# Supplementary material for: Proteome-scale autoantibody profiling in PSC: Associations with clinical phenotypes and evidence for neuroendocrine deregulations
Source: JHEP Rep. 2025 Dec 23;8(3):101719. doi: 10.1016/j.jhepr.2025.101719 (PMC12925457; doi:10.1016/j.jhepr.2025.101719)
Supplement: Multimedia component 10 [file mmc10.xlsx]

## Sheet: Sheet1
	MST1 with brain normal tissue						MST1 with thyroid normal tissue						MST1 with male reproductive normal tissue						CD226 with brain normal tissue						CD226 with thyroid normal tissue						CD226 with male reproductive normal tissue						CLEC16A with brain normal tissue						CLEC16A with thyroid normal tissue						CLEC16A with male reproductive normal tissue
	geneName	Description	Values	pVals			geneName	Description	Values	pVals			geneName	Description	Values	pVals			geneName	Description	Values	pVals			geneName	Description	Values	pVals			geneName	Description	Values	pVals			geneName	Description	Values	pVals			geneName	Description	Values	pVals			geneName
	ZSWIM8	zinc finger SWIM-type containing 8	0.741	1.529e-07			NR4A1	nuclear receptor subfamily 4 group A member 1	0.67	2.794e-07			MRPS9	mitochondrial ribosomal protein S9	0.692	2.332e-07			PYHIN1	pyrin and HIN domain family member 1	0.796	9.034e-08			PYHIN1	pyrin and HIN domain family member 1	0.838	5.672e-08			CADPS	calcium dependent secretion activator	0.534	8.153e-07			ZSWIM8	zinc finger SWIM-type containing 8	0.58	5.691e-07			SEC14L2	SEC14 like lipid binding 2	0.607	4.61e-07			TTLL2
	COL11A2	collagen type XI alpha 2 chain	0.679	2.597e-07			TTLL9	tubulin tyrosine ligase like 9	0.629	3.878e-07			ZSWIM8	zinc finger SWIM-type containing 8	0.661	3.005e-07			FCRL2	Fc receptor like 2	0.726	1.746e-07			FCRL2	Fc receptor like 2	0.82	6.987e-08			FCRL2	Fc receptor like 2	0.516	9.396e-07			MEF2D	myocyte enhancer factor 2D	0.541	7.717e-07			MYH9	myosin heavy chain 9	0.57	6.153e-07			DRC1
	ABCA7	ATP binding cassette subfamily A member 7	0.651	3.257e-07			TRAF3IP3	TRAF3 interacting protein 3	0.609	4.538e-07			SRA1	steroid receptor RNA activator 1	0.645	3.416e-07			TRAF3IP3	TRAF3 interacting protein 3	0.665	2.91e-07			MSANTD1	Myb/SANT DNA binding domain containing 1	0.757	1.321e-07			PYHIN1	pyrin and HIN domain family member 1	0.491	1.147e-06			TNK2	tyrosine kinase non receptor 2	0.54	7.778e-07			DCUN1D3	defective in cullin neddylation 1 domain containing 3	0.555	6.916e-07			PBX4
	SARM1	sterile alpha and TIR motif containing 1	0.615	4.33e-07			TMEM139	transmembrane protein 139	0.604	4.719e-07			SNX1	sorting nexin 1	0.618	4.229e-07			L2HGDH	L-2-hydroxyglutarate dehydrogenase	0.506	1.017e-06			HYDIN	HYDIN, axonemal central pair apparatus protein	0.69	2.371e-07			EBF2	EBF transcription factor 2	0.482	1.234e-06			SARM1	sterile alpha and TIR motif containing 1	0.539	7.839e-07			SNX1	sorting nexin 1	0.551	7.136e-07			OPRL1
	CCDC74B	coiled-coil domain containing 74B	0.606	4.646e-07			ZSWIM8	zinc finger SWIM-type containing 8	0.604	4.719e-07			ENO3	enolase 3	0.613	4.398e-07			HYDIN	HYDIN, axonemal central pair apparatus protein	0.487	1.185e-06			POU6F2	POU class 6 homeobox 2	0.651	3.257e-07			TRPV3	transient receptor potential cation channel subfamily V member 3	0.442	1.717e-06			ABCA7	ATP binding cassette subfamily A member 7	0.528	8.547e-07			EMILIN2	elastin microfibril interfacer 2	0.549	7.248e-07			COL11A2
	CNOT3	CCR4-NOT transcription complex subunit 3	0.602	4.794e-07			PBX4	PBX homeobox 4	0.583	5.56e-07			ABHD10	abhydrolase domain containing 10	0.61	4.503e-07			BIN2	bridging integrator 2	0.442	1.717e-06			TRPV3	transient receptor potential cation channel subfamily V member 3	0.643	3.471e-07			TRAF3IP3	TRAF3 interacting protein 3	0.437	1.791e-06			CCDC9	coiled-coil domain containing 9	0.518	9.249e-07			GOLGA4	golgin A4	0.501	1.059e-06			LEKR1
	TNK2	tyrosine kinase non receptor 2	0.582	5.603e-07			BIN2	bridging integrator 2	0.576	5.871e-07			NSUN2	NOP2/Sun RNA methyltransferase family member 2	0.61	4.503e-07			LEKR1	leucine, glutamate and lysine rich 1	0.442	1.717e-06			TTLL2	tubulin tyrosine ligase like 2	0.604	4.719e-07			PRRT2	proline rich transmembrane protein 2	0.425	1.984e-06			CNOT3	CCR4-NOT transcription complex subunit 3	0.489	1.166e-06			POU6F2	POU class 6 homeobox 2	0.487	1.185e-06			MTPAP
	FCHO1	FCH domain only 1	0.552	7.08e-07			MBLAC1	metallo-beta-lactamase domain containing 1	0.552	7.08e-07			ARAF	A-Raf proto-oncogene, serine/threonine kinase	0.586	5.431e-07			GOLGA4	golgin A4	0.411	2.241e-06			BIN2	bridging integrator 2	0.599	4.907e-07			LRRC4C	leucine rich repeat containing 4C	0.42	2.072e-06			LIMK1	LIM domain kinase 1	0.464	1.429e-06			CCNJL	cyclin J like	0.454	1.552e-06			CCDC9
	EHBP1L1	EH domain binding protein 1 like 1	0.542	7.657e-07			DRC1	dynein regulatory complex subunit 1	0.511	9.777e-07			UBE2G2	ubiquitin conjugating enzyme E2 G2	0.586	5.431e-07			PIK3C3	phosphatidylinositol 3-kinase catalytic subunit type 3	0.388	2.752e-06			FCHO1	FCH domain only 1	0.596	5.024e-07			CUX2	cut like homeobox 2	0.373	3.16e-06			FCHO1	FCH domain only 1	0.441	1.731e-06			ANKH	ANKH inorganic pyrophosphate transport regulator	0.427	1.95e-06			MSANTD1
	PTPN18	protein tyrosine phosphatase, non-receptor type 18	0.531	8.347e-07			SLC6A13	solute carrier family 6 member 13	0.511	9.777e-07			ANAPC4	anaphase promoting complex subunit 4	0.573	6.01e-07			GYS2	glycogen synthase 2	0.348	4.014e-06			EBF2	EBF transcription factor 2	0.523	8.89e-07			COL5A3	collagen type V alpha 3 chain	0.368	3.312e-06			PRRT2	proline rich transmembrane protein 2	0.439	1.761e-06			LIMK1	LIM domain kinase 1	0.413	2.202e-06			CHRND
	FCHSD1	FCH and double SH3 domains 1	0.526	8.683e-07			UBE2Q2	ubiquitin conjugating enzyme E2 Q2	0.478	1.274e-06			FAM156B		0.572	6.057e-07			GBP7	guanylate binding protein 7	0.306	6.181e-06			PBX4	PBX homeobox 4	0.509	9.933e-07			POU6F2	POU class 6 homeobox 2	0.326	5.006e-06			MBLAC1	metallo-beta-lactamase domain containing 1	0.42	2.072e-06			FCHSD1	FCH and double SH3 domains 1	0.405	2.363e-06			KLF11
	ARAF	A-Raf proto-oncogene, serine/threonine kinase	0.508	1.001e-06			MRPS9	mitochondrial ribosomal protein S9	0.475	1.306e-06			FAU	FAU, ubiquitin like and ribosomal protein S30 fusion	0.566	6.347e-07			TTLL2	tubulin tyrosine ligase like 2	0.305	6.248e-06			L2HGDH	L-2-hydroxyglutarate dehydrogenase	0.498	1.084e-06			CLUL1	clusterin like 1	0.323	5.164e-06			COL11A2	collagen type XI alpha 2 chain	0.404	2.384e-06			PHF8	PHD finger protein 8	0.394	2.607e-06			TTLL9
	FAM156B		0.502	1.05e-06			CAPS	calcyphosine	0.436	1.806e-06			METTL18	methyltransferase like 18	0.558	6.756e-07			NR3C2	nuclear receptor subfamily 3 group C member 2	0.243	1.305e-05			TRAF3IP3	TRAF3 interacting protein 3	0.466	1.406e-06			GALNT15	polypeptide N-acetylgalactosaminyltransferase 15	0.315	5.614e-06			DIRAS1	DIRAS family GTPase 1	0.398	2.515e-06			CNN3	calponin 3	0.393	2.63e-06			HYDIN
	CAPS	calcyphosine	0.501	1.059e-06			EBF2	EBF transcription factor 2	0.418	2.108e-06			SDC2	syndecan 2	0.549	7.248e-07			DDX58	DExD/H-box helicase 58	0.236	1.432e-05			LEKR1	leucine, glutamate and lysine rich 1	0.457	1.514e-06			SLC1A7	solute carrier family 1 member 7	0.258	1.077e-05			CRHR2	corticotropin releasing hormone receptor 2	0.394	2.607e-06			MTPAP	mitochondrial poly(A) polymerase	0.377	3.045e-06			PHF8
	TTLL9	tubulin tyrosine ligase like 9	0.501	1.059e-06			CLUL1	clusterin like 1	0.414	2.183e-06			LARP6	La ribonucleoprotein domain family member 6	0.548	7.305e-07			MTPAP	mitochondrial poly(A) polymerase	0.23	1.554e-05			CRHR2	corticotropin releasing hormone receptor 2	0.447	1.646e-06			MSANTD1	Myb/SANT DNA binding domain containing 1	0.241	1.34e-05			PTPN18	protein tyrosine phosphatase, non-receptor type 18	0.394	2.607e-06			EIF3A	eukaryotic translation initiation factor 3 subunit A	0.371	3.22e-06			BANP
	PBX4	PBX homeobox 4	0.498	1.084e-06			BANP	BTG3 associated nuclear protein	0.412	2.221e-06			TMEM183A	transmembrane protein 183A	0.544	7.538e-07			RBM43	RNA binding motif protein 43	0.213	1.979e-05			CCDC69	coiled-coil domain containing 69	0.444	1.688e-06			HYDIN	HYDIN, axonemal central pair apparatus protein	0.231	1.532e-05			OPRL1	opioid related nociceptin receptor 1	0.386	2.803e-06			ARPP19	cAMP regulated phosphoprotein 19	0.367	3.343e-06			TSC1
	CCDC9	coiled-coil domain containing 9	0.492	1.138e-06			SOSTDC1	sclerostin domain containing 1	0.412	2.221e-06			HCCS	holocytochrome c synthase	0.536	8.026e-07			TRPV3	transient receptor potential cation channel subfamily V member 3	0.201	2.372e-05			GBP7	guanylate binding protein 7	0.435	1.821e-06			CAPS	calcyphosine	0.221	1.762e-05			PHF8	PHD finger protein 8	0.377	3.045e-06			TTLL2	tubulin tyrosine ligase like 2	0.355	3.749e-06			FAM53C
	ALDH16A1	aldehyde dehydrogenase 16 family member A1	0.483	1.224e-06			EDA	ectodysplasin A	0.411	2.241e-06			OXLD1	oxidoreductase like domain containing 1	0.536	8.026e-07			SCGB2A2	secretoglobin family 2A member 2	0.2	2.41e-05			NR4A1	nuclear receptor subfamily 4 group A member 1	0.421	2.054e-06			ANKH	ANKH inorganic pyrophosphate transport regulator	0.193	2.692e-05			EHBP1L1	EH domain binding protein 1 like 1	0.374	3.131e-06			MCC	MCC, WNT signaling pathway regulator	0.349	3.975e-06			SLC6A13
	BANP	BTG3 associated nuclear protein	0.483	1.224e-06			SHBG	sex hormone binding globulin	0.406	2.342e-06			MBLAC1	metallo-beta-lactamase domain containing 1	0.532	8.282e-07			MSANTD1	Myb/SANT DNA binding domain containing 1	0.185	3.071e-05			GALNT15	polypeptide N-acetylgalactosaminyltransferase 15	0.407	2.321e-06			DRC1	dynein regulatory complex subunit 1	0.19	2.827e-05			TAF15	TATA-box binding protein associated factor 15	0.373	3.16e-06			SEC23IP	SEC23 interacting protein	0.34	4.344e-06			CCDC74B
	MBLAC1	metallo-beta-lactamase domain containing 1	0.473	1.327e-06			MYOZ2	myozenin 2	0.405	2.363e-06			ATRAID	all-trans retinoic acid induced differentiation factor	0.521	9.032e-07			CCDC69	coiled-coil domain containing 69	0.18	3.343e-05			SLC1A7	solute carrier family 1 member 7	0.394	2.607e-06			CRHR2	corticotropin releasing hormone receptor 2	0.183	3.176e-05			TSC1	TSC complex subunit 1	0.362	3.506e-06			APBA2	amyloid beta precursor protein binding family A member 2	0.323	5.164e-06			POU6F2
	TAF15	TATA-box binding protein associated factor 15	0.464	1.429e-06			SDC2	syndecan 2	0.402	2.427e-06			GALNT7	polypeptide N-acetylgalactosaminyltransferase 7	0.517	9.322e-07			TTLL9	tubulin tyrosine ligase like 9	0.169	4.061e-05			GOLGA4	golgin A4	0.393	2.63e-06			TTLL9	tubulin tyrosine ligase like 9	0.157	5.093e-05			FBXW4	F-box and WD repeat domain containing 4	0.345	4.134e-06			TRAF3IP1	TRAF3 interacting protein 1	0.308	6.049e-06			CUX2
	RASA3	RAS p21 protein activator 3	0.461	1.465e-06			COL11A2	collagen type XI alpha 2 chain	0.399	2.492e-06			RASA3	RAS p21 protein activator 3	0.504	1.034e-06			EMILIN2	elastin microfibril interfacer 2	0.15	5.857e-05			COL5A3	collagen type V alpha 3 chain	0.387	2.777e-06			L2HGDH	L-2-hydroxyglutarate dehydrogenase	0.155	5.297e-05			RASA3	RAS p21 protein activator 3	0.344	4.175e-06			CCDC9	coiled-coil domain containing 9	0.281	8.175e-06			BIN2
	PHF8	PHD finger protein 8	0.453	1.565e-06			ARHGEF5	Rho guanine nucleotide exchange factor 5	0.379	2.989e-06			EHBP1L1	EH domain binding protein 1 like 1	0.501	1.059e-06			MDM2	MDM2 proto-oncogene	0.131	8.852e-05			TTLL9	tubulin tyrosine ligase like 9	0.382	2.907e-06			CHRND	cholinergic receptor nicotinic delta subunit	0.146	6.361e-05			MSANTD1	Myb/SANT DNA binding domain containing 1	0.324	5.11e-06			MSANTD1	Myb/SANT DNA binding domain containing 1	0.279	8.367e-06			CRHR2
	NR4A1	nuclear receptor subfamily 4 group A member 1	0.452	1.579e-06			CHRND	cholinergic receptor nicotinic delta subunit	0.379	2.989e-06			CNOT3	CCR4-NOT transcription complex subunit 3	0.495	1.111e-06			KRR1	KRR1, small subunit processome component homolog	0.13	9.061e-05			CUX2	cut like homeobox 2	0.376	3.073e-06			SOHLH1	spermatogenesis and oogenesis specific basic helix-loop-helix 1	0.138	7.555e-05			BANP	BTG3 associated nuclear protein	0.32	5.327e-06			PRKD3	protein kinase D3	0.278	8.465e-06			SOSTDC1
	LIMK1	LIM domain kinase 1	0.447	1.646e-06			SRA1	steroid receptor RNA activator 1	0.365	3.407e-06			ZSCAN25	zinc finger and SCAN domain containing 25	0.493	1.129e-06			LRRC4C	leucine rich repeat containing 4C	0.128	9.498e-05			PRRT2	proline rich transmembrane protein 2	0.368	3.312e-06			FCHO1	FCH domain only 1	0.133	8.453e-05			APBA2	amyloid beta precursor protein binding family A member 2	0.317	5.497e-06			DIRAS1	DIRAS family GTPase 1	0.276	8.666e-06			SOHLH1
	CDC42EP2	CDC42 effector protein 2	0.445	1.674e-06			CUX2	cut like homeobox 2	0.364	3.44e-06			SRSF9	serine and arginine rich splicing factor 9	0.487	1.185e-06			MYOZ2	myozenin 2	0.102	0.0001887			NR3C2	nuclear receptor subfamily 3 group C member 2	0.348	4.014e-06			COL11A2	collagen type XI alpha 2 chain	0.132	8.65e-05			NR4A1	nuclear receptor subfamily 4 group A member 1	0.313	5.735e-06			TINAGL1	tubulointerstitial nephritis antigen like 1	0.263	1.013e-05			SHBG
	FBXW4	F-box and WD repeat domain containing 4	0.445	1.674e-06			CCDC74B	coiled-coil domain containing 74B	0.34	4.344e-06			NHP2	NHP2 ribonucleoprotein	0.473	1.327e-06			CAPS	calcyphosine	0.0996	0.0002027			MTPAP	mitochondrial poly(A) polymerase	0.336	4.522e-06			BIN2	bridging integrator 2	0.108	0.0001588			ALDH16A1	aldehyde dehydrogenase 16 family member A1	0.31	5.921e-06			L2HGDH	L-2-hydroxyglutarate dehydrogenase	0.26	1.051e-05			COL5A3
	PXMP2	peroxisomal membrane protein 2	0.431	1.885e-06			NR3C2	nuclear receptor subfamily 3 group C member 2	0.34	4.344e-06			UTP11	UTP11, small subunit processome component	0.457	1.514e-06			DRC1	dynein regulatory complex subunit 1	0.0784	0.0004154			GYS2	glycogen synthase 2	0.331	4.756e-06			DIRAS1	DIRAS family GTPase 1	0.103	0.0001833			TRAF3IP1	TRAF3 interacting protein 1	0.303	6.386e-06			DDX58	DExD/H-box helicase 58	0.244	1.288e-05			NECTIN3
	OXLD1	oxidoreductase like domain containing 1	0.414	2.183e-06			TNK2	tyrosine kinase non receptor 2	0.338	4.432e-06			TAF15	TATA-box binding protein associated factor 15	0.456	1.527e-06			POU6F2	POU class 6 homeobox 2	0.0667	0.000672			SARM1	sterile alpha and TIR motif containing 1	0.329	4.854e-06			GBP7	guanylate binding protein 7	0.101	0.0001944			FAM156B		0.296	6.897e-06			CUX2	cut like homeobox 2	0.221	1.762e-05			TRAF3IP1
	COL5A3	collagen type V alpha 3 chain	0.412	2.221e-06			SARM1	sterile alpha and TIR motif containing 1	0.336	4.522e-06			MEF2D	myocyte enhancer factor 2D	0.438	1.776e-06			TMEM139	transmembrane protein 139	0.0599	0.0009239			DRC1	dynein regulatory complex subunit 1	0.294	7.052e-06			SLC6A13	solute carrier family 6 member 13	0.0918	0.000259			COL5A3	collagen type V alpha 3 chain	0.284	7.897e-06			TSC1	TSC complex subunit 1	0.219	1.813e-05			TMEM139
	PRRT2	proline rich transmembrane protein 2	0.403	2.405e-06			OPRL1	opioid related nociceptin receptor 1	0.328	4.904e-06			CNN3	calponin 3	0.427	1.95e-06			PRKD3	protein kinase D3	0.0568	0.001081			CAPS	calcyphosine	0.278	8.465e-06			LEKR1	leucine, glutamate and lysine rich 1	0.0872	0.0003022			FCHSD1	FCH and double SH3 domains 1	0.282	8.081e-06			TICRR	TOPBP1 interacting checkpoint and replication regulator	0.214	1.95e-05			YPEL5
	EDA	ectodysplasin A	0.391	2.678e-06			METTL18	methyltransferase like 18	0.326	5.006e-06			TNK2	tyrosine kinase non receptor 2	0.424	2.001e-06			GALNT15	polypeptide N-acetylgalactosaminyltransferase 15	0.0538	0.001268			SOSTDC1	sclerostin domain containing 1	0.272	9.086e-06			PRR3	proline rich 3	0.0836	0.0003429			MYH9	myosin heavy chain 9	0.282	8.081e-06			CNOT3	CCR4-NOT transcription complex subunit 3	0.2	2.41e-05			PXMP2
	SHBG	sex hormone binding globulin	0.388	2.752e-06			SLC1A7	solute carrier family 1 member 7	0.32	5.327e-06			KRR1	KRR1, small subunit processome component homolog	0.421	2.054e-06			PTCD2	pentatricopeptide repeat domain 2	0.0457	0.002043			LRRC4C	leucine rich repeat containing 4C	0.268	9.532e-06			SCGB2A2	secretoglobin family 2A member 2	0.056	0.001127			SOHLH1	spermatogenesis and oogenesis specific basic helix-loop-helix 1	0.28	8.27e-06			FCRL2	Fc receptor like 2	0.197	2.526e-05			SCGB2A2
	OPRL1	opioid related nociceptin receptor 1	0.378	3.017e-06			FAM53C	family with sequence similarity 53 member C	0.311	5.858e-06			UBE2Q2	ubiquitin conjugating enzyme E2 Q2	0.414	2.183e-06			TRAF3IP1	TRAF3 interacting protein 1	0.0287	0.007686			CLUL1	clusterin like 1	0.26	1.051e-05			NR4A1	nuclear receptor subfamily 4 group A member 1	0.0479	0.001782			CUX2	cut like homeobox 2	0.273	8.979e-06			SOHLH1	spermatogenesis and oogenesis specific basic helix-loop-helix 1	0.165	4.372e-05			ESX1
	SLC1A7	solute carrier family 1 member 7	0.37	3.25e-06			LARP6	La ribonucleoprotein domain family member 6	0.308	6.049e-06			SEC14L2	SEC14 like lipid binding 2	0.41	2.261e-06			CADPS	calcium dependent secretion activator	0.00704	0.1579			PHF8	PHD finger protein 8	0.252	1.162e-05			ESX1	ESX homeobox 1	0.0358	0.004129			CDC42EP2	CDC42 effector protein 2	0.269	9.418e-06			MEF2D	myocyte enhancer factor 2D	0.164	4.454e-05			TICRR
	FAM53C	family with sequence similarity 53 member C	0.349	3.975e-06			SRSF9	serine and arginine rich splicing factor 9	0.302	6.456e-06			CDC42EP2	CDC42 effector protein 2	0.407	2.321e-06			CLUL1	clusterin like 1	0.0047	0.2339			ZSCAN25	zinc finger and SCAN domain containing 25	0.242	1.322e-05			DCUN1D3	defective in cullin neddylation 1 domain containing 3	0.0342	0.004702			ANKH	ANKH inorganic pyrophosphate transport regulator	0.264	1.001e-05			ABCA7	ATP binding cassette subfamily A member 7	0.153	5.512e-05			CADPS
	TMEM139	transmembrane protein 139	0.345	4.134e-06			PEX11A	peroxisomal biogenesis factor 11 alpha	0.298	6.746e-06			ALDH16A1	aldehyde dehydrogenase 16 family member A1	0.402	2.427e-06			ESX1	ESX homeobox 1	-0.00106	0.3452			SLC6A13	solute carrier family 6 member 13	0.201	2.372e-05			MTPAP	mitochondrial poly(A) polymerase	0.0337	0.004902			SEC14L2	SEC14 like lipid binding 2	0.264	1.001e-05			ESX1	ESX homeobox 1	0.151	5.739e-05			EIF3A
	UBE2G2	ubiquitin conjugating enzyme E2 G2	0.339	4.388e-06			RBM43	RNA binding motif protein 43	0.292	7.212e-06			LYPLA1	lysophospholipase 1	0.398	2.515e-06			DCUN1D3	defective in cullin neddylation 1 domain containing 3	-0.0141	0.0467			ESX1	ESX homeobox 1	0.153	5.512e-05			TTLL2	tubulin tyrosine ligase like 2	0.0312	0.006091			GLDC	glycine decarboxylase	0.252	1.162e-05			ZSCAN25	zinc finger and SCAN domain containing 25	0.146	6.361e-05			NR3C2
	GLDC	glycine decarboxylase	0.334	4.614e-06			PRRT2	proline rich transmembrane protein 2	0.287	7.631e-06			HOXA11	homeobox A11	0.393	2.63e-06			TSC1	TSC complex subunit 1	-0.0169	0.03067			EDA	ectodysplasin A	0.151	5.739e-05			CCDC74B	coiled-coil domain containing 74B	0.0192	0.02238			POU6F2	POU class 6 homeobox 2	0.248	1.223e-05			ALDH16A1	aldehyde dehydrogenase 16 family member A1	0.132	8.65e-05			PEX11A
	SNX1	sorting nexin 1	0.33	4.805e-06			LRRC4C	leucine rich repeat containing 4C	0.285	7.807e-06			PRR3	proline rich 3	0.383	2.881e-06			MCC	MCC, WNT signaling pathway regulator	-0.0291	0.007397			HOXA11	homeobox A11	0.151	5.739e-05			CCL26	C-C motif chemokine ligand 26	0.00827	0.1267			TTLL9	tubulin tyrosine ligase like 9	0.246	1.255e-05			UBE2G2	ubiquitin conjugating enzyme E2 G2	0.123	0.0001072			SARM1
	MYH9	myosin heavy chain 9	0.328	4.904e-06			CCDC69	coiled-coil domain containing 69	0.281	8.175e-06			TAP1	transporter 1, ATP binding cassette subfamily B member	0.378	3.017e-06			SLC6A13	solute carrier family 6 member 13	-0.0373	0.003672			COL11A2	collagen type XI alpha 2 chain	0.133	8.453e-05			EMILIN2	elastin microfibril interfacer 2	0.00526	0.214			EDA	ectodysplasin A	0.241	1.34e-05			NSUN2	NOP2/Sun RNA methyltransferase family member 2	0.121	0.0001126			FCRL2
	APBA2	amyloid beta precursor protein binding family A member 2	0.327	4.955e-06			GBP7	guanylate binding protein 7	0.277	8.565e-06			CCNJL	cyclin J like	0.374	3.131e-06			ZSCAN25	zinc finger and SCAN domain containing 25	-0.0436	0.002342			CHRND	cholinergic receptor nicotinic delta subunit	0.13	9.061e-05			NR3C2	nuclear receptor subfamily 3 group C member 2	-0.00724	0.1524			ARAF	A-Raf proto-oncogene, serine/threonine kinase	0.232	1.512e-05			PRR3	proline rich 3	0.112	0.0001423			TRAF3IP3
	TINAGL1	tubulointerstitial nephritis antigen like 1	0.323	5.164e-06			EIF6	eukaryotic translation initiation factor 6	0.273	8.979e-06			PEX11A	peroxisomal biogenesis factor 11 alpha	0.368	3.312e-06			FCHSD1	FCH and double SH3 domains 1	-0.053	0.001325			SOHLH1	spermatogenesis and oogenesis specific basic helix-loop-helix 1	0.129	9.276e-05			KLF11	Kruppel like factor 11	-0.0156	0.03709			LARP6	La ribonucleoprotein domain family member 6	0.225	1.665e-05			PTPN18	protein tyrosine phosphatase, non-receptor type 18	0.106	0.0001681			EBF2
	SEC14L2	SEC14 like lipid binding 2	0.322	5.217e-06			FAM156B		0.258	1.077e-05			LIMK1	LIM domain kinase 1	0.367	3.343e-06			CHRND	cholinergic receptor nicotinic delta subunit	-0.0542	0.00124			ANKH	ANKH inorganic pyrophosphate transport regulator	0.121	0.0001126			TSC1	TSC complex subunit 1	-0.0218	0.01614			GALNT15	polypeptide N-acetylgalactosaminyltransferase 15	0.223	1.713e-05			ARAF	A-Raf proto-oncogene, serine/threonine kinase	0.102	0.0001887			NR4A1
	PRR3	proline rich 3	0.32	5.327e-06			LEKR1	leucine, glutamate and lysine rich 1	0.255	1.119e-05			PTCD2	pentatricopeptide repeat domain 2	0.363	3.473e-06			GALNT7	polypeptide N-acetylgalactosaminyltransferase 7	-0.0549	0.001195			PEX11A	peroxisomal biogenesis factor 11 alpha	0.104	0.000178			TNK2	tyrosine kinase non receptor 2	-0.0278	0.008393			TINAGL1	tubulointerstitial nephritis antigen like 1	0.222	1.737e-05			CADPS	calcium dependent secretion activator	0.099	0.0002065			CLUL1
	SRA1	steroid receptor RNA activator 1	0.32	5.327e-06			FBXW4	F-box and WD repeat domain containing 4	0.252	1.162e-05			ESX1	ESX homeobox 1	0.359	3.608e-06			EBF2	EBF transcription factor 2	-0.0791	0.0004045			SCGB2A2	secretoglobin family 2A member 2	0.0735	0.0005035			BANP	BTG3 associated nuclear protein	-0.0319	0.005723			CAPS	calcyphosine	0.221	1.762e-05			KLF11	Kruppel like factor 11	0.095	0.0002337			FCHO1
	TRPV3	transient receptor potential cation channel subfamily V member 3	0.307	6.115e-06			TAP1	transporter 1, ATP binding cassette subfamily B member	0.252	1.162e-05			ARHGEF5	Rho guanine nucleotide exchange factor 5	0.357	3.678e-06			FCHO1	FCH domain only 1	-0.0856	0.0003194			TSC1	TSC complex subunit 1	0.0594	0.0009471			PBX4	PBX homeobox 4	-0.0732	0.0005097			CCDC74B	coiled-coil domain containing 74B	0.219	1.813e-05			SCGB2A2	secretoglobin family 2A member 2	0.0902	0.0002731			PRKD3
	ENO3	enolase 3	0.306	6.181e-06			KLF11	Kruppel like factor 11	0.251	1.177e-05			EIF3I	eukaryotic translation initiation factor 3 subunit I	0.352	3.86e-06			ANAPC4	anaphase promoting complex subunit 4	-0.094	0.0002413			MYOZ2	myozenin 2	0.0378	0.003535			CCDC69	coiled-coil domain containing 69	-0.0828	0.0003529			ZSCAN25	zinc finger and SCAN domain containing 25	0.219	1.813e-05			NR3C2	nuclear receptor subfamily 3 group C member 2	0.0892	0.0002824			APBA2
	ARHGEF5	Rho guanine nucleotide exchange factor 5	0.299	6.672e-06			PTPN18	protein tyrosine phosphatase, non-receptor type 18	0.245	1.271e-05			EIF6	eukaryotic translation initiation factor 6	0.35	3.936e-06			SEC23IP	SEC23 interacting protein	-0.0963	0.0002244			BANP	BTG3 associated nuclear protein	0.0299	0.00686			GYS2	glycogen synthase 2	-0.0868	0.0003064			SHBG	sex hormone binding globulin	0.218	1.84e-05			UTP11	UTP11, small subunit processome component	0.0798	0.000394			ABCA7
	SLC6A13	solute carrier family 6 member 13	0.299	6.672e-06			PYHIN1	pyrin and HIN domain family member 1	0.241	1.34e-05			MDM2	MDM2 proto-oncogene	0.343	4.217e-06			TINAGL1	tubulointerstitial nephritis antigen like 1	-0.0967	0.0002216			SNX1	sorting nexin 1	0.0272	0.008912			CCDC9	coiled-coil domain containing 9	-0.0902	0.0002731			CADPS	calcium dependent secretion activator	0.215	1.922e-05			FBXW4	F-box and WD repeat domain containing 4	0.0762	0.0004522			LRRC4C
	MEF2D	myocyte enhancer factor 2D	0.298	6.746e-06			CRHR2	corticotropin releasing hormone receptor 2	0.232	1.512e-05			SHBG	sex hormone binding globulin	0.336	4.522e-06			CRHR2	corticotropin releasing hormone receptor 2	-0.0994	0.000204			ARHGEF5	Rho guanine nucleotide exchange factor 5	0.0182	0.02559			OPRL1	opioid related nociceptin receptor 1	-0.0939	0.000242			CCDC69	coiled-coil domain containing 69	0.202	2.336e-05			GALNT15	polypeptide N-acetylgalactosaminyltransferase 15	0.0644	0.0007457			FBXW4
	CRHR2	corticotropin releasing hormone receptor 2	0.291	7.293e-06			TINAGL1	tubulointerstitial nephritis antigen like 1	0.227	1.619e-05			FCRLB	Fc receptor like B	0.332	4.708e-06			TAP1	transporter 1, ATP binding cassette subfamily B member	-0.104	0.000178			PTCD2	pentatricopeptide repeat domain 2	0.0165	0.03249			MDM2	MDM2 proto-oncogene	-0.0951	0.000233			SLC6A13	solute carrier family 6 member 13	0.202	2.336e-05			EIF3I	eukaryotic translation initiation factor 3 subunit I	0.0615	0.0008547			EDA
	DIRAS1	DIRAS family GTPase 1	0.29	7.376e-06			CCDC9	coiled-coil domain containing 9	0.22	1.787e-05			ISCU	iron-sulfur cluster assembly enzyme	0.331	4.756e-06			EDA	ectodysplasin A	-0.122	0.0001099			ABCA7	ATP binding cassette subfamily A member 7	0.0138	0.04898			FBXW4	F-box and WD repeat domain containing 4	-0.105	0.0001729			SNX1	sorting nexin 1	0.201	2.372e-05			CDC42EP2	CDC42 effector protein 2	0.0612	0.0008671			DIRAS1
	KLF11	Kruppel like factor 11	0.285	7.807e-06			ISCU	iron-sulfur cluster assembly enzyme	0.214	1.95e-05			TMEM169	transmembrane protein 169	0.331	4.756e-06			PEX11A	peroxisomal biogenesis factor 11 alpha	-0.122	0.0001099			PRR3	proline rich 3	0.00902	0.1107			GOLGA4	golgin A4	-0.107	0.0001634			TRPV3	transient receptor potential cation channel subfamily V member 3	0.2	2.41e-05			HYDIN	HYDIN, axonemal central pair apparatus protein	0.0512	0.001466			GLDC
	LARP6	La ribonucleoprotein domain family member 6	0.279	8.367e-06			CNOT3	CCR4-NOT transcription complex subunit 3	0.208	2.132e-05			GLDC	glycine decarboxylase	0.326	5.006e-06			ANKH	ANKH inorganic pyrophosphate transport regulator	-0.128	9.498e-05			PIK3C3	phosphatidylinositol 3-kinase catalytic subunit type 3	-0.0072	0.1534			PHF8	PHD finger protein 8	-0.117	0.0001247			FCRLB	Fc receptor like B	0.194	2.65e-05			ARHGEF5	Rho guanine nucleotide exchange factor 5	0.0455	0.002069			ARPP19
	SRSF9	serine and arginine rich splicing factor 9	0.268	9.532e-06			CDC42EP2	CDC42 effector protein 2	0.205	2.231e-05			RBM43	RNA binding motif protein 43	0.324	5.11e-06			ARHGEF5	Rho guanine nucleotide exchange factor 5	-0.138	7.555e-05			CCDC74B	coiled-coil domain containing 74B	-0.0118	0.06805			FAM156B		-0.12	0.0001155			FAM53C	family with sequence similarity 53 member C	0.193	2.692e-05			TNK2	tyrosine kinase non receptor 2	0.0402	0.002962			GBP7
	EIF6	eukaryotic translation initiation factor 6	0.263	1.013e-05			ESX1	ESX homeobox 1	0.194	2.65e-05			TINAGL1	tubulointerstitial nephritis antigen like 1	0.322	5.217e-06			HOXA11	homeobox A11	-0.15	5.857e-05			MBLAC1	metallo-beta-lactamase domain containing 1	-0.0234	0.01339			FCHSD1	FCH and double SH3 domains 1	-0.122	0.0001099			TMEM139	transmembrane protein 139	0.176	3.583e-05			PRRT2	proline rich transmembrane protein 2	0.0366	0.003876			LYPLA1
	SOHLH1	spermatogenesis and oogenesis specific basic helix-loop-helix 1	0.253	1.147e-05			TSC1	TSC complex subunit 1	0.191	2.781e-05			EMILIN2	elastin microfibril interfacer 2	0.32	5.327e-06			SLC1A7	solute carrier family 1 member 7	-0.156	5.194e-05			TMEM169	transmembrane protein 169	-0.0271	0.009003			PTCD2	pentatricopeptide repeat domain 2	-0.129	9.276e-05			LRRC4C	leucine rich repeat containing 4C	0.172	3.847e-05			CRHR2	corticotropin releasing hormone receptor 2	0.0206	0.0187			PYHIN1
	TAP1	transporter 1, ATP binding cassette subfamily B member	0.249	1.207e-05			ATRAID	all-trans retinoic acid induced differentiation factor	0.179	3.401e-05			PTPN18	protein tyrosine phosphatase, non-receptor type 18	0.315	5.614e-06			NECTIN3	nectin cell adhesion molecule 3	-0.165	4.372e-05			RBM43	RNA binding motif protein 43	-0.0334	0.005028			ANAPC4	anaphase promoting complex subunit 4	-0.136	7.898e-05			PXMP2	peroxisomal membrane protein 2	0.172	3.847e-05			GBP7	guanylate binding protein 7	0.0132	0.05394			CNOT3
	ATRAID	all-trans retinoic acid induced differentiation factor	0.245	1.271e-05			HOXA11	homeobox A11	0.178	3.46e-05			PIK3C3	phosphatidylinositol 3-kinase catalytic subunit type 3	0.273	8.979e-06			ARPP19	cAMP regulated phosphoprotein 19	-0.174	3.712e-05			TRAF3IP1	TRAF3 interacting protein 1	-0.0587	0.0009808			PEX11A	peroxisomal biogenesis factor 11 alpha	-0.14	7.231e-05			SLC1A7	solute carrier family 1 member 7	0.172	3.847e-05			TAF15	TATA-box binding protein associated factor 15	0.00832	0.1256			ISCU
	NHP2	NHP2 ribonucleoprotein	0.241	1.34e-05			GLDC	glycine decarboxylase	0.17	3.988e-05			DDX58	DExD/H-box helicase 58	0.265	9.884e-06			SOHLH1	spermatogenesis and oogenesis specific basic helix-loop-helix 1	-0.174	3.712e-05			ANAPC4	anaphase promoting complex subunit 4	-0.067	0.0006631			TRAF3IP1	TRAF3 interacting protein 1	-0.141	7.075e-05			HYDIN	HYDIN, axonemal central pair apparatus protein	0.165	4.372e-05			NHP2	NHP2 ribonucleoprotein	0.00733	0.1499			MYH9
	TICRR	TOPBP1 interacting checkpoint and replication regulator	0.239	1.376e-05			ABHD10	abhydrolase domain containing 10	0.163	4.539e-05			CAPS	calcyphosine	0.253	1.147e-05			COL5A3	collagen type V alpha 3 chain	-0.181	3.286e-05			SHBG	sex hormone binding globulin	-0.0806	0.0003824			PIK3C3	phosphatidylinositol 3-kinase catalytic subunit type 3	-0.145	6.496e-05			OXLD1	oxidoreductase like domain containing 1	0.163	4.539e-05			COL5A3	collagen type V alpha 3 chain	-0.00112	0.3442			EMILIN2
	PEX11A	peroxisomal biogenesis factor 11 alpha	0.236	1.432e-05			ENO3	enolase 3	0.162	4.626e-05			DIRAS1	DIRAS family GTPase 1	0.244	1.288e-05			TMEM169	transmembrane protein 169	-0.19	2.827e-05			PTPN18	protein tyrosine phosphatase, non-receptor type 18	-0.0924	0.000254			UTP11	UTP11, small subunit processome component	-0.146	6.361e-05			NR3C2	nuclear receptor subfamily 3 group C member 2	0.162	4.626e-05			PIK3C3	phosphatidylinositol 3-kinase catalytic subunit type 3	-0.00126	0.3418			PRR3
	NSUN2	NOP2/Sun RNA methyltransferase family member 2	0.223	1.713e-05			FAU	FAU, ubiquitin like and ribosomal protein S30 fusion	0.16	4.806e-05			CCL26	C-C motif chemokine ligand 26	0.242	1.322e-05			PHF8	PHD finger protein 8	-0.198	2.486e-05			FBXW4	F-box and WD repeat domain containing 4	-0.0927	0.0002516			SARM1	sterile alpha and TIR motif containing 1	-0.149	5.978e-05			DRC1	dynein regulatory complex subunit 1	0.158	4.995e-05			HCCS	holocytochrome c synthase	-0.016	0.03495			EIF6
	GALNT15	polypeptide N-acetylgalactosaminyltransferase 15	0.221	1.762e-05			HYDIN	HYDIN, axonemal central pair apparatus protein	0.139	7.39e-05			SOHLH1	spermatogenesis and oogenesis specific basic helix-loop-helix 1	0.242	1.322e-05			CCNJL	cyclin J like	-0.207	2.164e-05			RASA3	RAS p21 protein activator 3	-0.0938	0.0002428			APBA2	amyloid beta precursor protein binding family A member 2	-0.153	5.512e-05			KLF11	Kruppel like factor 11	0.158	4.995e-05			YPEL5	yippee like 5	-0.0365	0.003907			L2HGDH
	FAU	FAU, ubiquitin like and ribosomal protein S30 fusion	0.217	1.866e-05			ANAPC4	anaphase promoting complex subunit 4	0.13	9.061e-05			ABCA7	ATP binding cassette subfamily A member 7	0.238	1.394e-05			CCL26	C-C motif chemokine ligand 26	-0.215	1.922e-05			SDC2	syndecan 2	-0.0964	0.0002237			MYOZ2	myozenin 2	-0.155	5.297e-05			PRR3	proline rich 3	0.157	5.093e-05			COL11A2	collagen type XI alpha 2 chain	-0.0466	0.00193			TRPV3
	MSANTD1	Myb/SANT DNA binding domain containing 1	0.201	2.372e-05			TTLL2	tubulin tyrosine ligase like 2	0.119	0.0001185			EDA	ectodysplasin A	0.231	1.532e-05			SOSTDC1	sclerostin domain containing 1	-0.219	1.813e-05			KLF11	Kruppel like factor 11	-0.102	0.0001887			FAM53C	family with sequence similarity 53 member C	-0.17	3.988e-05			CCNJL	cyclin J like	0.149	5.978e-05			GALNT7	polypeptide N-acetylgalactosaminyltransferase 7	-0.0517	0.001425			GALNT15
	FCRLB	Fc receptor like B	0.197	2.526e-05			MSANTD1	Myb/SANT DNA binding domain containing 1	0.11	0.0001503			FBXW4	F-box and WD repeat domain containing 4	0.23	1.554e-05			EIF3A	eukaryotic translation initiation factor 3 subunit A	-0.22	1.787e-05			CCDC9	coiled-coil domain containing 9	-0.112	0.0001423			LARP6	La ribonucleoprotein domain family member 6	-0.17	3.988e-05			L2HGDH	L-2-hydroxyglutarate dehydrogenase	0.149	5.978e-05			TRPV3	transient receptor potential cation channel subfamily V member 3	-0.0518	0.001417			GYS2
	CHRND	cholinergic receptor nicotinic delta subunit	0.184	3.123e-05			ARAF	A-Raf proto-oncogene, serine/threonine kinase	0.107	0.0001634			CCDC74B	coiled-coil domain containing 74B	0.214	1.95e-05			CUX2	cut like homeobox 2	-0.227	1.619e-05			ZSWIM8	zinc finger SWIM-type containing 8	-0.121	0.0001126			RBM43	RNA binding motif protein 43	-0.176	3.583e-05			TTLL2	tubulin tyrosine ligase like 2	0.149	5.978e-05			TMEM169	transmembrane protein 169	-0.0574	0.001048			HOXA11
	EIF3I	eukaryotic translation initiation factor 3 subunit I	0.178	3.46e-05			TAF15	TATA-box binding protein associated factor 15	0.105	0.0001729			GOLGA4	golgin A4	0.208	2.132e-05			ENO3	enolase 3	-0.243	1.305e-05			OPRL1	opioid related nociceptin receptor 1	-0.182	3.23e-05			KRR1	KRR1, small subunit processome component homolog	-0.177	3.521e-05			GBP7	guanylate binding protein 7	0.147	6.23e-05			TMEM183A	transmembrane protein 183A	-0.0756	0.000463			TMEM183A
	ZSCAN25	zinc finger and SCAN domain containing 25	0.16	4.806e-05			SNX1	sorting nexin 1	0.098	0.0002129			GYS2	glycogen synthase 2	0.202	2.336e-05			SNX1	sorting nexin 1	-0.243	1.305e-05			METTL18	methyltransferase like 18	-0.21	2.069e-05			EIF3A	eukaryotic translation initiation factor 3 subunit A	-0.178	3.46e-05			PEX11A	peroxisomal biogenesis factor 11 alpha	0.144	6.635e-05			PYHIN1	pyrin and HIN domain family member 1	-0.0891	0.0002833			PRRT2
	DRC1	dynein regulatory complex subunit 1	0.152	5.624e-05			COL5A3	collagen type V alpha 3 chain	0.0635	0.0007774			PRKD3	protein kinase D3	0.201	2.372e-05			COL11A2	collagen type XI alpha 2 chain	-0.247	1.239e-05			ISCU	iron-sulfur cluster assembly enzyme	-0.212	2.008e-05			MCC	MCC, WNT signaling pathway regulator	-0.189	2.874e-05			ENO3	enolase 3	0.13	9.061e-05			EHBP1L1	EH domain binding protein 1 like 1	-0.0975	0.0002162			MYOZ2
	TSC1	TSC complex subunit 1	0.151	5.739e-05			GYS2	glycogen synthase 2	0.0557	0.001145			FCHSD1	FCH and double SH3 domains 1	0.188	2.921e-05			FBXW4	F-box and WD repeat domain containing 4	-0.255	1.119e-05			EMILIN2	elastin microfibril interfacer 2	-0.213	1.979e-05			ARPP19	cAMP regulated phosphoprotein 19	-0.191	2.781e-05			PBX4	PBX homeobox 4	0.126	9.963e-05			LYPLA1	lysophospholipase 1	-0.0978	0.0002142			EIF3I
	CNN3	calponin 3	0.142	6.924e-05			OXLD1	oxidoreductase like domain containing 1	0.0416	0.002683			MYOZ2	myozenin 2	0.187	2.97e-05			EHBP1L1	EH domain binding protein 1 like 1	-0.258	1.077e-05			ENO3	enolase 3	-0.216	1.894e-05			PTPN18	protein tyrosine phosphatase, non-receptor type 18	-0.201	2.372e-05			CHRND	cholinergic receptor nicotinic delta subunit	0.118	0.0001215			CLUL1	clusterin like 1	-0.11	0.0001503			LIMK1
	CCNJL	cyclin J like	0.135	8.078e-05			MDM2	MDM2 proto-oncogene	0.0373	0.003672			SLC1A7	solute carrier family 1 member 7	0.157	5.093e-05			PTPN18	protein tyrosine phosphatase, non-receptor type 18	-0.259	1.064e-05			MDM2	MDM2 proto-oncogene	-0.218	1.84e-05			PXMP2	peroxisomal membrane protein 2	-0.206	2.197e-05			TAP1	transporter 1, ATP binding cassette subfamily B member	0.113	0.0001386			FAM156B		-0.121	0.0001126			CCNJL
	CUX2	cut like homeobox 2	0.126	9.963e-05			FCHO1	FCH domain only 1	0.0366	0.003876			TICRR	TOPBP1 interacting checkpoint and replication regulator	0.149	5.978e-05			SEC14L2	SEC14 like lipid binding 2	-0.262	1.025e-05			FAM53C	family with sequence similarity 53 member C	-0.224	1.689e-05			METTL18	methyltransferase like 18	-0.208	2.132e-05			TICRR	TOPBP1 interacting checkpoint and replication regulator	0.107	0.0001634			CAPS	calcyphosine	-0.122	0.0001099			SEC23IP
	EMILIN2	elastin microfibril interfacer 2	0.12	0.0001155			FCRL2	Fc receptor like 2	0.0361	0.004032			GALNT15	polypeptide N-acetylgalactosaminyltransferase 15	0.148	6.102e-05			BANP	BTG3 associated nuclear protein	-0.263	1.013e-05			TINAGL1	tubulointerstitial nephritis antigen like 1	-0.226	1.642e-05			FCRLB	Fc receptor like B	-0.21	2.069e-05			ARHGEF5	Rho guanine nucleotide exchange factor 5	0.0959	0.0002272			GYS2	glycogen synthase 2	-0.132	8.65e-05			TNK2
	CCDC69	coiled-coil domain containing 69	0.113	0.0001386			UBE2G2	ubiquitin conjugating enzyme E2 G2	1.22e-05	0.3536			SEC23IP	SEC23 interacting protein	0.143	6.778e-05			TICRR	TOPBP1 interacting checkpoint and replication regulator	-0.263	1.013e-05			MEF2D	myocyte enhancer factor 2D	-0.228	1.597e-05			EDA	ectodysplasin A	-0.215	1.922e-05			ISCU	iron-sulfur cluster assembly enzyme	0.0952	0.0002322			CCL26	C-C motif chemokine ligand 26	-0.14	7.231e-05			GOLGA4
	CCL26	C-C motif chemokine ligand 26	0.105	0.0001729			YPEL5	yippee like 5	-0.00625	0.1813			SOSTDC1	sclerostin domain containing 1	0.134	8.263e-05			NR4A1	nuclear receptor subfamily 4 group A member 1	-0.268	9.532e-06			ALDH16A1	aldehyde dehydrogenase 16 family member A1	-0.242	1.322e-05			NSUN2	NOP2/Sun RNA methyltransferase family member 2	-0.222	1.737e-05			TMEM169	transmembrane protein 169	0.0951	0.000233			GLDC	glycine decarboxylase	-0.141	7.075e-05			CCL26
	TTLL2	tubulin tyrosine ligase like 2	0.0928	0.0002508			NECTIN3	nectin cell adhesion molecule 3	-0.0139	0.0482			NR4A1	nuclear receptor subfamily 4 group A member 1	0.115	0.0001314			LYPLA1	lysophospholipase 1	-0.278	8.465e-06			TICRR	TOPBP1 interacting checkpoint and replication regulator	-0.252	1.162e-05			ABHD10	abhydrolase domain containing 10	-0.223	1.713e-05			GOLGA4	golgin A4	0.0896	0.0002786			TTLL9	tubulin tyrosine ligase like 9	-0.143	6.778e-05			ENO3
	BIN2	bridging integrator 2	0.0811	0.0003754			TRPV3	transient receptor potential cation channel subfamily V member 3	-0.0223	0.01521			SCGB2A2	secretoglobin family 2A member 2	0.115	0.0001314			TNK2	tyrosine kinase non receptor 2	-0.282	8.081e-06			TAP1	transporter 1, ATP binding cassette subfamily B member	-0.269	9.418e-06			MBLAC1	metallo-beta-lactamase domain containing 1	-0.224	1.689e-05			GYS2	glycogen synthase 2	0.0835	0.0003441			CCDC74B	coiled-coil domain containing 74B	-0.145	6.496e-05			OXLD1
	HOXA11	homeobox A11	0.0761	0.000454			EHBP1L1	EH domain binding protein 1 like 1	-0.0243	0.0121			APBA2	amyloid beta precursor protein binding family A member 2	0.113	0.0001386			MEF2D	myocyte enhancer factor 2D	-0.304	6.317e-06			GLDC	glycine decarboxylase	-0.293	7.131e-06			ZSWIM8	zinc finger SWIM-type containing 8	-0.226	1.642e-05			EMILIN2	elastin microfibril interfacer 2	0.0774	0.0004316			PXMP2	peroxisomal membrane protein 2	-0.153	5.512e-05			ATRAID
	ESX1	ESX homeobox 1	0.0727	0.0005202			GALNT7	polypeptide N-acetylgalactosaminyltransferase 7	-0.0293	0.007258			PRRT2	proline rich transmembrane protein 2	0.101	0.0001944			OPRL1	opioid related nociceptin receptor 1	-0.305	6.248e-06			KRR1	KRR1, small subunit processome component homolog	-0.3	6.599e-06			MEF2D	myocyte enhancer factor 2D	-0.227	1.619e-05			MCC	MCC, WNT signaling pathway regulator	0.0761	0.000454			FCHO1	FCH domain only 1	-0.157	5.093e-05			CAPS
	SDC2	syndecan 2	0.0677	0.000643			ANKH	ANKH inorganic pyrophosphate transport regulator	-0.0458	0.00203			MCC	MCC, WNT signaling pathway regulator	0.0857	0.0003183			PRRT2	proline rich transmembrane protein 2	-0.305	6.248e-06			ABHD10	abhydrolase domain containing 10	-0.311	5.858e-06			TMEM139	transmembrane protein 139	-0.233	1.491e-05			EIF3A	eukaryotic translation initiation factor 3 subunit A	0.0614	0.0008588			EDA	ectodysplasin A	-0.164	4.454e-05			FCHSD1
	ANKH	ANKH inorganic pyrophosphate transport regulator	0.0465	0.001942			ZSCAN25	zinc finger and SCAN domain containing 25	-0.0614	0.0008588			CCDC69	coiled-coil domain containing 69	0.0847	0.0003297			ABCA7	ATP binding cassette subfamily A member 7	-0.308	6.049e-06			FAM156B		-0.316	5.555e-06			EHBP1L1	EH domain binding protein 1 like 1	-0.238	1.394e-05			UBE2G2	ubiquitin conjugating enzyme E2 G2	0.0602	0.0009104			FAU	FAU, ubiquitin like and ribosomal protein S30 fusion	-0.169	4.061e-05			CCDC69
	ISCU	iron-sulfur cluster assembly enzyme	0.043	0.002438			MEF2D	myocyte enhancer factor 2D	-0.0737	0.0004995			TRAF3IP1	TRAF3 interacting protein 1	0.0779	0.0004234			ISCU	iron-sulfur cluster assembly enzyme	-0.31	5.921e-06			CNOT3	CCR4-NOT transcription complex subunit 3	-0.317	5.497e-06			SEC14L2	SEC14 like lipid binding 2	-0.242	1.322e-05			NSUN2	NOP2/Sun RNA methyltransferase family member 2	0.0538	0.001268			RASA3	RAS p21 protein activator 3	-0.196	2.566e-05			UBE2Q2
	MCC	MCC, WNT signaling pathway regulator	0.0412	0.002759			PRR3	proline rich 3	-0.082	0.0003633			PHF8	PHD finger protein 8	0.0749	0.000476			METTL18	methyltransferase like 18	-0.313	5.735e-06			DIRAS1	DIRAS family GTPase 1	-0.322	5.217e-06			ALDH16A1	aldehyde dehydrogenase 16 family member A1	-0.247	1.239e-05			PTCD2	pentatricopeptide repeat domain 2	0.0526	0.001355			NECTIN3	nectin cell adhesion molecule 3	-0.206	2.197e-05			SRSF9
	ANAPC4	anaphase promoting complex subunit 4	0.0405	0.002899			PTCD2	pentatricopeptide repeat domain 2	-0.0841	0.0003368			TRAF3IP3	TRAF3 interacting protein 3	0.0735	0.0005035			SHBG	sex hormone binding globulin	-0.319	5.383e-06			TNK2	tyrosine kinase non receptor 2	-0.322	5.217e-06			ENO3	enolase 3	-0.25	1.192e-05			SOSTDC1	sclerostin domain containing 1	0.0522	0.001385			TRAF3IP3	TRAF3 interacting protein 3	-0.215	1.922e-05			DCUN1D3
	POU6F2	POU class 6 homeobox 2	0.0121	0.06469			TRAF3IP1	TRAF3 interacting protein 1	-0.0938	0.0002428			TRPV3	transient receptor potential cation channel subfamily V member 3	0.0632	0.0007884			CCDC9	coiled-coil domain containing 9	-0.324	5.11e-06			PRKD3	protein kinase D3	-0.327	4.955e-06			SHBG	sex hormone binding globulin	-0.256	1.105e-05			LEKR1	leucine, glutamate and lysine rich 1	0.0415	0.002702			PTCD2	pentatricopeptide repeat domain 2	-0.216	1.894e-05			ZSCAN25
	UBE2Q2	ubiquitin conjugating enzyme E2 Q2	0.0105	0.08515			GOLGA4	golgin A4	-0.113	0.0001386			OPRL1	opioid related nociceptin receptor 1	0.035	0.004403			UTP11	UTP11, small subunit processome component	-0.326	5.006e-06			DCUN1D3	defective in cullin neddylation 1 domain containing 3	-0.339	4.388e-06			TMEM169	transmembrane protein 169	-0.258	1.077e-05			BIN2	bridging integrator 2	0.0396	0.003093			SDC2	syndecan 2	-0.216	1.894e-05			RASA3
	GYS2	glycogen synthase 2	0.00546	0.2072			CCL26	C-C motif chemokine ligand 26	-0.117	0.0001247			NR3C2	nuclear receptor subfamily 3 group C member 2	0.0286	0.007761			PBX4	PBX homeobox 4	-0.33	4.805e-06			MCC	MCC, WNT signaling pathway regulator	-0.345	4.134e-06			ZSCAN25	zinc finger and SCAN domain containing 25	-0.269	9.418e-06			FCRL2	Fc receptor like 2	0.0325	0.00543			HOXA11	homeobox A11	-0.219	1.813e-05			SLC1A7
	TMEM169	transmembrane protein 169	0.00401	0.2589			ABCA7	ATP binding cassette subfamily A member 7	-0.125	0.0001021			BIN2	bridging integrator 2	0.00928	0.1057			APBA2	amyloid beta precursor protein binding family A member 2	-0.334	4.614e-06			NECTIN3	nectin cell adhesion molecule 3	-0.345	4.134e-06			SNX1	sorting nexin 1	-0.27	9.306e-06			EBF2	EBF transcription factor 2	0.0307	0.006372			ANAPC4	anaphase promoting complex subunit 4	-0.224	1.689e-05			DDX58
	MRPS9	mitochondrial ribosomal protein S9	0.0036	0.2737			EMILIN2	elastin microfibril interfacer 2	-0.127	9.727e-05			L2HGDH	L-2-hydroxyglutarate dehydrogenase	0.0088	0.1152			MYH9	myosin heavy chain 9	-0.339	4.388e-06			TMEM139	transmembrane protein 139	-0.357	3.678e-06			TINAGL1	tubulointerstitial nephritis antigen like 1	-0.27	9.306e-06			SRSF9	serine and arginine rich splicing factor 9	0.0298	0.006924			ENO3	enolase 3	-0.231	1.532e-05			ARHGEF5
	TRAF3IP1	TRAF3 interacting protein 1	0.00077	0.3491			ALDH16A1	aldehyde dehydrogenase 16 family member A1	-0.128	9.498e-05			FCHO1	FCH domain only 1	0.00532	0.212			NSUN2	NOP2/Sun RNA methyltransferase family member 2	-0.342	4.259e-06			DDX58	DExD/H-box helicase 58	-0.366	3.375e-06			LIMK1	LIM domain kinase 1	-0.276	8.666e-06			DDX58	DExD/H-box helicase 58	0.019	0.02298			KRR1	KRR1, small subunit processome component homolog	-0.236	1.432e-05			METTL18
	EBF2	EBF transcription factor 2	-0.00747	0.1462			NHP2	NHP2 ribonucleoprotein	-0.131	8.852e-05			GBP7	guanylate binding protein 7	0.00126	0.3418			LARP6	La ribonucleoprotein domain family member 6	-0.343	4.217e-06			APBA2	amyloid beta precursor protein binding family A member 2	-0.374	3.131e-06			NECTIN3	nectin cell adhesion molecule 3	-0.277	8.565e-06			UBE2Q2	ubiquitin conjugating enzyme E2 Q2	0.0121	0.06469			OXLD1	oxidoreductase like domain containing 1	-0.248	1.223e-05			TAF15
	METTL18	methyltransferase like 18	-0.011	0.07805			SOHLH1	spermatogenesis and oogenesis specific basic helix-loop-helix 1	-0.137	7.724e-05			YPEL5	yippee like 5	-0.0109	0.07941			ALDH16A1	aldehyde dehydrogenase 16 family member A1	-0.347	4.053e-06			UBE2G2	ubiquitin conjugating enzyme E2 G2	-0.38	2.961e-06			ISCU	iron-sulfur cluster assembly enzyme	-0.282	8.081e-06			PYHIN1	pyrin and HIN domain family member 1	0.00742	0.1475			PBX4	PBX homeobox 4	-0.253	1.147e-05			SEC14L2
	TMEM183A	transmembrane protein 183A	-0.0144	0.04456			HCCS	holocytochrome c synthase	-0.15	5.857e-05			TTLL9	tubulin tyrosine ligase like 9	-0.0173	0.02898			YPEL5	yippee like 5	-0.349	3.975e-06			ARPP19	cAMP regulated phosphoprotein 19	-0.381	2.934e-06			OXLD1	oxidoreductase like domain containing 1	-0.286	7.718e-06			TRAF3IP3	TRAF3 interacting protein 3	0.00672	0.167			LRRC4C	leucine rich repeat containing 4C	-0.264	1.001e-05			MCC
	GALNT7	polypeptide N-acetylgalactosaminyltransferase 7	-0.0213	0.01715			PXMP2	peroxisomal membrane protein 2	-0.153	5.512e-05			ARPP19	cAMP regulated phosphoprotein 19	-0.0202	0.01967			FCRLB	Fc receptor like B	-0.35	3.936e-06			EHBP1L1	EH domain binding protein 1 like 1	-0.381	2.934e-06			UBE2G2	ubiquitin conjugating enzyme E2 G2	-0.287	7.631e-06			HOXA11	homeobox A11	-0.00658	0.1712			LEKR1	leucine, glutamate and lysine rich 1	-0.274	8.873e-06			ANKH
	HYDIN	HYDIN, axonemal central pair apparatus protein	-0.0298	0.006924			GALNT15	polypeptide N-acetylgalactosaminyltransferase 15	-0.155	5.297e-05			PYHIN1	pyrin and HIN domain family member 1	-0.0285	0.007836			ABHD10	abhydrolase domain containing 10	-0.351	3.898e-06			FCRLB	Fc receptor like B	-0.395	2.583e-06			YPEL5	yippee like 5	-0.294	7.052e-06			MYOZ2	myozenin 2	-0.00723	0.1526			PEX11A	peroxisomal biogenesis factor 11 alpha	-0.285	7.807e-06			PTPN18
	SCGB2A2	secretoglobin family 2A member 2	-0.0551	0.001182			FCHSD1	FCH and double SH3 domains 1	-0.157	5.093e-05			DCUN1D3	defective in cullin neddylation 1 domain containing 3	-0.0406	0.002878			UBE2G2	ubiquitin conjugating enzyme E2 G2	-0.356	3.713e-06			MRPS9	mitochondrial ribosomal protein S9	-0.398	2.515e-06			FAU	FAU, ubiquitin like and ribosomal protein S30 fusion	-0.295	6.974e-06			TMEM183A	transmembrane protein 183A	-0.0112	0.0754			EBF2	EBF transcription factor 2	-0.289	7.46e-06			ANAPC4
	EIF3A	eukaryotic translation initiation factor 3 subunit A	-0.0561	0.001121			CNN3	calponin 3	-0.166	4.291e-05			LEKR1	leucine, glutamate and lysine rich 1	-0.0765	0.0004469			UBE2Q2	ubiquitin conjugating enzyme E2 Q2	-0.357	3.678e-06			SEC23IP	SEC23 interacting protein	-0.418	2.108e-06			SOSTDC1	sclerostin domain containing 1	-0.308	6.049e-06			EIF6	eukaryotic translation initiation factor 6	-0.0116	0.0704			RBM43	RNA binding motif protein 43	-0.297	6.821e-06			MRPS9
	LRRC4C	leucine rich repeat containing 4C	-0.0602	0.0009104			TMEM169	transmembrane protein 169	-0.17	3.988e-05			MYH9	myosin heavy chain 9	-0.081	0.0003768			CDC42EP2	CDC42 effector protein 2	-0.361	3.539e-06			SRA1	steroid receptor RNA activator 1	-0.42	2.072e-06			MRPS9	mitochondrial ribosomal protein S9	-0.312	5.796e-06			HCCS	holocytochrome c synthase	-0.0161	0.03444			METTL18	methyltransferase like 18	-0.302	6.456e-06			SRA1
	SOSTDC1	sclerostin domain containing 1	-0.0643	0.0007491			PHF8	PHD finger protein 8	-0.172	3.847e-05			KLF11	Kruppel like factor 11	-0.0857	0.0003183			PRR3	proline rich 3	-0.362	3.506e-06			ARAF	A-Raf proto-oncogene, serine/threonine kinase	-0.424	2.001e-06			TICRR	TOPBP1 interacting checkpoint and replication regulator	-0.313	5.735e-06			NHP2	NHP2 ribonucleoprotein	-0.0161	0.03444			FCRLB	Fc receptor like B	-0.305	6.248e-06			CNN3
	TRAF3IP3	TRAF3 interacting protein 3	-0.0729	0.000516			FCRLB	Fc receptor like B	-0.182	3.23e-05			NECTIN3	nectin cell adhesion molecule 3	-0.0967	0.0002216			DIRAS1	DIRAS family GTPase 1	-0.363	3.473e-06			FCHSD1	FCH and double SH3 domains 1	-0.434	1.837e-06			UBE2Q2	ubiquitin conjugating enzyme E2 Q2	-0.316	5.555e-06			CLUL1	clusterin like 1	-0.0172	0.0294			CCDC69	coiled-coil domain containing 69	-0.307	6.115e-06			NSUN2
	PRKD3	protein kinase D3	-0.0835	0.0003441			TMEM183A	transmembrane protein 183A	-0.213	1.979e-05			CUX2	cut like homeobox 2	-0.122	0.0001099			MRPS9	mitochondrial ribosomal protein S9	-0.373	3.16e-06			ATRAID	all-trans retinoic acid induced differentiation factor	-0.436	1.806e-06			ATRAID	all-trans retinoic acid induced differentiation factor	-0.317	5.497e-06			NECTIN3	nectin cell adhesion molecule 3	-0.0332	0.005114			SHBG	sex hormone binding globulin	-0.308	6.049e-06			LARP6
	ABHD10	abhydrolase domain containing 10	-0.0884	0.0002901			DDX58	DExD/H-box helicase 58	-0.223	1.713e-05			HYDIN	HYDIN, axonemal central pair apparatus protein	-0.122	0.0001099			ZSWIM8	zinc finger SWIM-type containing 8	-0.377	3.045e-06			CDC42EP2	CDC42 effector protein 2	-0.437	1.791e-06			ARAF	A-Raf proto-oncogene, serine/threonine kinase	-0.323	5.164e-06			SRA1	steroid receptor RNA activator 1	-0.0346	0.004549			BIN2	bridging integrator 2	-0.317	5.497e-06			NHP2
	MYOZ2	myozenin 2	-0.0977	0.0002148			RASA3	RAS p21 protein activator 3	-0.223	1.713e-05			EIF3A	eukaryotic translation initiation factor 3 subunit A	-0.135	8.078e-05			SARM1	sterile alpha and TIR motif containing 1	-0.381	2.934e-06			FAU	FAU, ubiquitin like and ribosomal protein S30 fusion	-0.443	1.702e-06			SDC2	syndecan 2	-0.327	4.955e-06			PRKD3	protein kinase D3	-0.0425	0.002522			OPRL1	opioid related nociceptin receptor 1	-0.317	5.497e-06			PIK3C3
	CADPS	calcium dependent secretion activator	-0.0992	0.0002052			EIF3I	eukaryotic translation initiation factor 3 subunit I	-0.233	1.491e-05			CLUL1	clusterin like 1	-0.136	7.898e-05			MBLAC1	metallo-beta-lactamase domain containing 1	-0.387	2.777e-06			EIF3A	eukaryotic translation initiation factor 3 subunit A	-0.446	1.66e-06			SRA1	steroid receptor RNA activator 1	-0.332	4.708e-06			RBM43	RNA binding motif protein 43	-0.0463	0.001967			SLC6A13	solute carrier family 6 member 13	-0.317	5.497e-06			UTP11
	GBP7	guanylate binding protein 7	-0.102	0.0001887			KRR1	KRR1, small subunit processome component homolog	-0.243	1.305e-05			CRHR2	corticotropin releasing hormone receptor 2	-0.154	5.403e-05			KLF11	Kruppel like factor 11	-0.39	2.703e-06			UBE2Q2	ubiquitin conjugating enzyme E2 Q2	-0.454	1.552e-06			TMEM183A	transmembrane protein 183A	-0.332	4.708e-06			CCL26	C-C motif chemokine ligand 26	-0.0492	0.001647			ATRAID	all-trans retinoic acid induced differentiation factor	-0.361	3.539e-06			FAM156B
	UTP11	UTP11, small subunit processome component	-0.111	0.0001462			POU6F2	POU class 6 homeobox 2	-0.269	9.418e-06			LRRC4C	leucine rich repeat containing 4C	-0.162	4.626e-05			RASA3	RAS p21 protein activator 3	-0.4	2.47e-06			PXMP2	peroxisomal membrane protein 2	-0.46	1.477e-06			SRSF9	serine and arginine rich splicing factor 9	-0.345	4.134e-06			ATRAID	all-trans retinoic acid induced differentiation factor	-0.0533	0.001303			SLC1A7	solute carrier family 1 member 7	-0.368	3.312e-06			MBLAC1
	LYPLA1	lysophospholipase 1	-0.113	0.0001386			EIF3A	eukaryotic translation initiation factor 3 subunit A	-0.278	8.465e-06			TMEM139	transmembrane protein 139	-0.162	4.626e-05			GLDC	glycine decarboxylase	-0.401	2.448e-06			SEC14L2	SEC14 like lipid binding 2	-0.467	1.394e-06			HOXA11	homeobox A11	-0.346	4.094e-06			SCGB2A2	secretoglobin family 2A member 2	-0.0568	0.001081			SRSF9	serine and arginine rich splicing factor 9	-0.428	1.934e-06			ZSWIM8
	DDX58	DExD/H-box helicase 58	-0.124	0.0001046			PIK3C3	phosphatidylinositol 3-kinase catalytic subunit type 3	-0.301	6.527e-06			CADPS	calcium dependent secretion activator	-0.163	4.539e-05			FAM156B		-0.408	2.301e-06			OXLD1	oxidoreductase like domain containing 1	-0.477	1.285e-06			ARHGEF5	Rho guanine nucleotide exchange factor 5	-0.351	3.898e-06			SEC23IP	SEC23 interacting protein	-0.0578	0.001027			ZSWIM8	zinc finger SWIM-type containing 8	-0.445	1.674e-06			ARAF
	LEKR1	leucine, glutamate and lysine rich 1	-0.126	9.963e-05			L2HGDH	L-2-hydroxyglutarate dehydrogenase	-0.345	4.134e-06			FCRL2	Fc receptor like 2	-0.178	3.46e-05			SDC2	syndecan 2	-0.425	1.984e-06			LARP6	La ribonucleoprotein domain family member 6	-0.48	1.254e-06			PRKD3	protein kinase D3	-0.353	3.823e-06			SDC2	syndecan 2	-0.0625	0.0008148			BANP	BTG3 associated nuclear protein	-0.452	1.579e-06			FCRLB
	RBM43	RNA binding motif protein 43	-0.132	8.65e-05			SCGB2A2	secretoglobin family 2A member 2	-0.355	3.749e-06			DRC1	dynein regulatory complex subunit 1	-0.192	2.736e-05			CCDC74B	coiled-coil domain containing 74B	-0.438	1.776e-06			GALNT7	polypeptide N-acetylgalactosaminyltransferase 7	-0.482	1.234e-06			CDC42EP2	CDC42 effector protein 2	-0.356	3.713e-06			LYPLA1	lysophospholipase 1	-0.0631	0.0007921			ISCU	iron-sulfur cluster assembly enzyme	-0.458	1.502e-06			TINAGL1
	NR3C2	nuclear receptor subfamily 3 group C member 2	-0.143	6.778e-05			DIRAS1	DIRAS family GTPase 1	-0.371	3.22e-06			EBF2	EBF transcription factor 2	-0.194	2.65e-05			CNOT3	CCR4-NOT transcription complex subunit 3	-0.438	1.776e-06			TMEM183A	transmembrane protein 183A	-0.483	1.224e-06			CNOT3	CCR4-NOT transcription complex subunit 3	-0.361	3.539e-06			ABHD10	abhydrolase domain containing 10	-0.0688	0.0006129			SARM1	sterile alpha and TIR motif containing 1	-0.461	1.465e-06			TMEM169
	HCCS	holocytochrome c synthase	-0.151	5.739e-05			MTPAP	mitochondrial poly(A) polymerase	-0.386	2.803e-06			BANP	BTG3 associated nuclear protein	-0.195	2.607e-05			HCCS	holocytochrome c synthase	-0.456	1.527e-06			LIMK1	LIM domain kinase 1	-0.484	1.214e-06			RASA3	RAS p21 protein activator 3	-0.363	3.473e-06			MRPS9	mitochondrial ribosomal protein S9	-0.0692	0.0006024			SOSTDC1	sclerostin domain containing 1	-0.462	1.453e-06			HCCS
	CLUL1	clusterin like 1	-0.154	5.403e-05			NSUN2	NOP2/Sun RNA methyltransferase family member 2	-0.399	2.492e-06			FAM53C	family with sequence similarity 53 member C	-0.213	1.979e-05			TAF15	TATA-box binding protein associated factor 15	-0.459	1.489e-06			MYH9	myosin heavy chain 9	-0.512	9.699e-07			NHP2	NHP2 ribonucleoprotein	-0.367	3.343e-06			ESX1	ESX homeobox 1	-0.0693	0.0005999			EIF6	eukaryotic translation initiation factor 6	-0.463	1.441e-06			ABHD10
	ARPP19	cAMP regulated phosphoprotein 19	-0.159	4.899e-05			SEC14L2	SEC14 like lipid binding 2	-0.399	2.492e-06			TTLL2	tubulin tyrosine ligase like 2	-0.213	1.979e-05			TMEM183A	transmembrane protein 183A	-0.478	1.274e-06			NSUN2	NOP2/Sun RNA methyltransferase family member 2	-0.512	9.699e-07			SEC23IP	SEC23 interacting protein	-0.37	3.25e-06			CNN3	calponin 3	-0.0718	0.0005399			TAP1	transporter 1, ATP binding cassette subfamily B member	-0.467	1.394e-06			UBE2G2
	YPEL5	yippee like 5	-0.164	4.454e-05			CADPS	calcium dependent secretion activator	-0.401	2.448e-06			SARM1	sterile alpha and TIR motif containing 1	-0.216	1.894e-05			OXLD1	oxidoreductase like domain containing 1	-0.483	1.224e-06			SRSF9	serine and arginine rich splicing factor 9	-0.534	8.153e-07			TAF15	TATA-box binding protein associated factor 15	-0.371	3.22e-06			MTPAP	mitochondrial poly(A) polymerase	-0.0722	0.000531			TMEM139	transmembrane protein 139	-0.475	1.306e-06			GALNT7
	MDM2	MDM2 proto-oncogene	-0.17	3.988e-05			LYPLA1	lysophospholipase 1	-0.402	2.427e-06			PBX4	PBX homeobox 4	-0.219	1.813e-05			LIMK1	LIM domain kinase 1	-0.512	9.699e-07			UTP11	UTP11, small subunit processome component	-0.55	7.192e-07			GALNT7	polypeptide N-acetylgalactosaminyltransferase 7	-0.393	2.63e-06			EIF3I	eukaryotic translation initiation factor 3 subunit I	-0.0765	0.0004469			DRC1	dynein regulatory complex subunit 1	-0.484	1.214e-06			FAU
	SEC23IP	SEC23 interacting protein	-0.178	3.46e-05			MYH9	myosin heavy chain 9	-0.414	2.183e-06			MSANTD1	Myb/SANT DNA binding domain containing 1	-0.243	1.305e-05			FAM53C	family with sequence similarity 53 member C	-0.527	8.614e-07			CCL26	C-C motif chemokine ligand 26	-0.555	6.916e-07			GLDC	glycine decarboxylase	-0.397	2.537e-06			GALNT7	polypeptide N-acetylgalactosaminyltransferase 7	-0.0955	0.0002301			ABHD10	abhydrolase domain containing 10	-0.498	1.084e-06			TAP1
	PTCD2	pentatricopeptide repeat domain 2	-0.182	3.23e-05			PRKD3	protein kinase D3	-0.423	2.019e-06			ANKH	ANKH inorganic pyrophosphate transport regulator	-0.26	1.051e-05			FAU	FAU, ubiquitin like and ribosomal protein S30 fusion	-0.544	7.538e-07			CNN3	calponin 3	-0.563	6.498e-07			DDX58	DExD/H-box helicase 58	-0.407	2.321e-06			PIK3C3	phosphatidylinositol 3-kinase catalytic subunit type 3	-0.103	0.0001833			MDM2	MDM2 proto-oncogene	-0.506	1.017e-06			SNX1
	PYHIN1	pyrin and HIN domain family member 1	-0.185	3.071e-05			ARPP19	cAMP regulated phosphoprotein 19	-0.44	1.746e-06			PXMP2	peroxisomal membrane protein 2	-0.286	7.718e-06			ARAF	A-Raf proto-oncogene, serine/threonine kinase	-0.558	6.756e-07			CCNJL	cyclin J like	-0.566	6.347e-07			CNN3	calponin 3	-0.414	2.183e-06			ARPP19	cAMP regulated phosphoprotein 19	-0.127	9.727e-05			NR4A1	nuclear receptor subfamily 4 group A member 1	-0.518	9.249e-07			SDC2
	FCRL2	Fc receptor like 2	-0.187	2.97e-05			SEC23IP	SEC23 interacting protein	-0.44	1.746e-06			COL5A3	collagen type V alpha 3 chain	-0.298	6.746e-06			CNN3	calponin 3	-0.564	6.447e-07			CADPS	calcium dependent secretion activator	-0.592	5.183e-07			CCNJL	cyclin J like	-0.419	2.09e-06			ANAPC4	anaphase promoting complex subunit 4	-0.138	7.555e-05			LARP6	La ribonucleoprotein domain family member 6	-0.54	7.778e-07			EHBP1L1
	NECTIN3	nectin cell adhesion molecule 3	-0.217	1.866e-05			MCC	MCC, WNT signaling pathway regulator	-0.483	1.224e-06			CCDC9	coiled-coil domain containing 9	-0.311	5.858e-06			ATRAID	all-trans retinoic acid induced differentiation factor	-0.565	6.397e-07			YPEL5	yippee like 5	-0.616	4.296e-07			TAP1	transporter 1, ATP binding cassette subfamily B member	-0.425	1.984e-06			METTL18	methyltransferase like 18	-0.159	4.899e-05			FAM53C	family with sequence similarity 53 member C	-0.553	7.025e-07			ALDH16A1
	DCUN1D3	defective in cullin neddylation 1 domain containing 3	-0.227	1.619e-05			TICRR	TOPBP1 interacting checkpoint and replication regulator	-0.497	1.093e-06			SLC6A13	solute carrier family 6 member 13	-0.323	5.164e-06			SRA1	steroid receptor RNA activator 1	-0.599	4.907e-07			TAF15	TATA-box binding protein associated factor 15	-0.622	4.098e-07			MYH9	myosin heavy chain 9	-0.432	1.869e-06			MDM2	MDM2 proto-oncogene	-0.162	4.626e-05			CHRND	cholinergic receptor nicotinic delta subunit	-0.575	5.917e-07			MEF2D
	L2HGDH	L-2-hydroxyglutarate dehydrogenase	-0.234	1.471e-05			LIMK1	LIM domain kinase 1	-0.509	9.933e-07			TSC1	TSC complex subunit 1	-0.395	2.583e-06			SRSF9	serine and arginine rich splicing factor 9	-0.606	4.646e-07			EIF6	eukaryotic translation initiation factor 6	-0.631	3.818e-07			HCCS	holocytochrome c synthase	-0.435	1.821e-06			KRR1	KRR1, small subunit processome component homolog	-0.164	4.454e-05			UBE2Q2	ubiquitin conjugating enzyme E2 Q2	-0.575	5.917e-07			CDC42EP2
	GOLGA4	golgin A4	-0.298	6.746e-06			DCUN1D3	defective in cullin neddylation 1 domain containing 3	-0.519	9.176e-07			COL11A2	collagen type XI alpha 2 chain	-0.415	2.164e-06			PXMP2	peroxisomal membrane protein 2	-0.634	3.728e-07			NHP2	NHP2 ribonucleoprotein	-0.655	3.154e-07			EIF3I	eukaryotic translation initiation factor 3 subunit I	-0.449	1.619e-06			FAU	FAU, ubiquitin like and ribosomal protein S30 fusion	-0.171	3.916e-05			SRA1	steroid receptor RNA activator 1	-0.62	4.163e-07			PTCD2
	KRR1	KRR1, small subunit processome component homolog	-0.4	2.47e-06			UTP11	UTP11, small subunit processome component	-0.556	6.863e-07			CHRND	cholinergic receptor nicotinic delta subunit	-0.417	2.126e-06			EIF3I	eukaryotic translation initiation factor 3 subunit I	-0.64	3.555e-07			EIF3I	eukaryotic translation initiation factor 3 subunit I	-0.685	2.472e-07			LYPLA1	lysophospholipase 1	-0.456	1.527e-06			UTP11	UTP11, small subunit processome component	-0.186	3.02e-05			MYOZ2	myozenin 2	-0.665	2.91e-07			KRR1
	MTPAP	mitochondrial poly(A) polymerase	-0.438	1.776e-06			CCNJL	cyclin J like	-0.598	4.946e-07			MTPAP	mitochondrial poly(A) polymerase	-0.437	1.791e-06			EIF6	eukaryotic translation initiation factor 6	-0.64	3.555e-07			HCCS	holocytochrome c synthase	-0.688	2.411e-07			ABCA7	ATP binding cassette subfamily A member 7	-0.481	1.244e-06			YPEL5	yippee like 5	-0.189	2.874e-05			MBLAC1	metallo-beta-lactamase domain containing 1	-0.701	2.163e-07			RBM43
	PIK3C3	phosphatidylinositol 3-kinase catalytic subunit type 3	-0.519	9.176e-07			APBA2	amyloid beta precursor protein binding family A member 2	-0.643	3.471e-07			POU6F2	POU class 6 homeobox 2	-0.581	5.647e-07			NHP2	NHP2 ribonucleoprotein	-0.642	3.499e-07			LYPLA1	lysophospholipase 1	-0.728	1.716e-07			EIF6	eukaryotic translation initiation factor 6	-0.519	9.176e-07			DCUN1D3	defective in cullin neddylation 1 domain containing 3	-0.236	1.432e-05			MRPS9	mitochondrial ribosomal protein S9	-0.817	7.223e-08			MDM2
			p summit	0.001					p summit	0.034					p summit	0.005					p summit	0.781					p summit	0.81					p summit	0.009					p summit	0					p submit	0.848
[truncated: 39 more columns]
