# Supplementary material for: Proteome-scale autoantibody profiling in PSC: Associations with clinical phenotypes and evidence for neuroendocrine deregulations
Source: JHEP Rep. 2025 Dec 23;8(3):101719. doi: 10.1016/j.jhepr.2025.101719 (PMC12925457; doi:10.1016/j.jhepr.2025.101719)
Supplement: Multimedia component 3 [file mmc3.xlsx]

## Sheet: results_beads_array
group	ID/CODE/KEY	visit Number (SUPRIM cohort only)	patients with 2 time points sampled	IgA_MFIorg_ABAT_HPRR3190181_IgA	IgA_MFIorg_ABCA7_HPRR3210127_IgA	IgA_MFIorg_ABHD10_HPRR2880132_IgA	IgA_MFIorg_ABR_HPRR3760632_IgA	IgA_MFIorg_AC007325.1*_HPRR3360014_IgA	IgA_MFIorg_ADA2_HPRR221145_IgA	IgA_MFIorg_ADAMTS4_HPRR3760736_IgA	IgA_MFIorg_ADNP2_HPRR1450124_IgA	IgA_MFIorg_ALG6_HPRR4520132_IgA	IgA_MFIorg_AMER2_HPRR3090299_IgA	IgA_MFIorg_ANKH_HPRR4190630_IgA	IgA_MFIorg_ANO4_HPRR3610264_IgA	IgA_MFIorg_Anti-human IgA_IgA	IgA_MFIorg_AP3M2*_HPRR3320066_IgA	IgA_MFIorg_AP5Z1_HPRR2441069_IgA	IgA_MFIorg_APBA2_HPRR3100071_IgA	IgA_MFIorg_APH1B_HPRR3460230_IgA	IgA_MFIorg_ARAF_HPRR3870020_IgA	IgA_MFIorg_ARHGAP10_HPRR3000042_IgA	IgA_MFIorg_ARHGEF5*_HPRR3230270_IgA	IgA_MFIorg_ARL14EP_HPRR3050498_IgA	IgA_MFIorg_ARPP19_HPRR3890474_IgA	IgA_MFIorg_ATRAID_HPRR3760098_IgA	IgA_MFIorg_B4GALT5_HPRR4120010_IgA	IgA_MFIorg_Bare-bead_IgA	IgA_MFIorg_BIN2_HPRR3070159_IgA	IgA_MFIorg_BOP1_HPRR3290148_IgA	IgA_MFIorg_BRD3_HPRR3761091_IgA	IgA_MFIorg_BTBD10_HPRR3050404_IgA	IgA_MFIorg_C12orf65_HPRR3070438_IgA	IgA_MFIorg_C16orf46_HPRR3160399_IgA	IgA_MFIorg_C16orf78_HPRR3160347_IgA	IgA_MFIorg_C19orf12_HPRR1950838_IgA	IgA_MFIorg_C1orf53_HPRR3610185_IgA	IgA_MFIorg_C8orf34_HPRR2540510_IgA	IgA_MFIorg_CALHM1_HPRR4050220_IgA	IgA_MFIorg_CALN1_HPRR2990223_IgA	IgA_MFIorg_CAMKV_HPRR1840148_IgA	IgA_MFIorg_CAPS_HPRR3250163_IgA	IgA_MFIorg_CARS1_HPRR400046_IgA	IgA_MFIorg_CAST_HPRR3010396_IgA	IgA_MFIorg_CCDC148_HPRR3400102_IgA	IgA_MFIorg_CCDC32_HPRR3100168_IgA	IgA_MFIorg_CCDC7_HPRR3470572_IgA	IgA_MFIorg_CCDC73_HPRR3051021_IgA	IgA_MFIorg_CCDC86_HPRR3050193_IgA
Control_Healthy_donor	12-157-00012			41	33	38	29	30	32	29	37	30	39	35	35	2649	28	31	33	33	42	26	28	32	37	28	28	28	34	27	26	41	35	38	34	28	34	37	29	36	30	29	34	52	45	44	40	38	36
Control_Healthy_donor	12-157-00016			39	52	39	29	31	34	26	38	33	49	36	35	2664	28	32	30	30	38	27	26	32	36	30	28	26	34	26	27	38	35	43	35	28	37	31	30	35	30	30	36	36	41	43	35	41	34
Control_Healthy_donor	12-157-00025			45	33	37	33	31	31	23	38	31	41	34	33	2431	27	30	29	33	40	27	25	31	35	29	28	28	32	26	28	40	34	36	33	28	32	27	27	34	32	29	35	36	46	45	32	41	35
Control_Healthy_donor	12-157-00029			41	30	34	31	30	31	25	37	32	34	32	39	2617	26	29	28	32	38	26	24	29	32	28	26	23	32	23	26	38	31	39	32	29	35	28	27	35	28	29	34	36	42	39	32	38	34
Control_Healthy_donor	12-157-00041			39	44	36	28	30	29	24	35	30	33	32	32	2468	26	30	29	30	37	27	25	30	33	27	27	25	32	23	25	48	33	34	32	25	40	29	28	34	30	25	34	34	42	39	33	36	32
Control_Healthy_donor	12-157-00042			41	30	34	24	30	30	24	39	26	37	36	33	2416	25	26	28	31	38	24	23	29	33	26	26	24	32	25	23	36	32	37	31	26	33	27	28	33	29	28	34	33	45	38	33	32	33
Control_Healthy_donor	12-157-00050			41	33	37	32	31	29	27	37	31	42	33	49	2550	28	29	28	30	35	26	27	30	39	28	26	28	36	25	25	36	33	37	35	27	32	29	27	36	29	26	32	35	45	44	31	41	33
Control_Healthy_donor	12-157-00061			40	32	37	28	31	30	22	37	31	44	33	34	2567	27	29	29	31	38	28	26	28	34	28	28	30	30	27	26	37	35	40	33	29	31	39	28	32	28	29	34	32	42	46	34	40	35
Control_Healthy_donor	12-157-00066			40	39	39	28	31	31	25	36	31	33	33	34	2636	26	31	27	32	36	27	27	30	33	29	28	27	52	25	26	36	34	39	35	27	34	28	30	37	31	30	34	37	42	40	32	43	33
Control_Healthy_donor	12-157-00075			41	35	35	27	31	30	25	42	30	34	33	33	2511	26	28	28	33	38	27	25	28	34	28	27	25	31	25	25	38	35	42	34	27	37	34	29	34	29	28	33	34	44	42	30	36	34
Control_Healthy_donor	12-157-00085			41	34	38	28	32	30	28	35	32	31	34	35	2379	27	28	29	33	41	27	26	30	33	30	25	29	31	27	25	38	37	37	33	27	34	29	27	37	29	31	34	34	45	38	33	37	36
Control_Healthy_donor	12-157-00090			43	34	39	29	34	33	28	39	30	56	34	39	2658	25	28	31	33	42	29	27	31	37	26	27	26	33	25	27	37	35	38	33	30	41	32	30	36	31	27	35	41	44	41	34	37	34
Control_Healthy_donor	12-157-00100			43	41	38	30	30	31	26	41	30	41	36	42	2686	28	32	30	32	38	26	26	33	36	27	30	30	32	27	27	37	36	38	34	28	36	29	28	35	28	29	36	36	45	42	33	41	34
Control_Healthy_donor	12-157-00104			36	39	34	26	28	29	23	36	30	31	32	33	2413	25	31	27	28	37	28	24	31	31	28	25	26	31	24	34	34	33	36	34	27	34	28	28	35	29	27	33	31	42	39	33	35	33
Control_Healthy_donor	12-157-00114			45	32	38	28	30	29	24	39	31	45	33	39	2545	29	27	28	34	39	30	27	30	34	26	26	26	31	25	26	37	32	34	34	26	34	29	29	34	75	27	32	35	41	43	35	33	33
Control_Healthy_donor	12-157-00120			46	78	37	28	31	34	28	37	29	38	31	35	2555	28	29	29	34	39	28	27	30	32	30	30	28	34	26	27	38	36	40	36	29	36	32	29	38	30	29	35	36	43	43	34	37	50
Control_Healthy_donor	12-157-00125			39	31	36	28	29	29	24	37	29	31	36	32	2227	26	29	30	31	36	25	25	30	34	28	26	26	31	25	25	35	35	43	32	27	35	29	28	34	28	28	36	33	42	38	31	36	35
Control_Healthy_donor	12-157-00129			39	32	36	27	31	29	25	37	31	39	33	37	2577	25	31	29	31	38	26	26	30	34	26	27	27	32	32	27	36	33	34	34	28	37	26	28	37	26	27	36	34	41	37	32	34	34
Control_Healthy_donor	12-157-00149			47	40	37	28	31	30	27	35	33	33	35	37	2758	26	30	41	33	40	29	25	32	34	29	27	27	32	25	27	37	35	39	35	30	33	47	28	43	53	30	34	44	41	53	35	39	34
Control_Healthy_donor	12-157-00175			45	49	40	31	29	32	27	40	33	35	33	32	2630	26	29	30	34	37	27	27	31	35	30	29	28	34	25	25	39	35	41	34	27	34	46	28	36	33	29	36	35	43	43	34	121	35
Control_Healthy_donor	12-157-00179			38	46	36	26	28	30	31	36	30	36	32	32	2662	24	28	29	30	38	38	25	31	34	29	27	26	28	25	43	35	33	48	31	27	33	29	28	35	67	26	35	32	41	43	33	34	33
Control_Healthy_donor	12-157-00196			37	41	36	28	31	31	25	39	31	36	33	39	2563	26	29	30	32	39	26	26	31	35	28	25	26	33	27	26	38	37	47	34	29	37	27	29	37	29	29	34	34	43	39	30	35	32
Control_Healthy_donor	12-157-00199			40	35	37	28	31	31	25	37	31	37	33	33	2563	26	28	29	30	39	23	26	29	34	28	26	25	31	26	25	35	34	38	31	26	34	28	27	35	30	32	33	35	43	41	34	89	34
Control_Healthy_donor	12-157-00206			40	38	36	28	31	29	32	36	31	33	35	33	2535	27	29	27	30	39	26	26	30	36	27	25	28	31	24	26	39	35	48	32	26	40	32	27	35	28	29	34	35	42	44	34	34	32
Control_Healthy_donor	12-157-00211			38	31	34	26	32	31	27	37	32	34	34	40	2575	25	27	27	32	39	25	29	29	34	27	27	26	31	26	25	37	34	39	32	27	33	29	30	37	26	28	34	33	43	39	37	35	33
Control_Healthy_donor	12-157-00227			39	44	35	26	31	30	24	38	31	54	32	32	2490	26	29	29	30	39	29	24	31	33	27	28	24	32	26	27	37	33	38	32	25	154	27	30	35	27	28	34	32	40	40	34	36	32
Control_Healthy_donor	12-157-00248			43	32	35	27	32	32	25	36	31	33	33	31	2527	26	27	29	32	40	25	25	30	33	29	27	24	34	24	27	39	33	38	34	27	33	29	28	34	29	29	35	36	43	40	32	38	34
Control_Healthy_donor	12-157-00254			39	32	36	29	34	32	27	41	30	34	34	34	2457	28	29	29	31	39	27	27	29	37	29	28	28	30	25	27	39	34	35	36	28	35	28	30	38	31	28	37	33	45	44	35	39	35
Control_Healthy_donor	12-157-00269			39	38	41	30	31	32	25	40	30	41	34	38	2652	27	32	31	31	37	29	29	31	37	29	28	28	33	26	26	38	35	37	35	29	38	35	29	37	29	29	35	34	46	46	35	39	38
Control_Healthy_donor	13-157-00014			43	34	36	29	29	31	25	37	30	36	33	32	2529	25	27	29	30	39	27	26	29	33	26	27	26	30	26	27	34	34	40	33	28	33	30	27	35	29	26	31	35	45	40	33	37	32
Control_Healthy_donor	13-157-00018			37	42	36	29	32	31	25	38	34	34	32	33	2556	25	30	28	33	39	24	29	29	35	28	27	27	30	25	35	37	34	42	32	27	35	31	27	35	30	28	36	34	43	46	32	39	35
Control_Healthy_donor	13-157-00033			43	243	36	28	31	30	26	38	32	37	33	34	2695	27	29	31	32	38	25	28	30	35	28	27	26	31	26	31	36	34	41	34	28	63	29	27	35	28	28	35	35	42	43	32	37	33
Control_Healthy_donor	13-157-00034			43	29	36	28	30	30	26	35	31	57	34	32	2598	28	29	30	30	38	26	26	31	35	29	25	26	30	25	27	36	34	36	33	27	40	29	29	36	29	30	37	33	43	42	32	37	35
Control_Healthy_donor	13-157-00074			42	57	34	32	34	31	25	36	30	34	32	32	2668	25	29	28	31	38	26	26	28	32	29	27	27	30	23	26	37	33	38	35	28	42	29	27	33	29	27	35	33	41	38	32	38	34
Control_Healthy_donor	13-157-00076			40	31	36	30	30	30	24	38	29	32	33	34	2566	26	28	28	33	37	27	26	30	35	26	27	25	31	25	26	36	33	38	34	27	32	27	27	35	30	28	34	33	42	42	33	35	33
Control_Healthy_donor	13-157-00081			40	32	36	28	31	31	27	39	32	33	33	33	2709	26	32	28	33	44	27	26	28	34	29	28	29	30	24	56	37	32	34	32	28	32	27	29	37	29	28	33	30	40	42	31	35	34
Control_Healthy_donor	13-157-00092			44	78	39	30	31	32	29	41	32	41	33	32	2807	27	31	28	31	39	42	28	32	37	30	29	29	32	27	35	39	36	40	35	29	52	29	30	37	33	30	34	36	47	41	35	38	33
Control_Healthy_donor	13-157-00096			42	33	38	30	31	31	26	36	32	34	36	30	2525	26	30	29	30	39	26	27	30	33	28	29	28	33	26	27	39	37	39	33	27	34	30	27	35	28	29	35	36	46	42	36	36	36
Control_Healthy_donor	13-157-00119			44	31	40	29	32	30	28	37	33	64	35	35	2736	28	32	30	32	42	32	27	31	36	30	28	26	35	26	27	36	36	38	36	29	35	28	31	36	29	34	33	34	45	42	40	37	37
Control_Healthy_donor	13-157-00126			43	37	37	29	32	31	25	39	31	37	35	33	2738	27	30	29	33	41	44	26	31	36	28	29	29	36	27	28	40	36	40	36	29	34	34	31	37	29	29	33	43	44	43	34	45	35
Control_Healthy_donor	13-157-00136			39	64	35	28	29	29	25	36	31	43	32	31	2483	23	27	29	29	37	27	23	29	33	26	27	24	29	23	26	35	32	36	32	26	37	39	29	32	187	37	31	41	41	41	32	36	33
Control_Healthy_donor	13-157-00171			37	31	35	25	31	30	24	37	29	34	34	32	2562	26	29	28	32	37	25	27	30	32	27	25	26	31	26	28	36	36	37	32	26	33	29	27	34	29	27	32	33	42	40	32	41	36
Control_Healthy_donor	13-157-00174			38	39	36	28	30	30	22	40	30	30	34	33	2518	27	29	27	30	38	26	27	29	33	27	26	26	33	24	26	35	35	37	33	29	32	29	27	34	26	28	32	34	43	40	32	45	36
Control_Healthy_donor	13-157-00175			41	74	37	27	32	32	27	39	32	34	34	35	2666	25	28	29	32	36	26	27	31	34	27	27	29	36	26	26	33	34	37	34	26	38	29	29	35	45	29	34	35	44	42	39	35	33
Control_Healthy_donor	13-157-00189			41	42	36	28	30	30	24	37	29	32	34	35	2574	27	32	30	31	39	27	26	30	33	27	26	28	32	24	26	38	32	36	32	28	35	28	28	35	27	31	35	32	43	41	34	36	33
Control_Healthy_donor	13-157-00212			44	33	37	29	31	32	25	35	30	71	32	28	2543	27	29	29	31	37	24	26	30	34	28	26	26	41	24	26	37	33	36	32	26	32	30	29	35	30	28	34	34	41	39	32	38	32
Control_Healthy_donor	13-157-00219			44	31	37	29	32	31	27	39	31	35	35	34	2647	26	32	31	33	39	25	29	32	35	31	30	27	32	27	26	37	37	40	35	28	36	28	31	37	39	29	35	35	42	42	35	41	36
Control_Healthy_donor	13-157-00226			41	34	35	30	31	33	26	41	31	34	35	42	2689	27	31	30	34	42	27	28	69	35	28	28	27	33	26	29	39	36	35	35	29	38	30	31	37	30	30	35	34	46	39	34	37	36
Control_Healthy_donor	13-157-00253			42	31	35	31	30	31	25	36	32	37	36	36	2419	26	28	30	33	38	24	25	31	34	29	27	26	31	27	27	36	36	40	33	28	34	29	26	36	29	27	35	35	44	40	32	38	35
Control_Healthy_donor	13-157-00283			41	39	34	26	30	30	23	36	30	37	34	33	2609	26	30	32	31	39	26	27	31	33	27	28	26	30	27	24	37	33	35	34	28	41	31	27	36	30	28	35	34	43	40	32	35	34
Control_Healthy_donor	13-157-00370			38	76	34	28	29	30	28	36	31	34	34	33	2488	26	29	28	30	36	25	28	28	34	28	27	25	38	24	23	37	35	36	32	26	65	30	28	34	28	29	31	33	42	40	33	34	34
Control_Healthy_donor	13-157-00451			41	29	35	26	30	27	24	35	34	28	33	31	2387	27	31	27	28	35	26	29	28	33	26	28	25	30	23	23	34	34	34	30	25	33	24	28	33	28	26	32	35	43	36	32	37	33
Control_Healthy_donor	13-157-00503			43	39	36	27	33	31	25	37	30	44	33	36	2570	28	29	30	32	38	27	26	29	35	28	27	25	31	24	25	36	35	38	34	27	36	26	27	34	30	28	33	35	44	42	32	36	31
Control_Healthy_donor	13-157-00507			39	50	37	27	30	31	24	38	32	34	31	35	2492	26	28	29	30	39	26	27	30	34	28	27	26	30	26	46	37	32	36	33	26	40	29	28	35	29	28	35	32	41	41	33	41	34
Control_Healthy_donor	13-157-00519			40	40	38	30	31	29	27	38	31	48	34	35	2642	25	30	32	32	40	30	28	30	34	29	28	28	35	25	26	37	35	54	33	26	37	35	29	35	29	29	33	35	44	42	35	38	35
Control_Healthy_donor	14-157-00003			41	36	37	29	30	35	24	39	29	34	33	36	2636	27	29	33	33	38	27	29	32	37	29	27	31	31	25	27	38	34	34	35	25	43	29	28	36	30	31	35	38	42	42	38	84	35
Control_Healthy_donor	14-157-00026			45	45	35	27	31	29	22	38	30	34	32	37	2361	26	27	27	32	38	89	24	29	32	29	24	27	32	26	25	35	32	44	33	26	34	27	28	34	30	28	32	33	41	37	32	35	35
Control_Healthy_donor	14-157-00028			39	42	35	29	29	30	25	39	28	50	33	40	2616	25	29	28	33	37	26	27	29	33	29	27	26	30	25	24	37	32	36	34	25	39	29	29	34	27	27	34	34	42	41	36	35	35
Control_Healthy_donor	14-157-00034			43	34	34	28	29	28	22	37	28	28	32	30	2409	25	29	32	29	39	26	24	31	35	28	27	26	31	24	24	34	35	35	31	29	35	33	25	35	27	31	34	32	41	44	32	33	31
Control_Healthy_donor	14-157-00042			40	41	38	27	32	31	26	37	32	47	34	31	2700	26	28	30	31	43	25	26	29	35	29	28	26	31	26	27	38	33	39	32	27	34	28	29	33	29	30	36	40	44	37	35	38	32
Control_Healthy_donor	14-157-00052			41	40	35	27	32	29	24	35	32	30	33	34	2512	27	30	29	31	38	25	27	27	33	29	27	28	31	26	27	36	32	35	34	28	37	31	29	33	33	29	35	32	43	37	32	34	32
Control_Healthy_donor	14-157-00053			40	30	34	30	30	31	26	38	30	42	32	31	2539	27	30	27	32	40	27	27	30	32	27	28	28	31	28	24	36	36	39	31	25	34	29	28	35	28	36	32	37	43	38	32	39	36
Control_Healthy_donor	14-157-00067			39	64	35	28	30	28	23	39	31	37	35	35	2511	27	29	30	31	38	26	27	30	33	29	27	26	31	25	26	34	33	37	31	26	33	28	27	35	30	29	34	36	42	47	34	54	32
Control_Healthy_donor	14-157-00073			45	33	38	30	32	31	26	38	31	58	38	41	2713	27	30	32	33	40	28	29	33	36	29	28	28	33	27	24	37	35	38	34	28	37	30	28	38	29	30	32	36	44	45	36	40	36
Control_Healthy_donor	14-157-00086			44	34	36	31	31	29	28	39	32	34	34	33	2696	29	29	31	34	39	26	26	32	36	31	30	29	34	28	30	39	36	52	35	28	37	30	31	35	33	30	34	37	45	42	39	39	35
Control_Healthy_donor	14-157-00110			41	35	35	28	29	29	25	39	30	54	34	34	2526	26	30	28	31	38	26	54	30	31	27	28	27	30	27	26	35	34	40	31	28	36	29	28	34	28	29	32	34	42	41	34	37	37
Control_Healthy_donor	14-157-00113			43	84	40	45	31	32	26	37	32	47	36	36	2681	27	31	30	31	40	30	26	35	37	29	28	26	30	27	31	37	33	38	38	27	35	29	29	35	33	29	37	35	44	43	35	35	33
Control_Healthy_donor	14-157-00115			41	71	36	27	30	31	25	35	33	508	34	33	2571	28	29	30	32	38	27	26	30	33	26	29	28	31	24	35	36	34	37	31	28	37	30	27	34	30	27	34	40	40	42	32	36	38
Control_Healthy_donor	14-157-00120			43	48	34	30	29	33	24	36	29	37	35	44	2693	26	31	30	31	43	26	26	29	34	30	28	28	31	25	23	37	33	36	31	26	40	32	29	36	41	28	34	34	41	39	33	42	34
Control_Healthy_donor	14-157-00133			38	36	37	27	31	30	29	39	32	147	36	33	2474	27	32	30	32	39	26	26	29	35	28	26	27	39	26	24	36	37	36	32	26	33	26	28	35	29	27	34	34	40	44	34	36	32
Control_Healthy_donor	14-157-00136			39	35	34	28	29	31	25	38	30	47	32	47	2493	25	28	24	30	36	25	24	29	34	27	26	28	33	24	27	34	32	38	32	26	32	27	27	34	26	27	32	33	40	40	33	36	33
Control_Healthy_donor	14-157-00143			45	32	36	26	30	31	26	39	31	33	33	34	2652	25	29	29	30	40	27	26	31	33	27	27	26	35	25	25	40	35	39	33	109	34	38	29	35	28	28	35	34	43	40	31	41	34
Control_Healthy_donor	14-157-00154			42	47	37	29	32	31	27	38	32	36	33	32	2541	27	28	30	31	37	25	26	31	34	28	28	27	34	25	24	37	33	36	35	27	60	70	30	34	30	30	35	36	43	39	32	38	32
Control_Healthy_donor	14-157-00159			43	42	40	31	31	31	27	38	34	69	37	33	2493	27	28	30	33	38	27	27	33	34	29	30	27	35	25	26	35	37	38	32	26	34	30	30	34	37	29	36	34	46	41	34	35	37
Control_Healthy_donor	14-157-00162			43	30	37	29	33	29	25	38	29	45	36	32	2452	27	29	31	32	40	25	28	29	38	29	28	27	32	27	25	37	36	39	35	28	35	29	30	34	28	29	36	35	44	52	33	37	37
Control_Healthy_donor	14-157-00168			41	32	36	28	32	30	29	37	30	40	31	36	2604	25	27	27	33	41	27	29	30	34	53	27	25	31	25	24	37	31	36	33	25	32	29	29	34	29	27	35	37	41	42	46	34	35
Control_Healthy_donor	14-157-00170			40	53	35	28	31	30	24	37	32	33	33	33	2676	27	30	29	32	39	25	25	35	33	29	27	26	32	25	26	36	33	43	34	29	55	78	29	36	29	28	33	33	44	43	35	39	35
Control_Healthy_donor	14-157-00179			38	33	35	27	31	31	24	36	29	31	34	34	2456	26	30	28	29	37	25	26	29	32	27	26	27	31	25	24	36	34	36	33	26	35	28	29	36	28	27	31	32	43	41	32	169	34
Control_Healthy_donor	14-157-00183			41	34	35	29	30	30	23	38	33	45	34	33	2618	26	28	29	31	38	25	37	31	33	28	26	28	31	24	25	36	35	39	32	27	37	28	29	34	29	27	36	34	42	40	35	38	33
Control_Healthy_donor	14-157-00186			40	36	35	28	31	31	25	37	30	37	33	33	2568	25	27	32	32	41	26	27	30	35	28	27	26	33	23	30	36	32	40	33	29	33	28	27	35	30	27	33	35	42	44	32	42	34
Control_Healthy_donor	14-157-00192			41	42	35	30	31	31	25	37	31	34	35	31	2666	27	30	33	30	39	26	26	30	36	28	28	29	32	25	26	38	35	45	35	28	47	31	28	35	30	30	33	34	44	49	38	36	35
Control_Healthy_donor	14-157-00193			39	80	36	26	30	29	23	32	31	42	33	36	2590	26	29	30	30	38	27	25	31	34	29	26	25	40	26	27	40	34	41	33	24	62	30	28	34	28	29	34	35	40	43	36	34	33
Control_Healthy_donor	14-157-00194			47	40	36	30	32	35	28	39	34	44	35	37	2655	29	31	32	36	42	29	29	32	36	30	30	30	35	28	31	37	36	40	34	31	45	38	31	39	30	29	38	36	43	42	35	39	38
Control_Healthy_donor	14-157-00196			40	136	44	27	32	31	24	38	30	36	34	32	2515	26	31	29	30	38	25	26	29	37	29	28	29	32	25	26	37	33	37	35	26	58	29	29	35	35	31	35	36	44	48	32	37	33
Control_Healthy_donor	14-157-00199			39	29	35	26	29	30	24	34	29	30	33	31	2183	27	29	29	30	37	26	26	27	34	28	25	26	30	25	25	36	32	32	32	26	33	26	28	32	28	28	33	34	42	39	34	38	31
Control_Healthy_donor	14-157-00203			45	41	35	28	32	31	26	36	32	42	33	51	2630	27	30	28	30	43	25	28	31	34	28	28	27	34	27	27	37	32	39	33	27	35	35	28	36	28	27	44	36	42	41	31	40	33
Control_Healthy_donor	14-157-00204			43	30	36	27	30	28	22	34	29	120	32	32	2439	25	29	30	28	37	25	25	34	34	28	26	27	30	24	39	36	36	39	30	26	34	26	26	36	28	28	34	34	41	40	32	35	31
Control_Healthy_donor	14-157-00205			40	43	39	28	30	29	25	38	29	39	34	33	2665	25	30	28	31	37	24	27	30	33	28	28	29	31	26	27	51	35	42	32	27	41	30	28	42	32	27	38	33	41	42	33	38	35
Control_Healthy_donor	14-157-00207			41	49	37	26	32	31	25	39	33	39	33	29	2563	25	28	31	31	41	28	27	33	33	27	26	26	31	26	33	35	34	33	33	29	34	33	28	38	27	31	35	34	41	41	37	34	34
Control_Healthy_donor	14-157-00212			41	58	37	28	30	28	26	38	30	41	32	35	2572	29	31	31	33	36	27	26	30	39	28	29	28	33	25	27	36	33	37	32	27	43	30	28	35	28	27	34	34	43	46	38	35	33
Control_Healthy_donor	14-157-00213			39	30	35	27	30	32	26	36	29	41	32	31	2566	26	30	27	30	41	27	25	31	32	27	26	29	31	25	25	39	35	36	32	28	33	46	27	33	28	27	35	33	41	39	35	38	32
Control_AIH	AIH01			46	93	38	31	38	29	26	40	33	39	35	31	2691	30	29	29	32	39	27	26	31	36	27	30	30	33	27	26	43	34	36	34	28	62	31	30	37	31	31	34	38	44	46	37	99	35
Control_AIH	AIH02			43	29	40	58	31	33	26	39	32	37	35	33	2599	26	31	31	33	38	29	30	32	38	30	28	30	33	26	28	39	39	38	34	29	37	31	30	37	31	31	35	39	44	43	36	34	35
Control_AIH	AIH03			44	32	38	28	29	32	26	38	30	37	34	36	2640	27	32	31	35	44	28	27	30	35	30	28	27	35	26	30	39	35	40	32	30	36	32	29	35	30	28	32	36	45	46	35	38	35
Control_AIH	AIH04			39	50	37	28	32	33	27	38	31	35	36	33	2572	28	32	32	31	41	28	25	31	34	29	27	28	32	26	27	37	36	37	36	29	41	31	27	37	30	29	34	36	43	43	32	43	35
Control_AIH	AIH05			42	45	42	29	35	30	26	38	35	54	34	34	2679	28	30	31	33	39	31	27	32	36	29	31	29	32	28	25	38	35	46	34	28	50	32	31	38	30	30	33	39	45	49	34	38	38
Control_AIH	AIH06			44	32	39	28	34	30	27	35	33	36	36	34	2742	27	30	32	30	38	27	28	30	35	32	30	28	32	27	27	37	34	37	32	29	33	29	28	35	31	31	36	35	44	42	33	54	35
Control_AIH	AIH07			40	58	35	32	31	30	25	39	30	33	35	33	2470	27	27	30	31	37	25	26	30	49	30	26	27	32	27	30	38	35	39	32	27	34	30	31	37	31	29	36	35	44	45	34	37	34
Control_AIH	AIH08			41	34	38	31	32	34	26	38	35	37	36	42	2725	27	32	29	32	39	28	29	32	36	32	30	32	43	27	32	40	38	48	35	36	35	31	28	42	29	29	36	39	45	41	31	37	36
Control_AIH	AIH09			44	34	38	28	30	32	27	38	31	32	34	36	2675	27	28	29	33	38	28	24	35	35	28	30	27	32	23	25	35	35	42	33	27	41	30	32	35	31	30	34	34	41	42	33	37	34
Control_AIH	AIH10			44	63	36	31	32	31	25	39	32	62	38	38	2622	29	27	29	34	44	28	30	32	39	28	27	29	37	27	31	39	37	37	35	29	37	34	29	37	31	30	37	36	44	47	37	43	34
Control_AIH	AIH11			43	43	39	30	31	32	29	36	32	43	36	34	2720	27	32	29	35	40	26	33	30	37	29	28	29	37	26	26	37	36	39	35	33	47	32	28	37	35	33	34	37	44	42	37	38	37
Control_AIH	AIH12			43	49	39	29	32	33	27	39	32	40	34	50	2716	28	33	31	31	42	27	26	31	36	28	29	28	36	26	28	38	35	36	33	28	47	173	31	42	32	33	38	63	45	44	33	36	37
Control_AIH	AIH13			46	35	38	30	32	32	24	37	32	41	35	38	2760	27	30	33	33	41	28	29	30	35	29	30	29	33	27	27	39	38	39	44	30	35	29	30	38	112	34	35	37	45	43	35	36	35
Control_AIH	AIH14			41	50	37	28	32	32	24	37	28	32	34	35	2702	27	30	30	32	39	25	26	30	33	26	28	26	30	25	29	37	33	43	32	29	41	32	28	36	31	29	33	34	43	43	34	33	33
Control_AIH	AIH16			39	35	37	27	31	31	24	37	29	40	34	32	2670	29	30	29	32	39	32	27	32	35	30	27	25	32	24	31	37	36	40	32	29	36	27	29	36	30	32	36	35	48	41	40	35	33
Control_CCA	CCA1040			42	30	35	28	30	32	27	37	33	36	33	34	2565	27	29	30	31	37	23	24	30	31	27	28	29	32	24	23	36	34	38	32	27	33	31	27	34	30	39	34	32	43	40	33	34	32
Control_CCA	CCA1155			39	31	36	28	31	30	25	37	31	33	34	32	2622	26	28	30	32	37	25	28	30	35	29	28	28	34	25	27	35	32	39	34	29	32	29	29	34	30	27	33	34	41	38	34	36	33
Control_CCA	CCA1157			37	34	37	28	30	29	24	37	31	36	33	30	2362	26	30	26	29	36	24	25	30	35	28	26	26	31	24	24	36	33	36	31	27	34	27	30	33	28	26	33	32	43	38	32	37	34
Control_CCA	CCA1365			42	35	36	26	31	30	25	38	33	34	36	44	2672	24	33	31	32	36	29	27	31	34	28	29	35	31	26	31	37	35	62	41	30	59	30	29	107	28	31	34	39	42	45	35	38	34
Control_CCA	CCA1372			38	38	35	28	29	29	23	36	30	32	33	31	2524	26	28	27	30	37	31	25	29	32	28	28	27	30	25	26	38	34	41	33	26	31	64	28	33	28	64	34	36	43	38	35	36	33
Control_CCA	CCA732			39	36	34	29	31	32	27	41	32	30	33	33	2520	26	31	30	31	37	27	26	30	34	28	27	28	33	25	28	39	35	40	38	27	35	33	29	36	29	27	35	35	45	48	35	50	35
Control_CCA	CCA760			43	32	39	28	30	31	23	37	32	32	34	32	2690	27	31	31	32	40	27	27	31	33	29	28	28	31	26	26	41	33	35	34	28	34	29	27	39	29	30	35	33	42	43	34	37	35
Control_CCA	CCA818			42	211	39	27	30	31	25	35	32	36	37	33	2569	32	29	30	31	37	28	29	31	35	27	29	27	39	26	25	37	33	35	34	28	104	29	28	38	30	29	35	34	46	43	36	34	35
Control_CCA	CCA963			40	32	36	28	27	30	27	36	30	34	33	41	2586	27	29	28	30	39	26	28	29	33	28	26	25	43	25	26	38	36	36	32	26	34	32	28	35	31	29	34	34	41	42	39	36	31
Control_Benign_biliary_disease	ERCP109			40	32	36	28	33	32	24	37	30	33	32	30	2530	25	30	30	30	37	26	25	29	35	28	26	27	31	26	28	36	34	34	32	25	33	30	27	34	27	27	32	32	44	41	31	36	32
Control_Benign_biliary_disease	ERCP128			39	36	36	28	32	29	27	37	31	34	34	34	2682	24	31	29	34	38	27	27	31	32	31	26	28	30	25	24	38	36	38	34	28	33	28	29	36	29	31	33	35	43	43	42	37	34
Control_Benign_biliary_disease	ERCP147			42	58	39	29	31	33	24	41	32	54	36	37	2777	27	31	32	33	38	26	28	30	35	33	31	31	32	26	32	40	40	40	36	32	44	31	28	39	31	32	37	37	45	49	41	35	37
Control_Benign_biliary_disease	ERCP155			39	75	35	27	84	32	24	39	33	43	34	34	2598	26	28	29	31	38	26	25	32	35	29	27	25	32	26	37	38	34	38	36	26	37	443	28	34	28	27	34	36	40	39	35	38	32
Control_Benign_biliary_disease	ERCP156			40	41	35	29	30	31	24	37	31	36	35	33	2560	25	29	27	32	38	25	25	28	33	28	30	28	35	25	25	37	34	38	31	27	41	30	29	34	29	28	35	34	41	42	32	37	32
Control_Benign_biliary_disease	ERCP188			41	53	33	26	30	32	25	36	28	36	34	62	2623	26	29	27	30	37	28	24	31	34	26	28	27	37	24	26	36	33	37	33	26	50	30	27	32	28	34	33	34	42	42	32	38	36
Control_Benign_biliary_disease	ERCP217			40	49	38	27	31	32	25	39	30	66	38	38	2745	25	30	28	39	39	25	26	33	38	28	25	28	33	33	28	37	37	38	35	31	35	29	30	37	31	30	34	34	44	51	42	52	36
Control_Benign_biliary_disease	ERCP226			41	41	39	31	31	33	32	38	32	33	35	36	2672	29	31	31	35	38	28	27	32	35	28	27	27	33	26	29	39	33	37	34	28	34	30	29	38	30	31	35	39	44	45	37	35	35
Control_Benign_biliary_disease	ERCP228			47	68	36	28	32	31	25	37	32	32	34	38	2750	28	31	32	30	38	30	26	36	37	30	27	27	33	25	28	37	35	40	34	62	58	67	30	36	28	48	33	33	40	45	34	40	36
Control_Benign_biliary_disease	ERCP294			41	53	38	30	32	31	25	36	32	32	35	32	2636	29	30	30	31	38	28	27	31	34	29	27	29	33	27	53	39	35	42	38	37	78	27	29	35	31	31	38	34	45	42	37	38	36
Control_Cirrhosis	RM_83			46	63	36	30	31	31	33	36	40	39	34	37	2718	30	34	31	31	40	24	30	31	34	30	37	27	33	27	25	37	36	40	35	27	62	30	30	33	30	30	36	38	44	44	34	38	37
Control_Cirrhosis	RM160			41	52	35	28	33	31	26	37	31	38	33	33	2771	26	32	29	32	38	27	26	29	35	47	31	25	32	26	24	36	35	42	33	29	35	31	30	38	29	31	36	35	41	42	33	34	33
Control_Cirrhosis	RM166			44	36	34	26	29	30	25	38	28	42	32	39	2421	26	30	27	30	47	27	29	32	32	30	26	27	33	26	33	38	33	38	32	26	32	25	26	36	26	28	32	35	42	41	35	34	34
Control_Cirrhosis	RM191			47	490	36	49	34	33	26	41	34	107	35	76	2807	28	30	30	32	38	91	32	32	34	28	29	28	75	26	88	48	35	80	32	31	115	35	30	36	40	31	37	45	48	44	39	38	37
Control_Cirrhosis	RM211			41	65	37	30	32	31	25	39	31	36	35	41	2651	30	32	30	31	43	26	26	32	35	30	28	29	33	27	39	39	38	48	34	28	38	32	29	91	31	38	35	39	43	46	35	37	34
Control_Cirrhosis	RM216			45	33	39	30	32	31	26	40	32	35	33	34	2537	28	29	29	32	40	27	28	31	36	29	28	27	33	26	26	38	37	37	42	28	34	189	30	37	30	32	34	34	44	48	37	41	37
Control_Cirrhosis	RM223			39	30	39	28	30	29	21	38	33	30	33	32	2666	25	28	29	33	37	34	26	29	33	31	26	26	31	25	24	40	33	38	34	28	31	28	28	37	29	28	34	36	43	38	33	40	34
Control_Cirrhosis	RM225			46	40	38	30	31	33	30	40	34	45	34	40	2805	29	30	33	32	41	28	34	34	35	29	33	30	31	29	30	39	39	37	34	29	40	31	30	40	31	34	40	37	43	47	34	66	34
Control_Cirrhosis	RM253			44	38	37	30	31	34	27	39	28	35	37	36	2742	28	30	29	34	40	27	27	31	35	28	28	29	32	25	23	41	35	38	35	27	39	33	28	39	28	33	34	34	44	43	33	38	36
Control_Cirrhosis	RM282			44	61	38	29	30	33	28	38	32	37	37	33	2716	27	31	37	31	42	34	46	30	42	32	28	33	39	28	30	38	36	38	34	29	50	33	27	38	30	29	34	35	44	42	33	46	35
Control_Cirrhosis	RM285			40	123	35	29	29	32	24	38	28	81	35	40	2575	26	29	30	29	36	26	26	29	33	25	26	27	33	25	25	37	32	37	32	27	146	60	30	47	29	28	33	35	38	42	32	35	35
Control_Cirrhosis	RM73			46	61	35	36	32	30	24	38	32	41	35	34	2688	26	31	34	32	38	26	33	30	35	28	30	38	33	25	24	39	35	38	34	35	35	30	29	37	30	33	34	42	42	42	32	58	36
Control_Cirrhosis	RM74			41	127	36	28	30	30	31	38	31	35	34	34	2640	27	28	31	31	40	28	25	31	37	31	30	30	31	27	26	39	37	37	33	24	79	26	29	33	32	28	35	37	44	40	31	36	32
Control_Cirrhosis	RM93			39	95	36	31	31	30	21	37	31	49	34	34	2677	26	28	31	31	38	26	29	36	34	30	26	29	34	27	26	36	34	36	32	29	86	28	30	41	30	32	44	33	42	43	33	36	34
Control_IBD	IBD05-157-00081			45	34	35	30	31	33	28	38	32	36	33	36	2619	27	31	31	31	40	27	25	31	37	31	31	27	38	27	31	41	39	37	32	31	36	29	30	38	31	32	35	36	47	43	32	44	37
Control_IBD	IBD05-157-00085			43	43	36	37	32	30	27	37	31	51	36	35	2557	29	32	29	31	38	26	27	31	37	28	27	26	36	28	27	36	37	38	36	28	34	58	30	40	30	29	33	34	43	45	32	39	35
Control_IBD	IBD05-157-00119			41	31	39	29	32	31	26	41	36	36	33	38	2641	27	29	29	33	39	26	32	29	34	30	29	26	32	26	24	40	35	39	33	28	38	30	30	38	30	29	39	35	45	43	35	36	35
Control_IBD	IBD05-157-00146			41	44	38	29	32	32	27	33	31	37	34	44	2602	24	29	32	31	41	29	26	29	33	29	27	25	33	28	26	36	35	39	34	28	35	30	31	35	31	29	37	34	44	40	33	38	36
Control_IBD	IBD05-157-00214			42	37	38	28	35	35	26	38	35	43	40	34	2745	27	29	31	30	38	28	27	31	33	28	28	32	33	31	27	40	53	44	36	27	36	29	30	36	32	29	35	43	43	44	34	41	35
Control_IBD	IBD05-157-00235			45	30	37	30	32	30	23	37	33	35	33	33	2536	29	31	29	33	41	26	28	29	37	28	28	26	34	25	27	36	35	38	32	29	36	29	29	37	31	28	36	36	47	40	33	37	36
Control_IBD	IBD05-157-00290			40	40	36	30	32	32	26	36	32	34	34	34	2656	26	31	30	32	38	26	26	31	34	29	27	26	29	26	26	36	34	39	35	28	38	31	29	35	28	29	36	34	45	44	35	36	35
Control_IBD	IBD05-157-00300			44	66	39	31	34	33	29	40	30	33	34	37	2792	29	31	28	33	37	26	27	32	36	28	28	30	36	29	26	42	37	45	34	29	58	30	29	36	30	30	35	38	43	40	33	38	35
Control_IBD	IBD05-157-00347			44	32	38	27	32	30	24	40	33	33	33	31	2394	29	30	30	33	38	27	25	29	34	29	30	27	34	25	27	40	38	38	34	25	36	27	30	36	30	29	37	45	44	44	35	36	33
Control_IBD	IBD05-157-00363			43	31	35	29	33	30	25	38	30	33	34	35	2570	27	31	29	30	39	25	28	31	36	29	29	27	33	25	26	37	35	40	36	28	34	28	31	36	31	29	37	35	43	43	36	37	35
Control_IBD	IBD06-157-00039			43	32	37	29	30	31	28	38	28	51	36	50	2548	26	31	27	33	38	26	24	29	36	28	28	27	32	25	32	37	39	41	33	28	34	30	28	36	28	32	35	36	42	42	33	35	33
Control_IBD	IBD06-157-00063			46	31	40	30	32	29	25	36	31	54	36	34	2694	28	31	30	33	38	26	31	32	37	28	29	29	31	27	26	38	33	37	33	28	36	30	28	37	63	29	36	38	44	39	32	41	36
Control_IBD	IBD06-157-00069			41	35	37	31	31	32	28	37	31	32	37	33	2525	29	29	30	32	40	28	26	30	35	32	30	28	39	26	29	38	38	37	36	28	35	32	30	38	30	31	37	38	46	45	38	37	34
Control_IBD	IBD06-157-00081			40	57	37	29	32	31	24	40	34	31	35	32	2556	28	32	31	33	38	26	28	32	37	26	28	27	31	25	27	39	32	40	33	26	39	29	27	36	29	31	34	35	46	38	33	36	37
Control_IBD	IBD06-157-00094			42	55	41	30	32	30	28	37	31	34	34	41	2641	29	30	29	34	40	28	33	31	36	35	28	32	35	27	29	37	35	41	34	29	45	29	28	38	31	30	37	37	43	46	40	37	36
Control_IBD	IBD06-157-00134			43	33	38	31	32	32	22	38	31	30	33	32	2422	26	29	30	33	39	24	25	32	33	29	28	25	31	26	27	36	36	36	33	28	35	28	31	36	27	28	36	35	44	42	34	37	35
Control_IBD	IBD06-157-00210			42	42	39	29	31	33	25	39	34	34	36	33	2528	26	29	29	31	41	32	26	30	35	29	29	28	35	25	26	36	36	36	35	28	34	29	29	37	30	31	36	34	45	42	34	40	34
Control_IBD	IBD06-157-00216			43	33	39	29	31	32	25	37	33	44	34	48	2528	26	31	31	33	39	27	26	33	34	30	29	27	33	25	27	37	35	37	36	47	34	31	28	36	30	29	35	35	41	44	39	38	33
Control_IBD	IBD06-157-00219			44	33	38	30	32	32	26	37	33	39	37	37	2623	28	32	49	34	39	28	26	29	34	28	30	26	32	26	43	41	40	41	36	28	36	29	31	38	30	30	41	36	47	41	35	38	34
Control_IBD	IBD06-157-01164			45	57	38	35	32	33	30	40	32	35	35	41	2707	28	34	32	32	39	27	32	37	34	30	31	28	34	27	25	40	37	38	32	28	35	32	32	36	31	30	38	35	43	42	35	40	35
Control_IBD	IBD06-157-01228			42	37	38	28	28	30	25	39	31	29	35	31	2600	25	28	30	31	39	30	34	30	33	27	27	28	39	26	43	36	32	36	30	28	40	29	30	34	31	29	34	33	40	41	30	34	34
Control_IBD	IBD06-157-01250			36	36	34	28	31	31	25	38	32	37	34	29	2600	27	29	41	29	39	26	25	29	34	29	27	27	31	26	27	37	33	35	30	28	33	34	29	52	27	30	34	32	43	38	36	55	34
Control_IBD	IBD06-157-01425			40	35	36	30	29	31	23	34	28	29	34	31	2588	25	29	30	30	39	26	26	29	34	27	26	26	30	25	34	35	34	50	32	28	32	29	28	35	28	28	33	34	41	42	35	39	33
Control_IBD	IBD06-157-01557			44	30	38	29	32	28	27	36	32	36	33	43	2645	27	30	29	29	39	26	27	30	34	34	28	30	35	25	26	38	33	36	34	27	40	34	29	35	29	30	33	32	43	39	35	44	35
Control_IBD	IBD06-157-01579			44	69	36	28	33	30	27	38	32	38	33	42	2601	27	33	27	31	36	26	29	28	36	26	28	27	30	25	27	37	33	37	34	26	35	28	27	35	28	29	33	35	44	44	31	37	35
Control_IBD	IBD06-157-01590			40	31	36	27	29	28	24	36	31	31	33	33	2420	26	29	28	32	39	27	25	30	32	27	28	26	30	25	25	36	30	35	33	26	32	31	28	34	29	29	32	33	42	41	32	36	33
Control_IBD	IBD06-157-01631			42	31	40	30	31	31	27	39	31	33	38	43	2660	28	31	33	32	39	27	26	29	42	29	29	28	67	26	26	38	38	40	32	27	36	33	28	37	31	33	35	40	44	45	35	38	34
Control_IBD	IBD06-157-02246			41	35	38	28	31	32	25	39	31	34	35	37	2685	27	29	30	32	38	26	28	30	33	29	29	27	32	27	25	38	35	39	33	27	34	29	29	39	29	29	35	35	44	41	32	38	35
Control_IBD	IBD06-157-02259			51	55	39	30	34	31	30	41	32	35	35	41	2745	28	29	32	33	41	28	27	32	35	29	29	30	32	26	26	41	38	38	33	31	44	30	31	34	53	31	38	38	46	45	33	57	36
Control_IBD	IBD06-157-02290			46	48	37	26	29	30	24	37	31	38	35	31	2514	26	27	29	30	35	25	26	30	33	30	28	28	30	26	24	35	33	38	32	27	49	29	30	35	28	29	33	33	41	36	34	40	33
Control_IBD	IBD06-157-02311			48	40	39	29	32	31	23	37	35	33	33	34	2694	27	30	33	33	38	27	27	30	34	31	31	27	30	25	26	36	35	46	34	28	32	28	30	33	30	51	33	34	43	44	36	37	35
Control_IBD	IBD06-157-2283			46	51	35	29	38	29	24	35	30	33	31	31	2389	24	28	27	29	40	24	27	32	32	27	28	25	30	24	25	35	36	36	32	25	36	27	28	34	28	31	35	38	42	39	32	37	33
Control_IBD	IBD07-157-00051			41	50	35	28	31	31	27	38	31	32	33	33	2605	26	29	30	30	37	25	24	30	33	27	27	27	32	24	27	38	35	40	32	25	137	28	29	35	29	30	34	34	45	39	33	51	33
Control_IBD	IBD07-157-00068			43	58	36	28	28	31	25	38	32	52	34	31	2497	25	31	29	31	37	27	27	31	32	27	31	24	39	27	26	38	34	37	34	25	60	30	31	36	30	27	31	42	43	42	34	39	35
Control_IBD	IBD07-157-00149			40	39	35	29	30	28	23	38	32	35	33	31	2435	27	30	29	30	36	26	27	29	31	26	26	28	30	25	24	36	32	34	33	27	40	26	27	35	29	28	32	34	43	41	32	35	32
Control_IBD	IBD07-157-00176			37	46	34	27	29	31	24	37	30	35	35	39	2203	26	28	26	30	36	24	24	28	36	27	27	25	29	24	25	36	35	35	31	26	33	27	28	35	29	26	32	35	41	39	35	37	33
Control_IBD	IBD07-157-00216			42	34	36	28	30	30	26	34	28	34	36	33	2589	27	32	29	31	37	24	28	33	34	28	28	26	31	26	32	39	35	45	34	27	35	29	29	36	30	29	33	35	44	43	32	36	32
Control_IBD	IBD07-157-00685			38	30	34	27	29	30	25	36	32	32	32	32	2414	26	29	28	32	38	24	27	32	35	27	27	26	31	26	25	36	33	37	33	38	32	28	27	36	28	27	32	32	43	38	31	72	33
Control_IBD	IBD07-157-00711			39	34	35	26	29	31	23	37	31	33	34	31	2632	26	29	31	31	42	26	25	30	38	25	27	26	31	26	27	38	35	40	32	26	56	32	27	32	27	27	36	33	41	38	31	36	35
Control_IBD	IBD07-157-00713			38	30	37	27	31	29	27	37	32	34	35	33	2521	26	29	29	34	37	27	26	28	34	29	27	26	32	26	24	36	36	34	33	26	32	24	29	36	29	27	34	34	42	44	31	35	35
Control_IBD	IBD07-157-01054			41	38	33	28	30	31	24	36	32	36	33	29	2555	26	29	30	34	39	28	26	30	31	26	27	25	36	25	26	38	33	35	34	28	36	29	30	35	30	29	36	32	44	40	35	36	33
Control_IBD	IBD07-157-01073			42	31	36	36	31	30	22	38	32	34	34	55	2663	26	31	28	31	38	29	25	31	33	29	26	27	32	26	26	37	36	40	35	26	34	40	29	36	33	29	34	33	41	44	34	38	33
Control_IBD	IBD08-157-00030			41	30	34	28	29	30	26	37	30	31	32	30	2509	27	27	28	31	38	26	26	29	32	26	27	26	32	24	26	36	34	39	33	25	34	28	29	34	29	30	33	33	41	40	35	38	36
Control_IBD	IBD08-157-00079			41	30	35	27	32	29	26	38	32	31	34	32	2493	26	33	32	29	38	27	26	29	34	30	27	26	32	25	26	36	35	37	31	28	32	27	28	36	28	29	34	34	40	41	33	36	34
Control_IBD	IBD08-157-00100			44	50	35	28	29	31	26	37	32	34	33	32	2648	28	30	30	31	41	27	62	29	35	36	28	27	32	24	25	36	35	42	35	29	34	31	27	34	29	29	32	34	45	40	34	38	36
Control_IBD	IBD08-157-00103			39	32	37	29	30	30	26	37	31	59	33	35	2745	25	28	28	30	37	26	25	29	33	29	26	25	32	26	27	35	32	37	35	26	33	27	29	34	29	29	33	35	44	41	32	39	35
Control_IBD	IBD08-157-00216			43	35	38	27	31	30	25	37	30	40	32	46	2663	25	29	30	30	38	27	26	30	33	28	27	28	32	27	25	36	33	49	33	28	40	28	29	35	28	28	32	32	40	40	32	35	32
Control_IBD	IBD08-157-00508			36	29	34	26	30	29	25	38	29	34	31	30	2376	24	28	29	28	38	25	24	28	31	26	24	24	30	26	26	35	32	38	32	26	31	28	34	35	31	26	30	32	41	38	34	34	33
Control_IBD	IBD08-157-01034			39	32	37	29	32	32	26	41	32	30	35	36	2638	32	31	27	30	38	26	28	30	35	27	30	27	31	26	25	39	36	38	31	27	36	36	29	35	30	29	31	33	40	43	35	37	34
Control_IBD	IBD08-157-01044			44	45	37	30	29	31	26	36	33	56	33	34	2609	25	29	26	32	40	27	25	31	34	27	28	26	33	24	23	37	34	36	76	26	37	31	28	33	30	29	35	33	43	37	31	39	35
Control_IBD	IBD08-157-01048			42	37	36	29	31	31	25	38	31	29	32	31	2513	27	28	30	33	38	25	24	29	33	28	28	30	33	25	27	36	33	38	32	27	68	28	28	35	28	28	31	32	41	41	31	35	35
Control_IBD	IBD08-157-01050			40	33	36	29	30	29	29	38	30	39	33	36	2598	25	29	31	32	39	27	24	32	34	30	28	26	31	25	27	36	36	40	32	26	33	31	32	37	39	38	33	33	47	44	32	45	33
Control_IBD	IBD08-157-01058			41	40	36	28	31	31	25	39	32	37	34	34	2607	25	30	29	32	37	24	25	31	35	28	27	27	31	26	24	38	34	38	32	27	47	27	31	36	29	28	33	36	43	42	32	38	35
Control_IBD	IBD08-157-01068			43	77	40	27	32	34	27	36	29	50	34	37	2606	25	29	28	32	38	52	28	30	34	29	29	26	32	24	29	38	34	40	33	28	37	37	29	37	30	31	35	35	43	44	34	37	36
Control_IBD	IBD08-157-01745			42	32	37	28	30	28	26	39	33	38	33	39	2594	26	29	30	31	34	26	26	31	37	28	28	26	30	23	31	37	35	37	34	26	38	30	28	33	28	29	34	38	42	41	33	69	35
Control_IBD	IBD08-157-1082			43	29	38	28	29	29	27	39	32	32	35	34	2589	28	30	31	34	39	26	33	30	36	29	28	28	32	28	23	39	30	39	36	28	35	27	29	36	29	30	33	37	42	42	32	38	35
Control_IBD	IBD09-157-00415			40	32	35	29	30	32	27	39	30	36	36	35	2587	26	28	29	29	38	27	25	29	34	28	27	29	41	24	25	36	34	36	34	27	42	32	26	34	29	30	33	35	41	37	34	34	34
Control_IBD	IBD09-157-00416			41	31	37	29	31	29	26	38	32	36	32	33	2602	27	29	26	32	37	28	28	31	37	27	27	26	32	25	24	37	36	40	32	29	36	34	28	33	28	30	35	36	43	38	44	38	36
Control_IBD	IBD10-157-00002			40	34	38	26	31	30	25	38	30	32	34	33	2355	26	30	29	32	37	24	25	29	31	27	26	26	30	24	27	37	35	38	33	27	34	27	28	36	28	27	33	34	41	40	29	35	33
Control_IBD	IBD10-157-00171			40	32	34	28	31	31	26	37	32	41	34	31	2692	30	28	29	32	37	26	26	34	32	28	29	28	32	25	23	34	33	42	32	27	35	30	28	35	27	28	32	36	43	42	33	35	36
Control_IBD	IBDSO07			43	30	38	27	29	30	26	37	30	31	33	30	2509	28	29	31	31	39	24	25	31	31	29	27	28	30	26	25	34	33	34	33	27	34	28	29	34	29	27	34	34	41	41	29	33	33
Control_IBD	IBDSO22			43	42	38	28	28	28	25	35	29	30	34	32	2570	26	31	28	31	40	27	26	31	34	27	29	25	40	27	26	37	33	38	32	27	32	29	28	33	31	36	34	43	45	41	31	36	34
Control_PBC	PBC01			41	39	38	30	33	31	27	41	33	36	36	41	2782	28	33	34	35	46	30	26	35	37	40	29	29	40	28	30	41	33	45	36	31	34	60	32	42	38	35	36	38	46	44	39	34	36
Control_PBC	PBC02			43	50	36	30	31	32	25	39	35	31	33	33	2539	29	31	26	31	40	28	27	31	36	28	28	29	33	26	26	39	35	36	32	28	42	31	29	37	31	30	38	33	41	107	42	35	35
Control_PBC	PBC03			41	34	38	29	32	32	26	41	33	38	34	34	2609	27	32	31	34	40	29	33	31	35	29	30	28	32	30	29	39	36	48	35	31	38	35	30	35	30	30	35	36	44	49	33	37	38
Control_PBC	PBC04			44	37	39	29	33	32	28	39	32	70	35	33	2650	26	30	31	32	40	27	27	30	36	29	28	28	32	26	26	38	34	37	40	25	32	29	29	36	29	28	32	36	42	50	34	41	34
Control_PBC	PBC06			45	39	38	31	33	31	25	41	32	74	35	99	2813	26	31	42	34	39	29	28	32	36	31	31	28	35	27	28	37	35	50	35	26	36	40	30	39	32	34	35	42	45	45	37	52	35
Control_PBC	PBC07			44	47	37	27	32	32	27	38	31	62	40	35	2701	29	30	30	34	38	26	27	30	35	30	28	36	32	26	26	38	36	39	33	28	35	32	28	37	30	29	33	36	42	44	36	40	36
Control_PBC	PBC08			45	135	37	30	32	34	27	38	38	59	55	49	2748	28	31	31	35	34	30	28	31	39	29	31	31	44	29	46	40	47	43	35	27	104	91	29	53	31	45	34	54	46	64	35	40	40
Control_PBC	PBC09			45	32	37	30	31	34	25	42	35	35	35	36	2700	29	33	28	31	41	29	29	31	34	30	31	28	32	26	28	40	37	39	34	28	35	31	30	39	30	30	36	37	45	42	37	37	35
Control_PBC	PBC10			41	31	37	30	31	33	30	39	32	32	35	35	2622	29	29	30	30	41	28	26	31	35	28	27	29	32	26	26	37	35	38	33	26	38	27	27	34	28	31	35	35	42	38	33	38	36
Control_PBC	PBC11			45	32	36	27	33	30	25	36	32	31	34	35	2786	28	29	31	30	39	28	27	30	36	29	27	29	48	25	24	39	34	47	34	38	36	29	28	36	29	30	34	35	45	39	36	40	32
Control_PBC	PBC17			40	35	34	30	32	32	23	37	32	38	34	32	2565	25	29	29	31	38	27	31	30	41	29	28	26	39	26	26	37	34	34	32	26	38	28	29	36	27	30	32	34	43	40	32	36	35
Control_PBC	PBC18			43	32	36	27	30	29	24	36	29	36	35	32	2630	26	30	28	32	38	24	27	30	34	29	27	29	32	26	26	36	35	36	35	27	37	27	29	34	27	28	35	34	42	40	34	37	32
Control_PBC	PBC19			39	55	38	30	31	30	24	37	30	35	34	45	2602	26	27	29	31	39	28	27	29	35	27	27	28	33	25	24	36	34	36	31	27	39	27	27	35	30	29	34	33	41	35	37	35	32
PSC_sampled_at_Inclusion_(Visit0)_no_event_during_5years_FU	DS001_V0	V0		41	41	34	30	33	32	27	39	33	51	35	36	2707	30	30	30	33	40	27	31	29	35	27	31	32	33	27	29	41	35	43	35	28	38	36	31	37	32	31	34	56	46	44	34	49	33
PSC_sampled_at_Inclusion_(Visit0)_no_event_during_5years_FU	DS002_V0	V0		44	237	39	30	33	32	27	39	33	44	36	52	2687	29	31	32	35	39	27	26	34	35	29	31	30	34	27	28	38	37	39	37	30	47	30	29	37	46	29	35	35	42	45	34	38	37
PSC_sampled_at_Inclusion_(Visit0)_no_event_during_5years_FU	DS003_V0	V0		43	232	35	30	32	31	23	39	33	35	35	34	2603	25	30	31	35	41	30	26	30	41	27	29	24	31	26	52	39	33	42	31	27	46	29	30	36	29	31	35	38	45	44	34	38	37
PSC_sampled_at_Inclusion_(Visit0)_no_event_during_5years_FU	DS004_V0	V0		46	89	39	30	32	31	28	36	32	39	34	36	2593	29	30	29	31	40	27	28	31	37	31	30	28	37	26	26	40	37	38	34	27	64	31	31	37	31	30	36	33	45	53	35	38	37
PSC_sampled_at_Inclusion_(Visit0)_no_event_during_5years_FU	DS005_V0	V0		40	36	37	28	32	30	27	39	33	35	36	32	2562	28	30	30	31	37	28	27	31	36	31	28	29	36	25	28	37	36	37	34	28	37	29	29	44	29	29	33	35	44	43	37	37	35
PSC_sampled_at_Inclusion_(Visit0)_no_event_during_5years_FU	DS006_V0	V0		44	34	39	28	32	31	25	39	31	31	36	33	2493	27	29	29	31	40	25	26	30	33	30	28	28	33	24	28	37	35	38	34	27	36	29	30	37	28	28	34	33	44	40	36	35	35
PSC_sampled_at_Inclusion_(Visit0)_no_event_during_5years_FU	DS007_V0	V0		42	31	36	31	33	31	43	39	33	43	35	37	2644	27	30	28	33	42	26	28	34	35	30	28	27	32	27	34	40	37	38	44	28	36	32	30	36	31	31	36	35	41	42	32	39	37
PSC_sampled_at_Inclusion_(Visit0)_no_event_during_5years_FU	DS008_V0	V0		48	46	40	27	34	32	28	38	32	47	35	36	2637	30	32	36	32	42	32	30	33	42	30	29	28	43	27	33	40	38	57	34	30	38	35	30	40	30	28	36	38	44	44	34	40	37
PSC_sampled_at_Inclusion_(Visit0)_no_event_during_5years_FU	DS009_V0	V0		44	31	37	28	32	30	24	42	33	32	35	37	2610	26	32	30	32	40	28	27	31	35	29	28	25	34	26	27	41	35	36	37	28	37	29	28	35	29	27	33	35	43	42	32	40	36
PSC_sampled_at_Inclusion_(Visit0)_no_event_during_5years_FU	DS010_V0	V0		43	32	36	31	34	33	27	38	32	47	35	34	2701	28	32	32	34	41	26	29	33	51	31	29	29	32	28	30	40	34	43	35	28	37	29	28	37	30	32	36	36	44	44	36	36	33
PSC_sampled_at_Inclusion_(Visit0)_no_event_during_5years_FU	DS011_V0	V0		40	37	40	31	34	30	25	37	32	34	35	34	2568	31	30	29	31	40	28	35	33	35	30	30	28	33	29	32	38	35	41	35	29	36	27	29	36	30	31	36	40	45	42	35	34	34
PSC_sampled_at_Inclusion_(Visit0)_no_event_during_5years_FU	DS012_V0	V0		43	85	38	29	31	30	24	38	29	37	34	29	2459	31	32	29	32	37	26	28	33	36	30	28	27	32	26	42	38	36	39	34	29	39	28	28	37	29	28	34	35	43	79	30	41	34
PSC_sampled_at_Inclusion_(Visit0)_no_event_during_5years_FU	ER002_V0	V0		40	32	36	27	30	32	23	38	30	34	36	32	2632	26	28	30	33	39	25	31	31	33	27	26	25	32	25	25	38	35	36	34	30	40	34	28	36	28	28	33	41	43	45	31	37	34
PSC_sampled_at_Inclusion_(Visit0)_no_event_during_5years_FU	ER003_V0	V0		39	34	36	27	28	30	22	38	29	38	33	31	2341	26	28	29	29	36	25	26	28	31	27	24	24	31	25	26	35	35	41	33	26	36	33	28	34	27	27	33	32	43	38	32	35	34
PSC_sampled_at_Inclusion_(Visit0)_no_event_during_5years_FU	ER005_V0	V0		39	47	37	27	31	30	25	38	31	34	33	33	2577	26	29	29	30	37	25	27	29	38	29	28	27	32	25	25	38	35	38	33	25	43	29	30	32	28	26	32	35	43	42	34	50	33
PSC_sampled_at_Inclusion_(Visit0)_no_event_during_5years_FU	ER006_V0	V0		40	30	38	27	30	31	25	38	29	30	33	36	2548	25	30	29	32	36	27	25	31	34	27	27	25	50	25	28	35	34	39	35	28	35	36	28	33	29	29	32	31	40	42	32	36	33
PSC_sampled_at_Inclusion_(Visit0)_no_event_during_5years_FU	ER008_V0	V0		40	191	36	31	31	30	24	37	31	36	34	38	2658	26	27	29	30	38	26	25	30	35	28	27	26	32	25	26	36	35	39	34	27	53	28	28	35	29	31	35	35	44	39	33	38	31
PSC_sampled_at_Inclusion_(Visit0)_no_event_during_5years_FU	HU003_V0	V0		42	95	38	32	38	31	28	41	31	137	37	35	2835	29	32	31	33	261	28	31	46	38	32	30	28	33	26	30	41	37	85	38	29	57	29	30	36	30	31	35	52	47	43	37	48	37
PSC_sampled_at_Inclusion_(Visit0)_no_event_during_5years_FU	HU004_V0	V0		44	36	37	27	31	31	26	37	31	40	35	34	2589	26	31	29	32	38	29	26	30	33	29	28	30	33	26	27	39	37	36	35	28	34	31	31	35	31	27	34	39	44	41	35	52	36
PSC_sampled_at_Inclusion_(Visit0)_no_event_during_5years_FU	HU007_V0	V0		42	44	37	30	32	32	24	39	30	42	36	42	2648	27	32	33	33	40	27	28	31	36	30	27	28	36	25	29	39	34	45	33	27	37	39	29	37	31	31	35	34	45	43	33	53	36
PSC_sampled_at_Inclusion_(Visit0)_no_event_during_5years_FU	HU011_V0	V0		38	36	37	31	31	31	27	42	30	36	33	33	2538	27	29	28	33	38	25	27	30	34	31	28	27	31	26	26	36	38	41	34	27	32	32	31	35	33	31	34	37	44	41	36	45	36
PSC_sampled_at_Inclusion_(Visit0)_no_event_during_5years_FU	HU012_V0	V0		43	36	38	29	34	30	25	38	32	34	35	36	2674	26	31	31	32	37	30	28	32	34	31	30	28	31	26	31	38	45	59	34	29	42	30	29	37	30	29	33	36	44	65	38	41	36
PSC_sampled_at_Inclusion_(Visit0)_no_event_during_5years_FU	HU016_V0	V0		44	31	38	31	31	32	24	38	33	42	34	37	2583	28	32	27	32	44	29	25	39	34	28	29	27	33	26	31	38	36	186	33	29	34	31	29	37	32	29	37	35	44	43	34	37	34
PSC_sampled_at_Inclusion_(Visit0)_no_event_during_5years_FU	HU017_V0	V0		45	32	38	28	32	30	29	38	32	33	33	32	2279	27	33	29	32	38	27	25	31	34	29	27	29	33	26	28	41	35	38	33	28	33	29	28	35	27	29	36	32	41	42	35	38	35
PSC_sampled_at_Inclusion_(Visit0)_no_event_during_5years_FU	HU019_V0	V0		43	83	39	31	31	34	29	37	33	36	33	35	2614	28	31	32	35	42	29	28	32	32	28	30	30	36	33	30	37	35	42	35	30	51	28	30	36	40	30	36	37	45	47	35	38	38
PSC_sampled_at_Inclusion_(Visit0)_no_event_during_5years_FU	HU020_V0	V0		41	34	37	29	32	30	28	37	37	32	36	34	2674	28	31	32	31	41	27	28	31	33	28	26	30	32	27	29	38	35	47	33	29	35	31	31	36	31	30	35	36	44	42	38	43	37
PSC_sampled_at_Inclusion_(Visit0)_no_event_during_5years_FU	HU021_V0	V0		43	36	37	32	34	32	25	41	31	35	35	33	2572	27	28	31	33	38	26	25	30	34	29	27	31	34	25	26	39	35	41	35	27	37	34	30	34	30	31	34	34	44	44	34	38	34
PSC_sampled_at_Inclusion_(Visit0)_no_event_during_5years_FU	HU022_V0	V0		46	42	38	31	33	33	24	43	32	39	35	36	2602	28	34	34	34	42	28	27	33	37	30	28	27	36	27	27	41	35	38	35	30	38	29	32	36	28	31	35	38	44	44	42	55	33
PSC_sampled_at_Inclusion_(Visit0)_no_event_during_5years_FU	HU023_V0	V0		44	35	38	29	31	30	25	37	32	34	34	31	2559	28	30	28	32	39	28	28	30	33	28	27	25	33	25	26	36	35	44	33	26	35	29	29	41	30	29	35	35	42	43	33	36	36
PSC_sampled_at_Inclusion_(Visit0)_no_event_during_5years_FU	HU027_V0	V0		38	31	38	29	31	31	27	37	32	38	33	44	2552	27	31	31	164	44	29	28	31	33	29	28	28	32	26	42	39	35	62	35	38	31	34	32	41	30	28	39	35	42	40	133	48	36
PSC_sampled_at_Inclusion_(Visit0)_no_event_during_5years_FU	HU028_V0	V0		45	55	39	29	32	30	28	41	31	46	33	37	2750	27	28	34	33	40	27	25	31	37	30	28	30	32	28	27	40	35	38	33	31	37	26	31	34	31	31	37	91	46	42	35	65	36
PSC_sampled_at_Inclusion_(Visit0)_no_event_during_5years_FU	HU029_V0	V0		46	42	77	31	33	32	28	41	34	144	60	166	2717	29	32	31	34	39	29	82	33	35	39	30	30	34	29	28	37	39	45	38	29	99	86	32	36	29	137	34	37	46	48	36	43	37
PSC_sampled_at_Inclusion_(Visit0)_no_event_during_5years_FU	HU030_V0	V0		42	36	37	31	32	33	30	37	33	43	37	34	2643	29	30	30	31	40	28	35	32	37	29	28	31	34	25	38	39	36	38	32	27	34	29	29	39	29	32	42	37	45	40	49	37	35
PSC_sampled_at_Inclusion_(Visit0)_no_event_during_5years_FU	HU032_V0	V0		46	40	38	29	33	33	25	39	31	41	34	34	2699	29	30	30	32	38	25	29	34	34	31	25	27	35	27	30	42	33	41	34	56	34	44	28	67	30	33	37	37	44	50	34	35	33
PSC_sampled_at_Inclusion_(Visit0)_no_event_during_5years_FU	HU033_V0	V0		41	35	37	31	34	32	28	39	33	34	36	32	2686	28	29	28	32	42	29	28	32	35	31	30	25	34	26	26	38	38	40	35	28	36	27	28	38	30	29	34	38	43	40	38	40	37
PSC_sampled_at_Inclusion_(Visit0)_no_event_during_5years_FU	HU034_V0	V0		43	97	39	29	33	33	24	40	30	39	35	34	2570	30	28	32	36	42	28	26	30	34	33	29	27	31	25	29	38	43	37	38	27	66	26	29	37	31	28	36	35	45	41	35	39	39
PSC_sampled_at_Inclusion_(Visit0)_no_event_during_5years_FU	HU039_V0	V0		44	30	38	28	31	32	26	38	32	30	34	30	2399	29	30	27	31	39	26	26	29	33	31	30	29	32	23	27	37	34	36	33	29	32	29	29	35	29	30	35	33	42	43	37	40	36
PSC_sampled_at_Inclusion_(Visit0)_no_event_during_5years_FU	HU040_V0	V0		38	36	38	28	32	30	28	37	32	39	34	94	2674	27	31	31	30	39	27	27	31	36	30	29	29	32	26	25	38	35	36	32	31	39	35	31	38	30	30	36	38	44	45	33	81	35
PSC_sampled_at_Inclusion_(Visit0)_no_event_during_5years_FU	HU042_V0	V0		43	34	40	30	34	32	24	40	33	30	34	36	2679	28	28	30	31	41	26	46	31	37	31	31	26	32	26	29	37	33	40	33	28	36	33	29	38	29	30	35	37	45	43	34	41	37
PSC_sampled_at_Inclusion_(Visit0)_no_event_during_5years_FU	HU043_V0	V0		44	38	34	29	34	31	27	40	31	36	33	34	2651	26	33	32	33	37	25	31	34	35	31	27	31	32	27	28	40	34	40	36	28	36	35	30	36	31	30	36	36	44	41	34	37	35
PSC_sampled_at_Inclusion_(Visit0)_no_event_during_5years_FU	HU046_V0	V0		45	48	39	30	31	32	26	37	34	36	36	33	2693	32	31	31	36	40	27	25	32	34	28	32	30	37	27	28	41	37	57	38	28	58	29	31	46	44	29	37	32	42	44	35	37	36
PSC_sampled_at_Inclusion_(Visit0)_no_event_during_5years_FU	HU048_V0	V0		45	41	38	38	35	32	104	38	33	38	35	67	2669	27	32	31	36	39	30	26	32	36	29	29	34	32	27	26	42	36	50	34	36	38	34	31	36	30	29	34	36	45	46	57	40	36
PSC_sampled_at_Inclusion_(Visit0)_no_event_during_5years_FU	HU053_V0	V0		44	36	38	34	31	31	27	40	33	38	33	33	2649	27	29	31	33	38	27	25	30	35	30	28	29	35	25	27	36	36	37	33	28	50	29	31	38	31	30	36	59	44	42	34	124	38
PSC_sampled_at_Inclusion_(Visit0)_no_event_during_5years_FU	HU054_V0	V0		44	33	41	28	32	32	26	37	33	64	34	32	2573	27	32	32	36	41	26	29	30	34	30	30	30	33	27	25	39	36	38	35	29	36	30	29	38	30	28	35	36	46	43	39	36	36
PSC_sampled_at_Inclusion_(Visit0)_no_event_during_5years_FU	HU055_V0	V0		47	350	38	31	34	34	28	39	31	37	41	33	2709	29	30	30	33	41	35	30	30	37	29	30	28	42	28	25	39	34	35	36	29	43	29	31	38	32	30	33	33	44	41	37	39	36
PSC_sampled_at_Inclusion_(Visit0)_no_event_during_5years_FU	HU056_V0	V0		46	45	42	29	31	31	26	41	32	57	33	39	2609	28	28	34	32	41	28	29	33	41	29	28	27	35	27	29	38	37	38	34	28	34	31	29	37	32	30	33	37	44	40	38	36	37
PSC_sampled_at_Inclusion_(Visit0)_no_event_during_5years_FU	HU057_V0	V0		42	31	35	27	31	31	26	37	31	40	33	33	2486	28	31	29	30	41	26	29	33	35	28	27	28	33	27	27	37	34	38	35	28	36	28	29	37	27	30	36	34	42	45	35	37	36
PSC_sampled_at_Inclusion_(Visit0)_no_event_during_5years_FU	HU059_V0	V0		43	34	37	31	33	32	27	38	32	35	36	34	2623	28	32	29	31	38	29	26	32	37	29	30	27	32	27	26	42	34	39	33	29	36	29	29	35	30	31	35	35	46	41	38	51	34
PSC_sampled_at_Inclusion_(Visit0)_no_event_during_5years_FU	HU061_V0	V0		45	32	37	29	31	31	25	36	33	35	35	35	2478	28	31	31	32	41	28	27	29	35	30	27	26	34	25	29	37	35	37	33	28	37	28	29	37	32	27	36	35	42	41	35	38	35
PSC_sampled_at_Inclusion_(Visit0)_no_event_during_5years_FU	HU064_V0	V0		42	35	38	29	32	33	28	38	30	35	33	33	2605	29	29	31	30	40	26	28	30	33	29	28	28	33	27	32	37	43	36	33	27	36	32	30	43	29	31	35	33	42	45	37	58	36
PSC_sampled_at_Inclusion_(Visit0)_no_event_during_5years_FU	HU065_V0	V0		49	35	38	31	35	33	31	38	34	50	33	35	2728	28	32	34	34	39	28	44	39	33	31	29	34	35	27	28	40	36	39	46	27	120	35	34	43	31	33	40	36	44	52	38	91	34
PSC_sampled_at_Inclusion_(Visit0)_no_event_during_5years_FU	HU066_V0	V0		47	34	39	28	30	33	23	39	33	41	34	35	2535	27	32	31	30	40	26	29	33	35	29	27	27	33	26	27	39	31	36	34	29	35	33	27	36	29	30	36	35	44	42	38	36	37
PSC_sampled_at_Inclusion_(Visit0)_no_event_during_5years_FU	HU070_V0	V0		41	49	37	29	31	31	26	40	30	36	39	33	2686	27	30	31	33	38	26	28	30	35	28	30	27	32	27	24	40	32	37	36	30	34	26	31	36	30	27	38	36	43	42	34	39	35
PSC_sampled_at_Inclusion_(Visit0)_no_event_during_5years_FU	HU071_V0	V0		41	32	40	28	30	31	22	39	33	78	38	35	2590	28	27	30	32	38	28	28	32	34	26	29	28	32	27	27	38	36	36	35	29	35	28	29	35	29	30	38	35	45	44	36	36	35
PSC_sampled_at_Inclusion_(Visit0)_no_event_during_5years_FU	HU075_V0	V0		41	35	37	29	30	34	28	39	30	31	38	33	2482	28	33	30	29	42	27	28	32	33	30	28	29	32	26	26	36	37	41	34	27	37	32	30	37	29	30	36	33	45	44	34	38	35
PSC_sampled_at_Inclusion_(Visit0)_no_event_during_5years_FU	HU076_V0	V0		38	32	37	30	32	32	29	38	32	49	36	34	2550	28	30	30	34	40	26	26	30	34	26	28	28	30	25	27	36	36	39	34	27	34	33	29	36	27	29	37	34	43	41	35	38	38
PSC_sampled_at_Inclusion_(Visit0)_no_event_during_5years_FU	HU078_V0	V0		43	32	38	29	31	31	26	39	31	36	37	32	2514	28	32	29	30	39	28	29	34	35	28	28	26	31	26	26	37	34	61	34	27	33	32	27	35	31	30	34	35	43	42	33	39	34
PSC_sampled_at_Inclusion_(Visit0)_no_event_during_5years_FU	HU079_V0	V0		42	33	36	29	29	32	24	38	33	30	33	32	2442	26	30	30	31	39	25	26	31	34	31	28	27	34	26	27	37	33	44	33	29	32	30	28	35	29	29	34	35	43	42	34	34	32
PSC_sampled_at_Inclusion_(Visit0)_no_event_during_5years_FU	HU080_V0	V0		41	32	37	27	30	33	26	37	30	41	33	33	2518	29	30	31	34	40	27	25	30	37	30	27	28	33	25	28	38	34	39	33	26	34	33	29	37	29	27	33	34	46	41	32	38	36
PSC_sampled_at_Inclusion_(Visit0)_no_event_during_5years_FU	HU082_V0	V0		45	39	36	28	33	34	26	38	34	39	37	35	2606	27	29	30	33	39	28	29	32	34	30	30	28	34	28	26	39	40	46	34	26	36	32	29	36	32	30	35	33	45	42	35	39	35
PSC_sampled_at_Inclusion_(Visit0)_no_event_during_5years_FU	HU083_V0	V0		43	33	39	28	29	30	29	36	30	32	34	33	2510	26	29	31	32	39	33	26	30	36	30	29	28	33	24	26	38	33	38	35	28	34	28	30	35	29	30	36	34	45	44	33	38	36
PSC_sampled_at_Inclusion_(Visit0)_no_event_during_5years_FU	HU085_V0	V0		44	42	37	28	32	33	25	43	31	33	36	34	2581	27	30	29	31	40	27	27	29	35	29	28	27	33	29	27	38	37	38	34	29	37	28	31	35	29	31	34	37	43	41	35	38	38
PSC_sampled_at_Inclusion_(Visit0)_no_event_during_5years_FU	HU086_V0	V0		44	38	37	29	31	30	23	43	33	34	34	37	2561	28	37	32	35	40	27	29	29	36	28	29	28	32	26	27	38	35	35	34	27	33	32	30	35	27	29	36	33	44	43	33	43	37
PSC_sampled_at_Inclusion_(Visit0)_no_event_during_5years_FU	HU087_V0	V0		42	32	38	28	31	29	27	36	31	34	35	30	2579	27	29	33	33	43	26	26	32	35	28	28	29	31	26	27	37	36	38	33	28	36	31	29	34	30	29	35	38	46	45	35	39	33
PSC_sampled_at_Inclusion_(Visit0)_no_event_during_5years_FU	HU091_V0	V0		45	37	39	28	33	29	27	39	33	34	36	48	2720	26	31	31	31	43	26	28	29	36	28	29	31	33	24	30	39	35	36	36	29	43	28	31	36	30	28	34	36	44	42	34	52	36
PSC_sampled_at_Inclusion_(Visit0)_no_event_during_5years_FU	HU092_V0	V0		48	79	37	29	32	31	24	37	31	35	33	36	2645	27	30	29	34	38	25	28	32	34	30	30	28	32	27	31	39	34	46	33	31	39	29	29	36	29	33	36	37	48	43	34	40	35
PSC_sampled_at_Inclusion_(Visit0)_no_event_during_5years_FU	HU094_V0	V0		42	30	37	27	33	31	24	40	31	36	33	32	2485	26	32	30	30	41	25	28	31	36	29	27	26	31	24	26	39	35	39	32	31	35	29	32	33	29	29	33	33	47	42	36	37	35
PSC_sampled_at_Inclusion_(Visit0)_no_event_during_5years_FU	HU097_V0	V0		40	34	35	28	31	32	25	38	30	41	35	33	2539	27	30	28	33	38	29	25	30	35	31	27	28	31	26	25	40	35	36	33	28	39	30	29	34	30	29	36	37	44	41	33	38	34
PSC_sampled_at_Inclusion_(Visit0)_no_event_during_5years_FU	HU098_V0	V0		42	35	35	29	33	33	27	40	32	40	36	37	2587	29	33	30	34	40	25	27	30	33	31	29	32	34	27	25	40	35	38	36	27	40	42	30	38	31	29	36	35	45	42	32	39	36
PSC_sampled_at_Inclusion_(Visit0)_no_event_during_5years_FU	HU100_V0	V0		42	46	36	28	32	34	25	38	31	33	33	34	2608	30	29	31	30	38	25	29	32	34	30	27	26	33	27	26	38	35	41	31	30	39	29	31	35	31	28	31	39	42	42	32	38	33
PSC_sampled_at_Inclusion_(Visit0)_no_event_during_5years_FU	HU101_V0	V0		43	32	36	29	29	30	26	39	30	38	33	37	2510	28	29	28	30	39	26	28	31	36	28	28	25	31	27	37	37	33	39	33	28	31	34	27	35	30	28	33	35	44	40	31	38	34
PSC_sampled_at_Inclusion_(Visit0)_no_event_during_5years_FU	HU102_V0	V0		42	42	38	30	32	31	24	37	30	35	35	34	2619	27	29	32	35	39	26	26	33	36	31	29	31	32	25	26	38	35	38	36	30	39	29	29	37	32	29	35	38	44	37	36	40	35
PSC_sampled_at_Inclusion_(Visit0)_no_event_during_5years_FU	HU103_V0	V0		39	34	37	30	30	32	27	40	32	41	36	34	2577	30	33	29	30	38	28	28	38	34	27	29	27	31	26	27	39	35	39	34	29	36	46	29	35	32	28	35	36	43	44	34	42	36
PSC_sampled_at_Inclusion_(Visit0)_no_event_during_5years_FU	HU104_V0	V0		54	193	38	30	34	32	25	37	33	45	35	437	2718	30	31	35	35	41	27	30	33	38	28	28	28	33	27	28	41	36	38	41	28	42	37	29	38	31	30	37	41	49	44	36	61	36
PSC_sampled_at_Inclusion_(Visit0)_no_event_during_5years_FU	HU106_V0	V0		45	35	39	28	32	32	28	39	33	35	34	36	2634	28	31	33	34	37	25	27	30	35	31	29	29	35	26	28	39	33	35	35	30	39	29	30	36	31	31	33	37	43	43	33	39	36
PSC_sampled_at_Inclusion_(Visit0)_no_event_during_5years_FU	HU107_V0	V0		41	40	38	29	31	34	25	41	31	39	34	39	2582	28	36	52	34	43	28	26	33	33	29	27	31	35	27	28	39	35	37	34	28	37	40	30	56	29	28	34	37	41	43	33	42	33
PSC_sampled_at_Inclusion_(Visit0)_no_event_during_5years_FU	HU108_V0	V0		41	36	37	28	32	31	27	37	33	34	34	37	2639	28	30	29	33	39	27	28	31	35	29	29	28	31	27	28	38	35	39	37	31	36	31	30	37	35	29	37	33	44	49	33	39	36
PSC_sampled_at_Inclusion_(Visit0)_no_event_during_5years_FU	HU110_V0	V0		45	36	37	30	32	30	27	41	33	35	37	33	2554	27	31	29	30	43	27	25	32	35	30	30	28	33	27	27	40	35	36	41	28	38	30	28	35	49	29	37	34	42	42	35	38	37
PSC_sampled_at_Inclusion_(Visit0)_no_event_during_5years_FU	HU111_V0	V0		49	90	37	34	30	35	27	41	35	37	35	41	2665	28	32	31	34	41	26	26	33	43	30	28	31	33	34	38	38	47	48	35	28	63	32	33	37	30	31	38	35	46	66	34	39	36
PSC_sampled_at_Inclusion_(Visit0)_no_event_during_5years_FU	HU112_V0	V0		47	33	35	29	33	33	31	40	30	38	35	40	2749	28	30	29	33	37	32	28	32	35	28	29	29	33	26	34	39	37	39	36	29	46	31	29	46	43	30	37	38	45	45	37	44	36
PSC_sampled_at_Inclusion_(Visit0)_no_event_during_5years_FU	HU114_V0	V0		42	33	37	31	29	31	26	36	32	37	34	36	2686	27	29	31	31	40	28	27	31	37	33	27	29	31	25	23	39	35	37	37	25	35	37	30	35	30	29	36	36	46	48	42	133	37
PSC_sampled_at_Inclusion_(Visit0)_no_event_during_5years_FU	HU115_V0	V0		41	70	38	28	30	30	27	40	32	35	37	36	2563	28	29	28	32	38	27	26	34	36	26	30	26	33	27	29	38	35	39	33	25	72	29	31	36	31	30	35	40	44	42	34	51	36
PSC_sampled_at_Inclusion_(Visit0)_no_event_during_5years_FU	HU116_V0	V0		46	32	39	29	33	33	25	37	31	67	38	44	2609	28	30	31	33	39	27	28	34	36	30	29	27	31	28	29	39	36	38	36	30	34	36	27	37	29	28	36	45	46	45	35	40	35
PSC_sampled_at_Inclusion_(Visit0)_no_event_during_5years_FU	HU118_V0	V0		41	52	37	29	31	33	27	39	32	41	34	88	2550	27	31	30	31	37	27	26	31	38	31	29	30	31	28	30	38	36	39	32	28	33	30	30	35	28	28	36	37	45	45	34	38	36
PSC_sampled_at_Inclusion_(Visit0)_no_event_during_5years_FU	HU119_V0	V0		39	48	38	29	29	32	25	42	32	41	35	34	2507	28	30	30	33	37	29	27	31	36	31	30	29	34	26	28	39	35	41	37	27	40	30	30	37	29	30	35	36	40	44	34	38	37
PSC_sampled_at_Inclusion_(Visit0)_no_event_during_5years_FU	HU121_V0	V0		42	42	37	26	31	32	27	40	29	34	35	33	2422	28	31	32	31	38	26	27	30	34	26	28	28	33	26	26	37	34	35	33	29	39	31	28	37	29	28	35	35	44	43	33	36	34
PSC_sampled_at_Inclusion_(Visit0)_no_event_during_5years_FU	HU122_V0	V0		41	34	39	29	32	35	23	38	33	35	34	37	2574	28	31	33	34	40	28	27	32	38	28	30	30	37	30	28	39	33	41	35	31	38	30	32	39	34	28	34	37	45	50	35	39	37
PSC_sampled_at_Inclusion_(Visit0)_no_event_during_5years_FU	HU123_V0	V0		61	35	36	29	35	31	23	38	32	37	35	38	2706	28	31	31	31	41	32	29	29	34	32	27	27	32	26	27	38	35	38	34	30	40	29	32	36	31	31	36	36	46	46	35	37	35
PSC_sampled_at_Inclusion_(Visit0)_no_event_during_5years_FU	HU124_V0	V0		40	33	38	28	32	30	24	42	34	32	34	33	2613	26	29	29	31	38	28	27	29	37	28	28	28	32	25	27	38	35	39	31	27	38	29	28	34	31	28	34	35	44	41	37	37	35
PSC_sampled_at_Inclusion_(Visit0)_no_event_during_5years_FU	HU125_V0	V0		44	34	38	31	31	32	26	41	30	38	35	35	2640	29	30	32	30	38	42	29	32	33	28	28	28	32	27	33	37	39	46	37	27	52	61	30	40	29	30	34	33	44	45	38	43	35
PSC_sampled_at_Inclusion_(Visit0)_no_event_during_5years_FU	HU129_V0	V0		41	41	37	28	33	30	24	39	30	48	35	33	2639	26	28	32	33	41	27	27	31	35	28	29	29	31	25	25	38	38	35	33	28	49	28	29	36	30	31	34	35	44	41	59	37	34
PSC_sampled_at_Inclusion_(Visit0)_no_event_during_5years_FU	HU130_V0	V0		42	43	37	33	30	33	26	41	31	31	36	43	2577	28	29	31	34	39	27	25	32	37	32	29	26	33	26	27	37	33	39	35	30	45	29	28	36	43	29	34	36	44	41	34	42	36
PSC_sampled_at_Inclusion_(Visit0)_no_event_during_5years_FU	HU133_V0	V0		42	32	34	29	31	34	27	37	30	39	36	33	2500	28	31	28	33	40	27	26	29	33	28	27	29	31	25	26	39	33	39	35	28	32	30	29	37	31	28	35	34	45	42	34	37	36
PSC_sampled_at_Inclusion_(Visit0)_no_event_during_5years_FU	HU134_V0	V0		46	35	40	30	32	35	25	40	34	90	37	40	2627	29	33	32	33	42	27	29	30	36	30	28	28	33	27	28	40	37	41	35	29	42	31	31	39	32	30	38	38	44	42	37	37	36
PSC_sampled_at_Inclusion_(Visit0)_no_event_during_5years_FU	HU137_V0	V0		37	29	37	29	32	30	24	37	28	31	34	30	2093	27	29	28	32	38	25	27	32	34	28	29	27	32	27	24	37	35	36	34	25	34	28	29	35	31	28	35	33	45	39	33	37	33
PSC_sampled_at_Inclusion_(Visit0)_no_event_during_5years_FU	HU138_V0	V0		48	31	37	33	32	32	26	40	31	40	35	37	2600	28	32	32	31	39	30	25	33	34	31	30	26	34	27	28	38	34	38	36	26	35	45	30	37	32	29	37	36	46	45	36	38	36
PSC_sampled_at_Inclusion_(Visit0)_no_event_during_5years_FU	HU139_V0	V0		41	38	37	32	32	31	30	38	34	35	32	31	2536	26	31	33	32	41	27	26	30	34	30	30	29	35	27	27	37	35	39	36	30	56	30	31	37	29	30	36	33	46	41	38	36	35
PSC_sampled_at_Inclusion_(Visit0)_no_event_during_5years_FU	HU140_V0	V0		39	50	39	33	32	30	28	40	32	38	509	32	2540	25	30	30	32	63	25	27	32	36	27	28	29	31	27	29	37	36	38	32	28	43	37	31	36	30	29	34	34	44	44	36	42	36
PSC_sampled_at_Inclusion_(Visit0)_no_event_during_5years_FU	HU141_V0	V0		44	33	36	27	30	31	25	38	32	34	37	32	2461	26	30	33	30	38	27	26	30	34	28	31	28	31	26	27	38	35	39	35	29	34	33	29	35	29	27	35	36	42	43	37	36	34
PSC_sampled_at_Inclusion_(Visit0)_no_event_during_5years_FU	HU143_V0	V0		54	88	40	33	33	30	25	39	30	46	35	33	2604	30	28	28	32	41	27	26	30	43	31	31	26	34	27	29	39	48	40	34	27	64	30	30	36	29	29	36	34	44	49	30	38	38
PSC_sampled_at_Inclusion_(Visit0)_no_event_during_5years_FU	HU144_V0	V0		45	31	38	27	31	34	25	35	31	31	34	32	2542	26	30	30	30	38	28	27	30	34	29	28	28	42	27	25	37	35	38	34	27	36	29	26	41	30	29	31	34	41	44	33	36	35
PSC_sampled_at_Inclusion_(Visit0)_no_event_during_5years_FU	HU146_V0	V0		42	33	37	30	31	30	25	37	30	66	36	34	2536	25	27	32	31	38	51	30	32	35	27	29	26	34	26	27	39	35	36	37	29	33	168	29	36	30	30	35	33	44	44	31	51	33
PSC_sampled_at_Inclusion_(Visit0)_no_event_during_5years_FU	HU149_V0	V0		44	33	38	28	31	32	30	37	32	35	35	48	2633	26	29	32	34	43	24	29	31	36	30	27	28	32	26	28	39	35	38	36	28	36	30	30	36	31	31	36	36	47	43	35	38	36
PSC_sampled_at_Inclusion_(Visit0)_no_event_during_5years_FU	HU150_V0	V0		44	31	38	28	29	30	26	36	29	34	33	33	2550	26	28	30	31	41	26	24	29	33	29	29	27	34	26	26	37	35	39	32	28	34	30	29	34	29	28	34	38	45	43	34	38	36
PSC_sampled_at_Inclusion_(Visit0)_no_event_during_5years_FU	HU153_V0	V0		41	48	37	30	33	31	24	39	32	32	37	33	2602	28	29	28	32	40	28	25	31	34	28	28	28	31	26	26	38	34	37	37	30	43	33	30	39	32	30	36	34	43	42	32	36	36
PSC_sampled_at_Inclusion_(Visit0)_no_event_during_5years_FU	HU154_V0	V0		42	30	37	30	31	35	25	39	31	42	35	31	2419	27	29	31	30	42	30	25	29	37	30	28	26	33	26	24	37	37	38	33	28	34	29	29	35	30	32	36	34	47	42	35	36	35
PSC_sampled_at_Inclusion_(Visit0)_no_event_during_5years_FU	HU157_V0	V0		45	34	39	29	33	31	49	39	33	42	36	39	2655	26	32	33	34	43	29	27	32	33	29	28	28	33	26	28	38	36	45	34	29	37	29	29	36	46	30	36	42	45	46	35	39	35
PSC_sampled_at_Inclusion_(Visit0)_no_event_during_5years_FU	HU159_V0	V0		45	35	37	30	32	31	26	38	31	128	36	32	2637	28	31	28	30	41	28	29	31	34	26	29	29	31	27	38	36	36	39	55	29	35	28	30	39	30	32	38	38	43	43	35	44	35
PSC_sampled_at_Inclusion_(Visit0)_no_event_during_5years_FU	HU160_V0	V0		44	36	38	34	32	32	26	39	33	40	42	37	2585	25	32	31	33	39	27	26	32	38	32	31	31	31	28	27	40	34	41	34	28	39	41	31	36	30	34	36	43	45	43	39	37	38
PSC_sampled_at_Inclusion_(Visit0)_no_event_during_5years_FU	HU162_V0	V0		44	32	38	30	31	34	24	41	30	35	34	35	2583	27	30	30	31	39	26	27	33	35	29	31	27	32	25	29	38	35	40	35	28	36	29	29	36	52	31	35	35	44	44	36	39	34
PSC_sampled_at_Inclusion_(Visit0)_no_event_during_5years_FU	HU163_V0	V0		41	35	37	30	32	29	25	36	32	33	35	33	2495	28	30	31	32	43	25	28	31	36	29	27	27	34	25	25	37	37	40	33	28	36	27	28	38	29	27	35	34	44	42	36	39	34
PSC_sampled_at_Inclusion_(Visit0)_no_event_during_5years_FU	HU167_V0	V0		46	36	38	30	31	31	24	38	34	34	34	35	2796	28	29	31	34	38	26	27	34	36	28	31	29	32	25	30	39	36	40	33	28	35	33	32	36	31	30	34	35	45	46	34	35	34
PSC_sampled_at_Inclusion_(Visit0)_no_event_during_5years_FU	HU168_V0	V0		43	42	37	31	33	29	25	40	34	34	36	37	2665	28	31	30	31	37	28	28	31	34	28	30	29	33	27	26	39	36	38	35	28	56	29	28	37	32	29	35	37	44	42	35	95	39
PSC_sampled_at_Inclusion_(Visit0)_no_event_during_5years_FU	HU169_V0	V0		41	44	35	31	31	32	27	39	33	38	36	35	2599	29	29	31	33	42	31	27	31	37	30	27	25	34	28	25	39	36	38	33	26	36	31	29	37	30	27	36	36	46	47	37	37	33
PSC_sampled_at_Inclusion_(Visit0)_no_event_during_5years_FU	HU170_V0	V0		59	53	35	30	32	35	25	37	31	34	35	32	2557	29	30	32	33	40	28	28	32	37	28	27	28	32	26	26	40	38	39	34	28	43	29	29	36	31	29	35	36	42	43	32	37	33
PSC_sampled_at_Inclusion_(Visit0)_no_event_during_5years_FU	HU171_V0	V0		44	47	40	30	31	33	25	41	30	41	41	38	2641	28	34	50	33	43	29	27	33	34	28	30	30	35	26	31	40	34	45	35	29	37	38	31	39	30	32	35	34	42	49	33	37	36
PSC_sampled_at_Inclusion_(Visit0)_no_event_during_5years_FU	HU172_V0	V0		41	37	36	30	31	30	24	39	33	42	35	35	2633	29	31	29	31	40	36	29	34	32	28	28	26	33	27	26	38	35	46	33	30	36	29	30	37	29	29	34	45	45	42	37	42	33
PSC_sampled_at_Inclusion_(Visit0)_no_event_during_5years_FU	HU173_V0	V0		38	172	38	31	30	30	27	37	31	32	34	35	2528	28	30	30	30	41	28	26	31	33	29	26	27	31	27	27	36	33	41	34	28	40	30	28	33	29	29	33	34	45	44	42	39	36
PSC_sampled_at_Inclusion_(Visit0)_no_event_during_5years_FU	HU174_V0	V0		47	34	39	31	32	33	25	40	33	37	34	36	2583	31	33	29	32	41	27	27	30	34	29	31	29	33	27	26	39	34	36	34	29	36	32	33	37	31	31	36	37	44	43	36	39	35
PSC_sampled_at_Inclusion_(Visit0)_no_event_during_5years_FU	HU176_V0	V0		41	35	38	30	32	32	28	39	33	31	36	36	2565	28	31	31	32	38	27	25	60	37	29	28	27	32	26	25	39	35	39	32	29	35	29	30	37	34	30	36	35	42	41	34	35	35
PSC_sampled_at_Inclusion_(Visit0)_no_event_during_5years_FU	HU177_V0	V0		46	46	40	28	33	29	52	38	33	42	34	33	2530	27	30	29	35	38	28	29	31	36	28	27	27	34	26	26	39	37	40	38	27	36	32	29	36	29	28	36	37	42	45	31	40	34
PSC_sampled_at_Inclusion_(Visit0)_no_event_during_5years_FU	HU178_V0	V0		41	31	38	30	32	32	28	39	31	33	35	35	2601	31	31	29	31	40	33	28	33	36	31	29	28	30	26	31	37	38	38	34	30	36	30	28	36	33	28	33	50	43	41	37	44	38
PSC_sampled_at_Inclusion_(Visit0)_no_event_during_5years_FU	HU181_V0	V0		40	32	38	29	31	33	27	38	33	35	35	34	2505	27	29	33	31	42	28	27	30	35	29	28	28	33	27	26	36	35	37	35	28	36	34	29	38	29	30	34	37	43	43	37	38	35
PSC_sampled_at_Inclusion_(Visit0)_no_event_during_5years_FU	HU183_V0	V0		83	33	39	30	32	34	31	41	34	47	35	34	2726	27	32	32	32	39	31	28	33	36	29	30	30	33	27	24	38	39	36	36	27	35	29	30	38	35	28	36	36	45	46	33	41	35
PSC_sampled_at_Inclusion_(Visit0)_no_event_during_5years_FU	HU184_V0	V0		46	37	39	29	31	32	29	38	31	38	33	36	2557	30	31	30	33	39	28	29	31	38	30	28	26	33	27	26	38	37	41	33	28	32	29	36	38	31	30	34	34	45	43	31	38	36
PSC_sampled_at_Inclusion_(Visit0)_no_event_during_5years_FU	HU187_V0	V0		41	36	38	30	32	32	27	39	32	33	35	35	2600	28	33	32	32	42	27	31	30	40	31	29	29	34	26	32	37	35	39	35	28	34	33	30	37	29	29	35	35	45	45	35	36	35
PSC_sampled_at_Inclusion_(Visit0)_no_event_during_5years_FU	HU190_V0	V0		43	38	38	30	29	34	27	38	30	42	35	34	2529	26	32	31	32	40	29	26	31	37	30	28	26	31	25	31	41	36	38	36	31	35	33	29	38	30	34	33	35	45	42	39	37	32
PSC_sampled_at_Inclusion_(Visit0)_no_event_during_5years_FU	HU192_V0	V0		43	35	38	28	31	33	22	38	32	36	36	36	2557	27	33	31	33	41	27	27	30	33	29	30	28	34	27	26	35	37	38	34	27	35	29	30	38	30	28	35	37	45	44	36	39	35
PSC_sampled_at_Inclusion_(Visit0)_no_event_during_5years_FU	HU194_V0	V0		42	36	37	29	30	32	24	37	31	32	36	36	2487	27	30	29	32	42	26	26	30	35	30	28	29	40	26	25	37	35	39	33	33	41	29	30	37	29	27	34	35	45	43	31	60	33
PSC_sampled_at_Inclusion_(Visit0)_no_event_during_5years_FU	HU195_V0	V0		46	36	37	29	31	33	29	36	31	44	34	35	2626	29	33	29	33	41	26	26	32	36	29	30	29	33	25	27	38	36	37	33	27	35	34	29	39	32	29	33	39	45	47	36	38	36
PSC_sampled_at_Inclusion_(Visit0)_no_event_during_5years_FU	HU196_V0	V0		44	49	40	28	32	32	26	39	31	36	34	33	2692	27	31	34	32	39	27	28	32	34	28	29	27	34	29	42	37	37	41	32	55	39	36	37	35	28	30	38	34	43	40	36	40	36
PSC_sampled_at_Inclusion_(Visit0)_no_event_during_5years_FU	HU197_V0	V0		42	32	38	28	33	33	26	39	34	34	34	34	2588	25	28	29	33	40	27	33	31	40	31	29	27	32	25	29	39	37	40	36	30	35	32	29	37	30	30	36	37	47	46	37	39	36
PSC_sampled_at_Inclusion_(Visit0)_no_event_during_5years_FU	HU198_V0	V0		41	28	39	29	33	32	26	38	32	30	35	33	2630	28	30	28	32	40	27	29	30	37	30	27	29	33	28	28	37	34	39	35	29	34	28	30	36	30	29	35	35	43	46	35	36	35
PSC_sampled_at_Inclusion_(Visit0)_no_event_during_5years_FU	HU199_V0	V0		42	34	38	30	30	30	27	37	33	51	33	37	2560	28	32	28	34	41	27	28	30	37	30	29	27	33	28	27	40	35	40	34	29	37	32	29	36	27	30	38	36	43	43	35	49	35
PSC_sampled_at_Inclusion_(Visit0)_no_event_during_5years_FU	HU200_V0	V0		43	70	38	31	32	34	27	41	34	112	36	35	2645	31	31	34	33	39	29	27	33	35	28	30	27	34	27	29	40	35	39	34	29	35	36	30	39	428	31	35	37	48	43	36	38	36
PSC_sampled_at_Inclusion_(Visit0)_no_event_during_5years_FU	HU201_V0	V0		41	33	38	27	31	32	24	36	31	49	33	32	2529	28	30	28	32	40	28	26	30	35	29	28	28	33	26	28	37	35	38	32	28	36	29	28	37	34	29	36	34	47	46	34	36	35
PSC_sampled_at_Inclusion_(Visit0)_no_event_during_5years_FU	HU202_V0	V0		47	55	35	29	30	33	30	37	31	31	35	33	2533	27	29	32	31	40	26	28	36	36	30	28	27	33	27	27	36	34	38	33	29	33	30	28	35	31	30	36	38	43	44	34	35	35
PSC_sampled_at_Inclusion_(Visit0)_no_event_during_5years_FU	LI005_V0	V0		40	132	40	40	31	33	30	38	32	36	32	37	2723	26	28	29	31	40	28	28	46	37	30	28	27	46	27	26	41	34	37	34	27	67	29	30	38	35	35	37	37	42	38	36	49	35
PSC_sampled_at_Inclusion_(Visit0)_no_event_during_5years_FU	LI007_V0	V0		40	33	36	29	35	31	25	37	32	34	33	32	2715	27	33	30	32	42	26	27	32	35	27	28	30	30	27	27	39	35	57	36	29	34	32	30	37	30	31	35	35	43	42	33	41	34
PSC_sampled_at_Inclusion_(Visit0)_no_event_during_5years_FU	LI008_V0	V0		42	53	38	26	31	32	24	38	32	31	35	53	2558	28	29	30	33	38	25	29	31	35	31	27	26	36	26	25	37	34	39	33	29	35	30	30	36	29	29	33	34	42	44	36	39	32
PSC_sampled_at_Inclusion_(Visit0)_no_event_during_5years_FU	LI009_V0	V0		43	63	41	29	31	31	26	39	32	50	36	36	2714	28	29	31	33	41	32	30	31	36	34	28	30	103	29	29	38	41	39	34	32	172	28	31	37	29	31	34	40	41	55	36	36	35
PSC_sampled_at_Inclusion_(Visit0)_no_event_during_5years_FU	LI011_V0	V0		45	37	38	31	30	31	24	37	31	37	47	34	2566	28	29	29	38	39	25	30	32	35	29	29	30	31	26	25	36	36	38	35	27	33	30	28	38	30	29	32	34	44	43	34	40	34
PSC_sampled_at_Inclusion_(Visit0)_no_event_during_5years_FU	LI013_V0	V0		46	31	39	27	33	30	26	37	34	32	33	35	2598	28	31	31	33	40	25	29	30	36	31	28	26	34	26	26	38	37	39	33	27	34	28	29	35	33	30	36	33	42	45	37	39	35
PSC_sampled_at_Inclusion_(Visit0)_no_event_during_5years_FU	LI015_V0	V0		44	33	39	28	31	32	25	36	33	34	32	40	2551	29	31	31	32	39	72	26	31	35	27	27	29	32	27	28	40	33	74	32	31	34	29	29	35	29	28	35	36	45	39	35	60	37
PSC_sampled_at_Inclusion_(Visit0)_no_event_during_5years_FU	LI016_V0	V0		42	37	37	30	28	32	25	38	32	32	36	34	2473	30	29	31	33	41	25	27	32	33	29	29	27	33	27	26	38	37	38	34	28	35	26	28	36	30	29	34	33	42	46	36	37	36
PSC_sampled_at_Inclusion_(Visit0)_no_event_during_5years_FU	LI018_V0	V0		44	70	39	34	31	34	27	41	32	64	31	41	2644	28	33	32	33	37	27	37	37	36	34	28	31	36	29	29	40	37	40	36	28	36	29	30	38	29	31	36	36	46	40	34	38	35
PSC_sampled_at_Inclusion_(Visit0)_no_event_during_5years_FU	LI019_V0	V0		42	41	36	29	30	31	26	41	30	63	35	33	2647	27	30	34	32	42	25	29	30	32	31	30	28	32	25	46	37	37	70	34	29	34	34	29	37	30	28	36	35	43	45	35	37	35
PSC_sampled_at_Inclusion_(Visit0)_no_event_during_5years_FU	LI020_V0	V0		46	31	36	30	31	33	25	40	31	32	34	34	2610	26	30	30	34	41	29	26	31	35	30	27	28	32	26	26	39	37	40	36	27	34	40	30	38	29	28	35	35	42	39	37	38	37
PSC_sampled_at_Inclusion_(Visit0)_no_event_during_5years_FU	LI021_V0	V0		42	44	37	29	32	33	26	38	31	78	33	33	2566	30	31	30	33	37	27	27	33	33	30	27	28	31	27	29	39	37	40	35	28	36	47	29	37	29	29	35	38	45	42	34	42	36
PSC_sampled_at_Inclusion_(Visit0)_no_event_during_5years_FU	LI023_V0	V0		47	33	36	29	31	30	26	38	31	71	34	36	2547	30	28	31	33	37	26	27	32	34	29	29	27	34	23	24	36	35	42	35	30	34	30	28	36	30	31	34	35	42	47	37	37	35
PSC_sampled_at_Inclusion_(Visit0)_no_event_during_5years_FU	LI024_V0	V0		43	33	38	28	32	36	28	38	30	47	34	37	2642	28	29	29	34	40	27	28	34	36	43	28	32	34	26	30	40	36	39	38	28	36	91	31	38	32	29	36	36	43	44	34	38	37
PSC_sampled_at_Inclusion_(Visit0)_no_event_during_5years_FU	LI026_V0	V0		42	91	38	30	30	30	26	40	32	30	36	31	2524	29	31	30	32	37	26	27	29	36	29	29	28	33	26	26	38	34	38	35	28	39	27	30	34	29	28	34	41	43	42	35	36	32
PSC_sampled_at_Inclusion_(Visit0)_no_event_during_5years_FU	LI028_V0	V0		45	42	37	30	30	30	26	39	33	52	33	39	2558	28	29	31	33	40	28	27	29	37	29	29	26	31	26	89	38	34	38	42	27	39	32	28	39	31	32	35	35	44	39	32	43	37
PSC_sampled_at_Inclusion_(Visit0)_no_event_during_5years_FU	LI029_V0	V0		43	86	37	28	31	32	28	36	33	35	32	39	2722	28	34	31	40	37	27	33	31	47	29	28	30	57	26	30	39	34	40	33	58	61	32	30	34	31	29	34	36	44	68	62	39	35
PSC_sampled_at_Inclusion_(Visit0)_no_event_during_5years_FU	LI031_Vo	V0		47	31	39	30	32	31	29	40	30	39	36	35	2656	29	31	31	34	39	27	28	28	36	27	28	30	32	28	28	42	36	39	34	28	34	29	31	35	31	30	38	37	45	43	44	38	37
PSC_sampled_at_Inclusion_(Visit0)_no_event_during_5years_FU	LI032_V0	V0		40	57	36	29	30	30	26	36	31	28	33	34	2584	27	30	33	30	38	27	26	27	34	28	28	26	34	26	25	38	33	35	34	27	43	32	28	35	29	27	32	34	42	41	34	36	32
PSC_sampled_at_Inclusion_(Visit0)_no_event_during_5years_FU	LI033_V0	V0		41	54	39	29	31	32	24	41	34	37	36	38	2640	27	30	30	32	39	27	26	32	35	26	26	29	32	28	25	38	34	44	34	26	42	36	31	35	28	30	35	35	42	43	36	38	36
PSC_sampled_at_Inclusion_(Visit0)_no_event_during_5years_FU	LI034_V0	V0		43	37	39	28	31	32	27	39	33	39	35	34	2554	27	29	31	32	38	28	28	31	35	30	28	27	32	26	25	39	33	38	33	26	42	29	29	40	30	29	35	36	45	52	33	37	36
PSC_sampled_at_Inclusion_(Visit0)_no_event_during_5years_FU	LI036_V0	V0		39	34	38	30	32	31	28	39	33	42	32	34	2500	28	31	30	35	36	38	26	33	38	29	29	29	33	25	27	38	36	38	36	28	35	31	33	34	29	28	34	36	45	45	32	39	34
PSC_sampled_at_Inclusion_(Visit0)_no_event_during_5years_FU	LI038_V0	V0		42	35	39	30	30	29	25	37	31	35	35	36	2539	26	30	31	31	42	25	28	30	34	27	27	26	33	25	26	38	36	37	33	30	33	29	32	34	29	30	36	77	44	40	31	35	34
PSC_sampled_at_Inclusion_(Visit0)_no_event_during_5years_FU	LI040_V0	V0		46	38	40	31	32	35	26	37	33	33	35	34	2543	29	30	29	30	38	25	33	31	34	28	28	27	33	26	39	39	57	36	35	30	38	28	30	36	30	31	35	38	45	43	35	45	33
PSC_sampled_at_Inclusion_(Visit0)_no_event_during_5years_FU	LU001_V0	V0		37	43	37	28	32	32	26	40	33	34	34	32	2572	29	30	32	31	42	24	27	31	36	28	27	27	33	26	26	38	36	45	42	28	37	31	28	35	29	29	33	37	41	47	37	35	35
PSC_sampled_at_Inclusion_(Visit0)_no_event_during_5years_FU	LU002_V0	V0		54	40	37	30	31	34	27	38	31	74	34	33	2584	27	32	30	32	41	26	26	30	35	29	29	28	36	28	26	38	36	39	36	29	36	31	29	38	29	49	34	37	43	42	36	36	34
PSC_sampled_at_Inclusion_(Visit0)_no_event_during_5years_FU	LU004_V0	V0		41	230	35	30	31	33	28	37	31	32	37	34	2661	27	31	30	30	38	27	28	31	34	27	30	27	45	25	30	38	33	38	35	31	98	31	29	35	34	27	35	40	43	49	35	35	35
PSC_sampled_at_Inclusion_(Visit0)_no_event_during_5years_FU	LU005_V0	V0		52	43	39	34	35	31	30	41	34	56	36	90	2634	28	32	39	34	40	33	33	35	41	33	31	26	34	28	33	41	36	51	36	28	59	33	30	43	32	38	36	41	47	49	40	68	36
PSC_sampled_at_Inclusion_(Visit0)_no_event_during_5years_FU	LU008_V0	V0		41	31	35	29	31	34	26	37	30	70	34	35	2534	29	31	33	33	39	26	27	29	34	30	25	28	34	27	26	38	35	37	35	36	38	29	29	36	29	28	35	38	45	48	31	38	34
PSC_sampled_at_Inclusion_(Visit0)_no_event_during_5years_FU	LU010_V0	V0		44	205	37	31	29	31	26	37	31	62	36	36	2747	28	34	31	33	39	28	27	36	37	29	29	29	34	27	26	37	37	40	36	27	62	32	30	36	31	30	37	44	46	42	35	70	34
PSC_sampled_at_Inclusion_(Visit0)_no_event_during_5years_FU	LU011_V0	V0		44	30	38	30	32	30	26	39	31	31	35	34	2591	29	30	30	33	39	28	26	30	34	29	29	29	31	27	26	36	36	38	33	28	36	30	28	35	30	42	35	35	43	44	34	37	34
PSC_sampled_at_Inclusion_(Visit0)_no_event_during_5years_FU	LU012_V0	V0		42	34	38	31	33	32	28	38	30	42	34	33	2607	25	28	32	33	39	27	28	32	36	29	29	27	33	29	29	42	35	39	39	24	35	34	29	35	29	30	36	35	44	42	36	39	34
PSC_sampled_at_Inclusion_(Visit0)_no_event_during_5years_FU	LU013_V0	V0		41	45	39	30	34	32	26	40	32	57	34	37	2700	28	31	31	35	38	27	26	31	33	29	29	28	208	26	25	39	36	42	33	27	35	41	29	36	29	32	36	38	45	43	38	37	34
PSC_sampled_at_Inclusion_(Visit0)_no_event_during_5years_FU	LU014_V0	V0		42	35	37	28	33	31	26	37	33	40	35	35	2632	30	30	31	33	42	28	28	29	34	31	29	31	32	25	26	39	36	37	33	29	36	34	27	37	31	31	43	35	44	40	34	41	35
PSC_sampled_at_Inclusion_(Visit0)_no_event_during_5years_FU	LU017_V0	V0		40	31	36	30	39	32	26	43	31	34	34	34	2602	27	32	28	32	47	27	28	31	33	27	27	28	35	25	27	38	35	44	34	27	33	38	30	36	32	34	35	38	44	44	34	42	32
PSC_sampled_at_Inclusion_(Visit0)_no_event_during_5years_FU	LU020_V0	V0		40	43	40	28	32	32	26	35	33	32	37	40	2673	27	30	32	32	41	28	28	30	36	29	27	28	32	25	27	39	36	37	35	31	42	29	30	37	30	30	37	35	44	42	40	39	38
PSC_sampled_at_Inclusion_(Visit0)_no_event_during_5years_FU	LU022_V0	V0		41	43	36	29	31	31	24	35	31	35	34	35	2691	28	30	30	31	40	28	30	31	35	29	27	27	33	29	26	35	39	34	35	29	38	70	29	37	29	28	35	38	43	42	33	60	35
PSC_sampled_at_Inclusion_(Visit0)_no_event_during_5years_FU	LU023_V0	V0		55	42	39	31	34	33	27	37	30	50	37	129	2596	27	30	31	35	43	27	26	30	34	29	28	27	35	29	29	40	37	40	35	29	40	52	28	37	30	31	42	39	45	45	43	50	36
PSC_sampled_at_Inclusion_(Visit0)_no_event_during_5years_FU	LU024_V0	V0		41	37	38	30	31	32	26	40	30	45	33	34	2658	26	30	31	33	42	28	27	30	34	30	30	28	31	27	26	40	37	40	36	28	37	29	30	37	30	28	34	37	45	45	36	35	35
PSC_sampled_at_Inclusion_(Visit0)_no_event_during_5years_FU	LU025_V0	V0		42	30	37	30	32	29	27	40	33	58	36	35	2581	28	31	30	34	40	28	29	31	35	29	27	28	33	29	26	36	37	43	36	27	37	29	30	37	36	28	34	33	43	45	32	37	33
PSC_sampled_at_Inclusion_(Visit0)_no_event_during_5years_FU	LU026_V0	V0		43	51	38	29	32	30	27	38	30	52	33	35	2555	26	32	28	33	39	28	29	31	35	28	28	29	33	26	30	38	34	35	34	27	48	29	30	39	29	29	37	37	43	42	33	50	36
PSC_sampled_at_Inclusion_(Visit0)_no_event_during_5years_FU	LU027_V0	V0		38	32	38	28	30	32	27	39	30	36	36	34	2505	27	31	31	33	39	26	26	30	33	27	28	27	33	25	32	38	32	39	35	41	33	29	28	35	31	30	35	35	44	42	35	36	36
PSC_sampled_at_Inclusion_(Visit0)_no_event_during_5years_FU	LU028_V0	V0		43	33	34	27	34	28	24	39	31	30	34	34	2447	27	30	29	29	39	26	26	28	35	27	29	28	33	26	25	38	41	39	37	30	34	30	30	36	30	30	43	35	45	42	34	35	35
PSC_sampled_at_Inclusion_(Visit0)_no_event_during_5years_FU	LU029_V0	V0		45	32	37	30	33	33	26	36	31	36	33	33	2579	27	33	29	35	36	26	26	31	36	29	28	27	32	27	27	36	31	38	35	26	36	31	29	82	29	27	36	36	46	42	32	38	36
PSC_sampled_at_Inclusion_(Visit0)_no_event_during_5years_FU	LU031_V0	V0		43	34	37	28	31	32	27	42	33	37	35	34	2689	28	32	35	32	41	25	27	31	37	30	27	30	34	34	27	40	36	37	33	28	38	32	29	37	32	30	37	38	44	43	40	36	36
PSC_sampled_at_Inclusion_(Visit0)_no_event_during_5years_FU	LU032_V0	V0		41	33	38	35	31	32	25	38	32	54	39	35	2596	130	28	30	32	40	26	27	31	39	29	28	28	32	26	24	38	36	38	35	28	34	29	29	35	31	30	34	40	45	46	34	39	35
PSC_sampled_at_Inclusion_(Visit0)_no_event_during_5years_FU	LU034_V0	V0		40	78	38	27	29	30	26	39	33	33	33	32	2403	28	28	32	31	38	25	26	30	34	27	27	26	33	26	24	38	34	41	35	25	35	29	29	34	28	27	31	33	45	150	34	38	32
PSC_sampled_at_Inclusion_(Visit0)_no_event_during_5years_FU	LU037_V0	V0		39	31	37	28	30	33	27	40	29	31	34	32	2434	28	30	30	32	40	25	26	30	33	26	26	30	34	25	27	37	35	37	33	27	37	29	30	36	30	28	33	36	44	43	34	46	35
PSC_sampled_at_Inclusion_(Visit0)_no_event_during_5years_FU	LU038_V0	V0		42	37	38	31	32	31	27	37	32	57	35	33	2614	27	30	29	31	37	27	29	31	36	28	28	27	37	25	29	38	36	39	32	32	38	35	28	37	32	29	37	37	45	47	33	151	35
PSC_sampled_at_Inclusion_(Visit0)_no_event_during_5years_FU	LU040_V0	V0		42	59	36	30	33	33	25	38	31	46	36	44	2731	26	31	34	32	40	26	27	29	37	27	29	30	31	27	26	39	33	40	33	29	38	32	30	35	31	30	36	35	46	42	38	42	35
PSC_sampled_at_Inclusion_(Visit0)_no_event_during_5years_FU	LU041_V0	V0		42	37	38	29	31	31	29	38	32	58	35	34	2611	29	34	32	34	37	30	27	31	36	28	28	28	32	26	32	40	34	48	35	28	35	31	29	36	31	28	37	32	45	40	33	40	35
PSC_sampled_at_Inclusion_(Visit0)_no_event_during_5years_FU	LU042_V0	V0		42	34	38	27	34	35	26	37	33	36	36	39	2635	26	30	31	32	39	27	26	33	37	31	27	27	32	27	27	38	34	39	34	130	39	29	29	35	31	30	34	36	48	45	34	37	36
PSC_sampled_at_Inclusion_(Visit0)_no_event_during_5years_FU	LU043_V0	V0		46	79	37	29	31	32	26	40	32	131	35	39	2672	30	31	31	33	38	26	31	29	35	31	29	29	36	28	28	37	33	38	37	31	41	31	29	37	30	29	37	37	44	44	34	38	36
PSC_sampled_at_Inclusion_(Visit0)_no_event_during_5years_FU	LU045_V0	V0		42	34	38	29	32	34	27	37	30	31	35	35	2576	28	30	31	31	39	29	26	30	32	29	28	28	38	26	27	38	35	35	34	29	42	29	29	35	30	27	36	37	42	41	33	35	37
PSC_sampled_at_Inclusion_(Visit0)_no_event_during_5years_FU	LU046_V0	V0		41	132	38	29	33	31	27	37	32	40	34	51	2533	28	32	29	33	39	26	27	31	37	29	28	27	31	25	33	37	35	37	34	28	37	27	31	55	29	29	36	35	43	43	34	35	34
PSC_sampled_at_Inclusion_(Visit0)_no_event_during_5years_FU	LU047_V0	V0		41	33	37	33	32	32	26	37	32	33	34	31	2516	27	29	30	32	38	28	25	31	36	30	29	27	32	26	28	35	37	39	33	27	34	30	31	36	28	28	35	32	42	48	32	38	35
PSC_sampled_at_Inclusion_(Visit0)_no_event_during_5years_FU	LU049_V0	V0		45	34	36	30	31	32	27	38	31	39	37	35	2635	29	31	31	32	42	28	27	32	36	32	29	27	38	32	31	41	36	45	33	26	36	31	28	38	29	29	35	36	45	45	36	41	37
PSC_sampled_at_Inclusion_(Visit0)_no_event_during_5years_FU	LU050_V0	V0		40	38	37	30	31	28	28	41	32	35	35	32	2549	28	31	31	32	42	27	26	33	34	29	28	30	32	28	27	38	37	40	34	29	37	29	29	37	30	30	37	34	43	44	35	37	37
PSC_sampled_at_Inclusion_(Visit0)_no_event_during_5years_FU	MA002_V0	V0		44	33	40	29	30	33	30	37	31	33	35	31	2580	26	30	30	34	38	26	29	32	33	29	28	26	33	25	25	38	35	36	34	29	35	30	30	37	29	28	36	35	45	42	33	38	35
PSC_sampled_at_Inclusion_(Visit0)_no_event_during_5years_FU	MA003_V0	V0		41	31	34	31	30	31	27	38	30	36	35	33	2464	27	29	31	33	44	26	25	32	34	29	27	29	31	25	23	37	37	39	32	29	35	29	28	37	29	29	35	32	43	42	35	52	35
PSC_sampled_at_Inclusion_(Visit0)_no_event_during_5years_FU	MA004_V0	V0		44	42	38	30	33	36	26	37	31	34	36	45	2677	28	29	33	37	37	27	32	31	32	29	30	28	37	42	30	37	37	49	33	33	35	28	29	35	30	30	35	36	45	71	36	37	37
PSC_sampled_at_Inclusion_(Visit0)_no_event_during_5years_FU	MA005_V0	V0		45	37	38	41	33	31	27	39	32	35	35	38	2641	29	29	30	34	43	28	29	33	36	32	29	29	35	28	27	40	37	41	36	29	38	32	30	36	30	32	34	36	44	46	34	44	39
PSC_sampled_at_Inclusion_(Visit0)_no_event_during_5years_FU	MA006_V0	V0		40	32	38	27	32	31	24	37	28	34	34	34	2392	27	30	29	32	39	25	27	31	35	28	27	26	31	26	26	37	38	37	34	26	33	30	31	37	30	28	36	35	45	40	34	37	36
PSC_sampled_at_Inclusion_(Visit0)_no_event_during_5years_FU	MA010_V0	V0		42	33	35	30	31	31	25	38	34	38	33	36	2628	30	31	33	34	38	32	27	32	35	28	28	28	32	28	30	38	35	36	34	27	34	28	31	35	29	28	35	35	44	44	37	37	36
PSC_sampled_at_Inclusion_(Visit0)_no_event_during_5years_FU	MA011_V0	V0		43	76	37	30	33	34	27	39	33	36	35	35	2552	28	30	31	34	37	29	27	31	35	27	27	31	37	26	25	40	37	52	34	29	307	30	30	39	30	30	36	37	45	43	34	38	35
PSC_sampled_at_Inclusion_(Visit0)_no_event_during_5years_FU	MA012_V0	V0		45	35	40	30	31	32	25	39	29	65	36	34	2609	28	31	30	32	40	28	27	30	35	29	28	27	31	26	27	39	36	53	34	28	34	29	30	36	29	31	35	37	44	42	38	37	36
PSC_sampled_at_Inclusion_(Visit0)_no_event_during_5years_FU	MA013_V0	V0		43	73	38	29	32	32	25	37	33	99	36	58	2644	28	30	29	33	37	26	29	33	35	30	29	28	32	25	25	37	34	40	32	28	69	32	32	37	30	30	35	34	43	52	117	38	33
PSC_sampled_at_Inclusion_(Visit0)_no_event_during_5years_FU	MA014_V0	V0		44	45	38	31	32	30	24	36	32	44	34	33	2641	28	30	31	31	38	28	27	44	35	36	27	28	38	45	29	37	34	52	36	28	34	34	31	36	31	31	35	32	46	43	44	40	33
PSC_sampled_at_Inclusion_(Visit0)_no_event_during_5years_FU	NK008_V0	V0		45	33	36	31	36	33	25	38	34	42	36	33	2636	29	34	32	32	41	29	27	33	36	31	26	30	35	28	27	39	36	37	34	26	36	28	31	36	31	31	37	37	46	46	38	42	35
PSC_sampled_at_Inclusion_(Visit0)_no_event_during_5years_FU	NK010_V0	V0		40	32	39	29	33	30	24	38	29	34	34	32	2537	27	31	31	32	39	26	27	30	34	28	29	27	31	27	28	38	34	36	32	28	35	36	30	37	29	30	35	37	45	42	35	35	37
PSC_sampled_at_Inclusion_(Visit0)_no_event_during_5years_FU	SA029_V0	V0		38	35	36	28	30	32	21	37	30	33	33	37	2633	25	30	34	32	37	24	28	33	33	27	28	27	31	25	27	34	32	35	29	27	35	27	28	35	28	28	34	35	44	41	31	40	34
PSC_sampled_at_Inclusion_(Visit0)_no_event_during_5years_FU	SA033_V0	V0		41	31	36	28	28	31	25	37	29	29	34	31	2578	27	29	28	30	34	27	26	28	34	28	27	28	31	26	25	38	36	36	33	28	32	30	30	34	31	30	32	33	42	39	31	42	34
PSC_sampled_at_Inclusion_(Visit0)_no_event_during_5years_FU	SA035_V0	V0		43	40	36	29	34	33	31	40	31	38	33	34	2664	27	29	29	33	38	27	52	30	34	30	27	28	30	26	26	37	35	40	33	29	35	32	29	132	33	28	35	36	44	41	36	45	38
PSC_sampled_at_Inclusion_(Visit0)_no_event_during_5years_FU	SA037_V0	V0		41	30	35	28	31	28	26	36	29	31	32	34	2530	24	29	31	33	37	32	24	30	34	30	26	25	32	25	26	36	34	38	33	26	31	37	27	34	29	27	33	37	44	39	34	36	34
PSC_sampled_at_Inclusion_(Visit0)_no_event_during_5years_FU	SA038_V0	V0		41	49	37	28	30	30	24	36	29	29	32	32	2488	25	29	29	30	33	26	26	29	32	28	27	26	31	25	26	35	35	37	32	25	35	29	28	33	29	28	33	33	41	37	32	35	34
PSC_sampled_at_Inclusion_(Visit0)_no_event_during_5years_FU	SA040_V0	V0		38	110	36	28	29	30	24	36	29	33	34	34	2552	27	30	30	31	39	24	25	38	42	29	27	33	31	26	24	36	32	37	37	27	33	30	28	35	29	29	33	34	42	41	34	34	32
PSC_sampled_at_Inclusion_(Visit0)_no_event_during_5years_FU	SA043_V0	V0		43	60	36	30	32	31	25	39	32	58	34	48	2707	26	30	31	29	38	28	26	31	36	29	27	28	32	25	25	37	31	39	32	27	44	30	29	35	29	53	36	34	46	45	33	37	33
PSC_sampled_at_Inclusion_(Visit0)_no_event_during_5years_FU	SA053_V0	V0		38	38	33	31	31	31	26	36	32	48	33	34	2567	27	29	27	34	38	25	25	31	32	27	27	28	32	25	24	37	34	38	33	25	34	26	28	35	28	28	33	33	42	40	33	37	33
PSC_sampled_at_Inclusion_(Visit0)_no_event_during_5years_FU	SA054_V0	V0		42	51	36	31	31	29	25	35	29	37	35	31	2555	27	28	30	31	39	34	28	29	32	29	27	25	30	25	29	37	36	42	41	28	38	30	28	35	29	30	35	34	44	44	39	39	34
PSC_sampled_at_Inclusion_(Visit0)_no_event_during_5years_FU	SA055_V0	V0		40	31	34	27	29	28	22	36	28	32	32	32	2570	28	29	30	28	38	25	23	32	32	27	26	25	31	26	26	37	35	35	33	26	34	30	28	36	28	30	31	33	44	43	32	39	30
PSC_sampled_at_Inclusion_(Visit0)_no_event_during_5years_FU	SA057_V0	V0		41	32	36	27	30	30	26	37	34	37	34	32	2404	25	31	27	31	37	26	28	31	33	29	26	27	32	25	23	40	32	34	33	28	33	30	28	34	28	29	33	33	42	40	29	35	34
PSC_sampled_at_Inclusion_(Visit0)_no_event_during_5years_FU	SA059_V0	V0		38	34	38	28	28	30	21	38	32	35	34	32	2586	27	30	26	31	39	24	26	31	33	29	28	26	31	24	26	36	35	37	34	25	35	26	28	34	27	27	36	32	39	41	34	39	35
PSC_sampled_at_Inclusion_(Visit0)_no_event_during_5years_FU	SA060_V0	V0		37	38	36	30	30	30	25	38	32	35	32	32	2652	27	30	29	31	41	26	26	30	32	28	28	28	31	25	31	38	34	39	34	27	38	30	29	34	28	29	35	36	38	41	34	38	35
PSC_sampled_at_Inclusion_(Visit0)_no_event_during_5years_FU	SA061_V0	V0		44	34	36	27	30	29	23	36	31	32	34	33	2620	26	30	28	31	37	26	23	31	35	28	29	25	33	25	25	35	33	40	34	27	35	25	31	36	29	29	36	31	44	42	32	36	34
PSC_sampled_at_Inclusion_(Visit0)_no_event_during_5years_FU	SA062_V0	V0		40	32	35	27	30	28	25	37	31	35	34	32	2525	25	29	34	31	40	26	25	30	33	26	26	28	31	23	23	38	34	37	33	52	32	32	30	34	28	28	37	36	40	38	32	40	32
PSC_sampled_at_Inclusion_(Visit0)_no_event_during_5years_FU	SA065_V0	V0		40	31	36	32	30	31	24	39	30	28	34	44	2511	28	29	29	30	34	26	27	28	35	26	27	26	34	26	26	35	32	39	33	26	33	31	29	36	28	26	32	34	42	41	30	32	34
PSC_sampled_at_Inclusion_(Visit0)_no_event_during_5years_FU	SA067_V0	V0		43	36	35	27	29	32	28	35	32	38	34	34	2572	29	29	28	32	38	26	25	29	34	27	27	26	31	24	27	37	38	49	33	26	33	27	28	34	29	29	35	31	44	39	32	37	35
PSC_sampled_at_Inclusion_(Visit0)_no_event_during_5years_FU	SA072_V0	V0		37	31	37	27	31	31	27	37	31	48	33	32	2568	25	29	31	32	39	26	28	33	33	28	27	27	32	25	35	38	34	38	33	27	32	30	29	37	28	30	34	35	43	43	34	38	34
PSC_sampled_at_Inclusion_(Visit0)_no_event_during_5years_FU	SA074_V0	V0		36	29	38	44	30	31	25	37	32	32	32	33	2552	26	27	32	34	38	26	25	28	33	28	28	25	31	25	24	37	34	34	33	28	32	28	29	32	30	27	32	34	41	49	31	45	33
PSC_sampled_at_Inclusion_(Visit0)_no_event_during_5years_FU	SA078_V0	V0		42	48	38	29	31	30	24	38	31	67	36	33	2674	27	29	30	33	37	24	27	29	33	28	27	28	34	25	25	37	37	40	35	29	59	23	30	35	30	29	33	42	43	41	32	35	34
PSC_sampled_at_Inclusion_(Visit0)_no_event_during_5years_FU	SA080_V0	V0		39	34	34	27	32	32	24	39	30	36	35	31	2463	25	30	32	31	40	25	25	29	33	29	26	29	31	25	29	35	32	38	32	27	38	29	28	35	28	28	33	31	40	42	35	36	32
PSC_sampled_at_Inclusion_(Visit0)_no_event_during_5years_FU	SA081_V0	V0		36	29	33	28	29	32	25	36	27	30	31	32	2467	23	27	30	29	35	47	25	27	34	28	26	27	32	25	23	36	31	33	29	30	31	27	26	32	46	28	31	31	41	37	32	35	30
PSC_sampled_at_Inclusion_(Visit0)_no_event_during_5years_FU	SA084_V0	V0		41	34	34	27	32	30	28	34	30	41	33	32	2548	24	31	31	31	40	27	26	35	32	28	28	25	43	25	26	37	39	38	31	28	46	33	26	35	30	29	43	33	45	55	31	36	31
PSC_sampled_at_Inclusion_(Visit0)_no_event_during_5years_FU	SA085_V0	V0		38	32	36	28	29	29	24	34	30	34	34	30	2461	26	27	27	31	35	26	27	28	35	30	25	25	30	25	32	36	32	36	33	27	33	32	28	36	28	28	32	34	41	40	34	43	33
PSC_sampled_at_Inclusion_(Visit0)_no_event_during_5years_FU	SA086_V0	V0		42	31	35	29	30	30	28	36	27	154	32	31	2578	27	30	31	33	40	26	31	29	31	28	29	25	30	26	24	38	34	37	33	27	33	28	29	35	30	27	35	35	43	43	33	37	35
PSC_sampled_at_Inclusion_(Visit0)_no_event_during_5years_FU	SA087_V0	V0		42	43	38	29	30	30	28	37	32	32	34	33	2568	26	30	28	30	39	25	26	30	34	27	27	25	32	26	29	37	33	45	36	25	34	79	29	36	28	32	34	37	42	42	34	38	35
PSC_sampled_at_Inclusion_(Visit0)_no_event_during_5years_FU	SA088_V0	V0		43	39	39	27	30	30	27	40	38	34	33	32	2526	35	31	28	29	38	27	26	30	33	27	33	26	30	27	27	39	34	39	31	26	31	28	31	36	30	28	34	37	44	41	36	48	33
PSC_sampled_at_Inclusion_(Visit0)_no_event_during_5years_FU	SA092_V0	V0		40	32	33	27	51	32	25	38	29	38	33	32	2571	27	30	29	31	37	25	25	30	35	26	27	27	30	26	26	36	32	38	32	27	32	27	28	34	27	27	33	32	41	40	41	41	33
PSC_sampled_at_Inclusion_(Visit0)_no_event_during_5years_FU	SA093_V0	V0		41	33	35	28	30	31	23	36	30	30	34	32	2488	24	30	28	31	36	26	25	29	32	27	27	26	32	25	23	34	34	37	37	26	32	26	29	37	28	28	36	34	40	38	35	36	34
PSC_sampled_at_Inclusion_(Visit0)_no_event_during_5years_FU	SA094_V0	V0		43	31	35	29	31	31	25	36	31	52	34	32	2601	25	27	27	30	36	26	29	29	33	27	28	26	32	24	26	37	34	35	33	26	36	31	28	37	27	29	34	33	43	41	32	34	34
PSC_sampled_at_Inclusion_(Visit0)_no_event_during_5years_FU	SA095_V0	V0		44	29	37	26	28	31	25	35	32	36	33	46	2528	26	29	30	30	38	27	26	29	33	29	27	30	30	25	26	34	33	38	33	27	36	31	28	36	28	28	33	40	41	42	32	35	36
PSC_sampled_at_Inclusion_(Visit0)_no_event_during_5years_FU	SA096_V0	V0		41	35	39	29	30	30	26	36	32	31	34	36	2631	26	29	28	31	37	26	26	28	31	28	28	26	32	26	25	38	34	36	33	26	36	35	29	35	30	26	34	32	42	40	33	37	35
PSC_sampled_at_Inclusion_(Visit0)_no_event_during_5years_FU	SA097_V0	V0		42	38	36	27	32	28	27	35	30	43	34	30	2613	26	29	29	30	38	26	25	31	35	26	27	26	35	26	26	38	34	37	73	27	34	28	29	36	29	27	43	36	44	42	35	39	36
PSC_sampled_at_Inclusion_(Visit0)_no_event_during_5years_FU	SA099_V0	V0		38	30	36	29	32	29	23	37	30	40	30	63	2638	25	28	27	31	39	29	26	29	33	44	25	26	30	25	27	35	34	37	33	27	32	31	29	36	30	27	34	33	43	43	33	37	35
PSC_sampled_at_Inclusion_(Visit0)_no_event_during_5years_FU	SA101_V0	V0		43	33	35	27	32	33	24	38	29	40	33	33	2557	26	28	30	32	39	26	43	32	33	30	28	27	30	27	25	37	32	35	35	27	35	32	28	47	30	28	35	59	42	41	32	39	34
PSC_sampled_at_Inclusion_(Visit0)_no_event_during_5years_FU	SA102_V0	V0		44	35	52	28	32	29	28	35	35	34	32	36	2603	25	31	29	31	35	26	28	29	34	28	27	28	52	25	31	37	34	33	33	25	32	37	28	36	28	30	36	53	44	38	33	42	34
PSC_sampled_at_Inclusion_(Visit0)_no_event_during_5years_FU	SA103_V0	V0		39	33	37	29	29	30	25	35	30	31	33	44	2512	26	29	33	33	37	25	26	44	33	28	27	26	30	25	43	35	33	41	33	28	34	40	30	35	31	27	33	33	43	45	31	52	31
PSC_sampled_at_Inclusion_(Visit0)_no_event_during_5years_FU	SA104_V0	V0		39	36	34	28	29	31	23	35	32	33	32	30	2364	27	28	27	31	39	26	26	31	38	27	27	26	32	25	24	34	35	36	32	29	37	26	31	35	29	28	33	32	41	41	31	36	33
PSC_sampled_at_Inclusion_(Visit0)_no_event_during_5years_FU	SA105_V0	V0		42	85	37	29	30	29	22	37	27	38	35	31	2511	28	30	31	32	36	25	33	29	35	27	28	26	32	28	31	37	33	36	45	30	114	29	27	34	31	29	34	42	41	52	34	34	36
PSC_sampled_at_Inclusion_(Visit0)_no_event_during_5years_FU	SA106_V0	V0		46	32	37	27	29	31	24	38	34	33	35	32	2648	26	28	32	31	39	24	26	30	36	27	27	28	30	24	26	44	34	35	33	26	36	30	28	34	29	28	35	35	44	41	33	39	33
PSC_sampled_at_Inclusion_(Visit0)_no_event_during_5years_FU	SA108_V0	V0		44	58	35	32	29	32	22	38	29	41	31	34	2629	36	31	32	33	41	26	30	31	40	28	28	27	32	26	26	37	35	50	35	30	36	32	28	36	30	33	34	37	43	41	33	40	34
PSC_sampled_at_Inclusion_(Visit0)_no_event_during_5years_FU	SA110_V0	V0		41	30	39	26	31	31	24	36	28	34	35	33	2515	26	28	29	30	36	28	26	30	33	28	27	26	31	27	25	34	34	38	33	28	33	28	30	35	28	31	33	37	43	41	35	36	33
PSC_sampled_at_Inclusion_(Visit0)_no_event_during_5years_FU	SA112_V0	V0		44	35	38	29	31	29	27	39	33	42	32	33	2624	27	32	30	31	39	26	28	29	37	28	30	28	37	23	25	37	35	61	35	27	68	29	29	36	28	27	31	32	44	44	33	35	32
PSC_sampled_at_Inclusion_(Visit0)_no_event_during_5years_FU	Sa115_V0	V0		47	34	37	28	28	32	29	37	42	31	35	36	2481	32	34	31	31	37	26	24	30	34	28	38	25	31	25	25	36	36	38	30	26	33	27	30	35	28	30	34	38	42	44	35	41	34
PSC_sampled_at_Inclusion_(Visit0)_no_event_during_5years_FU	SA116_V0	V0		41	28	35	27	29	29	24	36	28	32	34	32	2420	25	28	29	30	33	25	25	28	34	28	27	26	30	25	25	36	32	35	29	28	32	26	27	35	37	27	32	33	40	40	32	35	33
PSC_sampled_at_Inclusion_(Visit0)_no_event_during_5years_FU	SO001_V0	V0		41	30	36	30	30	31	26	35	30	45	31	32	2558	26	30	28	29	41	26	27	30	32	30	28	26	32	26	23	37	32	36	31	32	33	28	30	36	27	28	33	34	41	41	33	95	33
PSC_sampled_at_Inclusion_(Visit0)_no_event_during_5years_FU	SO003_V0	V0		40	32	37	27	29	27	19	34	29	31	32	29	2371	25	28	29	30	37	25	25	29	35	26	26	24	33	25	23	33	32	34	30	25	32	27	24	30	27	25	30	31	40	37	28	34	31
PSC_sampled_at_Inclusion_(Visit0)_no_event_during_5years_FU	SO004_V0	V0		44	34	34	28	29	31	24	37	35	35	32	30	2652	26	31	31	31	38	25	26	29	33	33	28	26	30	25	26	36	35	38	32	26	41	30	27	35	30	29	37	34	41	39	32	39	35
PSC_sampled_at_Inclusion_(Visit0)_no_event_during_5years_FU	SO006_V0	V0		43	34	38	26	30	31	28	37	29	31	35	35	2570	28	30	29	31	40	26	25	32	33	27	28	25	33	27	26	37	35	36	31	29	34	28	30	96	27	27	33	38	42	43	34	35	33
PSC_sampled_at_Inclusion_(Visit0)_no_event_during_5years_FU	SO007_V0	V0		39	30	35	29	30	31	26	37	33	31	35	35	2570	27	30	30	32	34	27	27	31	33	29	26	26	31	26	27	35	33	36	33	29	33	30	27	35	29	27	34	35	42	45	33	36	35
PSC_sampled_at_Inclusion_(Visit0)_no_event_during_5years_FU	SO008_V0	V0		39	67	36	30	32	31	27	36	29	40	32	37	2567	26	27	29	31	38	27	26	29	31	28	28	29	33	26	29	36	33	74	33	24	36	31	29	37	29	28	35	32	39	65	34	36	50
PSC_sampled_at_Inclusion_(Visit0)_no_event_during_5years_FU	SO009_V0	V0		38	48	35	27	28	31	27	33	29	33	34	32	2599	26	28	30	31	36	25	25	28	33	28	26	25	32	25	26	37	35	33	32	27	34	31	27	34	31	27	34	36	40	43	33	39	34
PSC_sampled_at_Inclusion_(Visit0)_no_event_during_5years_FU	SO010_V0	V0		42	47	36	29	31	29	26	39	32	34	32	34	2599	28	31	32	36	38	30	46	29	33	57	30	28	32	26	25	36	35	68	46	27	43	46	28	38	31	29	34	38	53	45	101	36	33
PSC_sampled_at_Inclusion_(Visit0)_no_event_during_5years_FU	SO011_V0	V0		41	31	37	27	29	29	23	37	34	33	32	35	2519	25	29	29	29	38	26	26	31	33	27	26	25	30	25	26	34	34	38	32	27	33	31	27	34	29	28	33	35	42	38	31	40	36
PSC_sampled_at_Inclusion_(Visit0)_no_event_during_5years_FU	SO015_V0	V0		39	35	36	29	32	31	25	38	30	36	32	49	2641	27	29	30	32	38	26	30	30	34	30	30	28	33	26	25	38	35	37	32	28	37	33	29	37	29	46	35	33	43	43	31	48	34
PSC_sampled_at_Inclusion_(Visit0)_no_event_during_5years_FU	SO016_V0	V0		41	37	35	28	29	31	23	36	32	37	34	36	2581	26	27	29	32	39	26	25	28	37	30	27	28	31	25	25	36	34	38	32	26	37	29	30	40	27	30	71	54	41	47	32	35	34
PSC_sampled_at_Inclusion_(Visit0)_no_event_during_5years_FU	SO017_V0	V0		40	30	36	34	31	32	27	36	30	31	34	35	2450	29	28	27	33	36	26	27	30	33	28	25	27	31	25	23	37	34	34	31	25	32	30	27	35	29	26	32	33	43	41	31	33	33
PSC_sampled_at_Inclusion_(Visit0)_no_event_during_5years_FU	SO018_V0	V0		41	32	38	29	30	31	27	37	30	39	35	32	2586	26	30	30	30	37	26	27	29	33	29	27	25	31	26	25	37	33	37	32	27	35	29	26	34	28	32	35	37	43	41	34	36	33
PSC_sampled_at_Inclusion_(Visit0)_no_event_during_5years_FU	SO020_V0	V0		40	34	39	27	29	32	26	38	31	47	33	33	2572	26	30	27	32	37	29	26	30	35	28	26	27	37	24	24	37	33	39	33	25	36	28	29	35	30	29	33	34	42	42	34	35	35
PSC_sampled_at_Inclusion_(Visit0)_no_event_during_5years_FU	SO021_V0	V0		45	51	35	30	30	29	25	37	33	74	34	35	2620	26	31	30	31	39	26	25	29	79	28	27	27	33	25	29	36	32	36	33	25	45	28	28	33	28	29	35	33	41	42	33	36	32
PSC_sampled_at_Inclusion_(Visit0)_no_event_during_5years_FU	SO022_V0	V0		40	34	35	29	32	30	26	38	31	41	33	37	2549	26	30	32	32	39	27	26	30	33	29	26	27	29	26	27	37	34	39	33	27	34	29	29	36	29	29	33	32	45	39	36	34	37
PSC_sampled_at_Inclusion_(Visit0)_no_event_during_5years_FU	SO023_V0	V0		40	29	36	30	30	32	23	37	30	33	34	31	2638	32	33	28	31	34	29	27	28	33	29	27	26	32	25	26	38	34	34	34	26	32	27	30	34	30	30	37	44	42	39	31	46	33
PSC_sampled_at_Inclusion_(Visit0)_no_event_during_5years_FU	SO024_V0	V0		42	28	36	30	30	30	24	37	32	33	34	32	2534	28	29	32	31	39	27	27	28	34	28	27	26	31	27	25	36	33	37	33	26	33	28	28	33	28	29	33	34	44	43	33	38	34
PSC_sampled_at_Inclusion_(Visit0)_no_event_during_5years_FU	SO025_V0	V0		42	84	36	28	30	34	26	38	35	34	32	33	2618	25	30	29	31	39	26	27	31	34	27	29	27	74	24	30	35	44	40	33	26	475	29	28	36	35	28	35	35	42	41	36	45	34
PSC_sampled_at_Inclusion_(Visit0)_no_event_during_5years_FU	SO026_V0	V0		41	28	34	27	27	33	26	36	28	31	33	31	2128	25	29	26	29	38	25	26	30	36	25	26	26	30	24	24	36	34	37	32	27	32	29	28	34	28	28	34	33	41	38	30	34	34
PSC_sampled_at_Inclusion_(Visit0)_no_event_during_5years_FU	SO027_V0	V0		43	37	34	29	28	33	28	37	30	31	34	31	2497	26	28	33	32	37	26	29	32	33	28	26	25	31	24	26	35	34	36	33	26	31	31	28	35	27	28	33	34	42	41	35	36	35
PSC_sampled_at_Inclusion_(Visit0)_no_event_during_5years_FU	SO028_V0	V0		39	34	36	27	33	29	25	35	32	34	33	34	2543	25	28	29	31	36	24	24	31	38	28	27	24	30	25	26	37	34	36	32	26	38	29	29	35	31	27	34	33	45	40	33	35	33
PSC_sampled_at_Inclusion_(Visit0)_no_event_during_5years_FU	SO029_V0	V0		44	165	37	30	31	32	22	41	31	40	34	35	2573	25	30	29	31	38	26	26	28	35	34	29	27	32	28	26	35	42	47	33	26	37	35	29	37	34	27	39	37	43	41	38	36	35
PSC_sampled_at_Inclusion_(Visit0)_no_event_during_5years_FU	SO030_V0	V0		41	39	36	27	29	30	28	37	30	33	33	33	2647	25	32	29	30	37	26	26	31	32	28	27	25	32	26	25	38	34	36	32	27	36	30	27	36	27	29	35	34	43	44	31	41	33
PSC_sampled_at_Inclusion_(Visit0)_no_event_during_5years_FU	SO031_V0	V0		37	36	37	26	31	31	22	39	29	34	34	31	2519	25	29	28	31	39	26	26	31	34	29	26	26	32	24	24	37	33	35	32	28	39	29	27	34	29	28	34	34	42	65	31	36	34
PSC_sampled_at_Inclusion_(Visit0)_no_event_during_5years_FU	SO033_V0	V0		44	36	38	29	30	31	25	36	32	33	33	33	2535	26	29	28	31	38	26	26	33	36	31	27	28	31	26	27	37	38	39	32	28	36	31	31	37	28	28	33	36	43	45	32	33	37
PSC_sampled_at_Inclusion_(Visit0)_no_event_during_5years_FU	UA002_V0	V0		44	40	38	29	30	28	27	39	33	38	34	35	2546	27	29	29	32	39	29	26	31	34	28	28	25	34	24	25	40	35	37	32	26	34	32	29	35	29	29	35	36	44	40	33	42	34
PSC_sampled_at_Inclusion_(Visit0)_no_event_during_5years_FU	UA004_V0	V0		36	31	35	29	29	31	23	37	29	32	39	32	2451	26	27	29	30	39	24	24	30	34	29	26	27	32	25	27	36	35	36	32	26	34	28	28	36	30	26	33	34	42	39	35	38	32
PSC_sampled_at_Inclusion_(Visit0)_no_event_during_5years_FU	UA006_V0	V0		42	94	36	29	35	32	26	39	27	39	34	39	2603	27	30	30	31	38	30	25	30	34	28	27	25	32	24	26	37	36	38	33	28	49	148	29	34	29	29	33	36	41	40	42	37	34
PSC_sampled_at_Inclusion_(Visit0)_no_event_during_5years_FU	UA007_V0	V0		41	30	37	29	32	30	23	36	31	33	34	35	2538	24	30	28	30	36	25	25	31	34	28	27	27	31	25	25	38	33	36	75	26	34	28	28	35	30	28	33	34	41	41	32	37	34
PSC_sampled_at_Inclusion_(Visit0)_no_event_during_5years_FU	UA008_V0	V0		44	43	38	27	31	30	27	38	33	34	36	39	2648	28	33	30	31	37	26	25	32	35	30	29	27	32	25	24	35	37	40	34	27	33	39	28	34	30	31	32	34	41	40	35	36	34
PSC_sampled_at_Inclusion_(Visit0)_no_event_during_5years_FU	UA009_V0	V0		43	31	37	29	32	30	24	39	31	32	30	34	2590	27	29	29	31	40	24	27	31	36	28	30	31	32	26	26	38	36	36	33	29	36	26	28	36	29	29	37	33	41	41	33	35	34
PSC_sampled_at_Inclusion_(Visit0)_no_event_during_5years_FU	UA010_V0	V0		40	36	35	28	31	28	22	34	29	33	34	32	2550	25	29	28	29	38	26	25	29	31	27	26	28	32	26	26	35	33	42	33	26	35	25	28	34	29	27	35	37	43	41	33	39	35
PSC_sampled_at_Inclusion_(Visit0)_no_event_during_5years_FU	UA011_V0	V0		40	30	39	29	30	31	25	40	34	51	34	34	2508	29	29	61	32	37	28	24	32	37	29	27	26	47	28	25	39	34	39	34	29	33	32	28	35	29	28	34	34	43	39	31	37	33
PSC_sampled_at_Inclusion_(Visit0)_no_event_during_5years_FU	UA012_V0	V0		46	37	35	27	31	31	23	35	30	42	32	33	2496	25	28	29	31	38	27	25	30	33	27	29	25	31	26	26	36	37	37	32	26	37	29	27	36	29	28	33	38	43	43	33	37	35
PSC_sampled_at_Inclusion_(Visit0)_no_event_during_5years_FU	UA014_V0	V0		41	29	34	27	30	30	27	36	31	28	33	29	126	26	27	28	30	39	26	25	29	34	28	27	26	32	25	25	35	34	36	32	28	33	30	28	36	27	28	35	34	42	37	32	35	34
PSC_sampled_at_Inclusion_(Visit0)_no_event_during_5years_FU	UA015_V0	V0		43	35	36	29	31	31	24	39	31	37	32	32	2570	26	30	31	31	39	27	27	30	33	27	28	31	31	25	25	35	33	35	33	26	34	33	27	35	29	29	35	36	41	43	32	98	32
PSC_sampled_at_Inclusion_(Visit0)_no_event_during_5years_FU	UA016_V0	V0		40	30	37	28	31	30	24	37	31	31	34	31	2193	25	30	29	31	38	26	26	32	34	28	27	25	31	25	24	36	37	32	32	27	33	28	28	36	30	27	33	33	40	38	33	35	33
PSC_sampled_at_Inclusion_(Visit0)_no_event_during_5years_FU	UA017_V0	V0		41	60	35	27	32	32	23	37	33	33	37	35	2599	25	29	29	33	38	27	25	29	33	29	28	26	32	27	25	37	32	36	33	26	32	30	28	35	30	27	36	34	44	37	32	39	34
PSC_sampled_at_Inclusion_(Visit0)_no_event_during_5years_FU	UA019_V0	V0		41	140	37	27	29	30	27	38	30	69	34	52	2732	28	32	31	32	37	31	29	31	37	28	29	26	31	27	24	36	44	415	34	28	53	32	29	36	29	29	38	32	45	41	36	39	35
PSC_sampled_at_Inclusion_(Visit0)_no_event_during_5years_FU	UA021_V0	V0		46	31	37	27	31	32	27	38	30	34	34	32	2661	27	29	29	30	38	27	26	30	32	28	28	27	30	26	29	35	35	38	33	27	34	31	30	35	31	27	34	34	44	45	36	47	34
PSC_sampled_at_Inclusion_(Visit0)_no_event_during_5years_FU	UA022_V0	V0		40	35	39	27	29	32	26	37	29	40	35	32	2569	26	29	31	31	41	26	27	30	35	27	27	27	30	25	40	37	33	40	31	30	35	74	26	35	27	69	34	34	40	49	35	37	34
PSC_sampled_at_Inclusion_(Visit0)_no_event_during_5years_FU	UA023_V0	V0		43	39	36	27	29	32	23	34	31	35	33	35	2617	27	30	28	29	38	25	26	31	33	26	26	27	31	25	25	34	31	38	30	28	37	34	28	35	26	29	37	32	41	50	38	39	34
PSC_sampled_at_Inclusion_(Visit0)_no_event_during_5years_FU	UA026_V0	V0		42	31	37	30	31	30	23	37	30	32	34	55	2514	26	29	30	31	39	25	27	31	33	29	27	27	30	26	25	38	31	36	33	26	34	29	29	36	28	29	33	37	43	38	31	35	35
PSC_sampled_at_Inclusion_(Visit0)_no_event_during_5years_FU	UA029_V0	V0		40	34	37	29	32	30	22	37	31	43	33	35	2644	26	29	30	31	40	26	26	30	35	28	27	27	34	26	31	41	34	37	34	27	33	63	29	35	29	27	33	36	41	43	32	36	35
PSC_sampled_at_Inclusion_(Visit0)_no_event_during_5years_FU	UA030_V0	V0		42	69	45	34	30	32	27	39	32	43	33	34	2649	29	30	31	31	41	26	28	41	34	29	28	25	30	27	33	37	37	37	34	29	36	56	28	33	54	35	35	35	45	43	33	37	33
PSC_sampled_at_Inclusion_(Visit0)_no_event_during_5years_FU	UA031_V0	V0		41	32	35	28	32	28	25	37	30	46	32	34	2598	29	27	30	32	39	26	26	29	41	27	27	25	33	24	24	36	35	36	31	26	35	37	47	34	29	29	34	33	42	43	32	35	33
PSC_sampled_at_Inclusion_(Visit0)_no_event_during_5years_FU	UA032_V0	V0		41	46	36	26	31	31	25	37	33	34	42	34	2633	26	28	30	33	39	26	25	30	33	26	27	27	33	27	36	35	34	40	32	27	37	30	31	35	29	28	39	39	42	42	32	36	34
PSC_sampled_at_Inclusion_(Visit0)_no_event_during_5years_FU	UA034_V0	V0		39	37	35	29	30	32	26	36	32	37	33	35	2597	27	28	29	32	37	26	26	29	35	110	27	24	31	26	26	36	35	55	34	27	43	26	28	35	30	28	34	35	43	38	34	35	35
PSC_sampled_at_Inclusion_(Visit0)_no_event_during_5years_FU	UA036_V0	V0		40	40	34	26	35	34	24	38	31	45	35	41	2505	27	28	30	30	38	27	27	29	38	29	26	25	31	25	28	38	33	43	34	29	37	31	28	36	28	28	34	55	100	41	34	34	34
PSC_sampled_at_Inclusion_(Visit0)_no_event_during_5years_FU	UA039_V0	V0		44	43	36	27	32	30	28	34	32	52	35	37	2731	23	29	31	31	38	30	28	31	32	29	28	28	69	26	29	39	41	38	32	30	52	26	30	34	29	29	35	34	44	45	34	35	34
PSC_sampled_at_Inclusion_(Visit0)_no_event_during_5years_FU	UA042_V0	V0		41	134	36	29	34	32	26	38	32	33	33	34	2619	27	30	28	33	39	29	28	30	33	27	29	26	31	25	25	37	34	35	32	27	156	30	29	35	30	33	32	35	44	42	31	38	34
PSC_sampled_at_Inclusion_(Visit0)_no_event_during_5years_FU	UA043_V0	V0		41	44	34	29	29	30	25	38	32	38	34	33	2566	26	27	28	31	38	28	26	29	35	26	28	27	39	27	26	38	35	38	32	29	59	30	28	34	28	29	34	34	42	39	34	35	32
PSC_sampled_at_Inclusion_(Visit0)_no_event_during_5years_FU	UA045_V0	V0		39	45	37	28	29	27	24	36	30	32	32	33	2559	27	29	29	32	37	25	26	30	34	27	29	25	30	24	27	36	35	37	33	26	35	28	29	35	36	27	33	36	40	43	33	37	35
PSC_sampled_at_Inclusion_(Visit0)_no_event_during_5years_FU	UA046_V0	V0		41	35	37	26	32	35	29	38	33	32	34	35	2540	30	29	31	35	38	26	24	30	32	30	29	24	32	27	25	38	38	35	35	26	37	28	31	35	32	31	32	34	43	40	33	38	40
PSC_sampled_at_Inclusion_(Visit0)_no_event_during_5years_FU	UA047_V0	V0		40	50	34	28	30	29	24	36	32	41	34	34	2602	28	29	29	32	37	25	25	29	34	26	27	27	30	26	29	35	33	37	31	30	36	30	29	34	29	26	34	33	42	41	35	39	34
PSC_sampled_at_Inclusion_(Visit0)_no_event_during_5years_FU	UA051_V0	V0		39	40	37	27	29	30	25	35	29	32	32	38	2442	26	29	30	30	37	24	24	28	34	26	28	27	31	26	24	35	32	36	31	26	35	32	28	36	30	29	34	33	41	40	32	36	32
PSC_sampled_at_Inclusion_(Visit0)_no_event_during_5years_FU	UA052_V0	V0		39	34	35	29	31	32	24	36	31	38	34	41	2600	27	30	29	32	40	28	26	30	35	29	28	29	33	27	25	38	34	37	32	28	34	31	29	36	28	29	34	34	45	43	30	35	35
PSC_sampled_at_Inclusion_(Visit0)_no_event_during_5years_FU	UA053_V0	V0		45	33	36	28	31	29	27	36	31	32	32	33	2560	27	30	29	29	34	24	25	30	33	28	27	27	32	25	25	36	34	38	34	25	33	28	27	37	28	30	33	34	41	41	32	36	32
Patients who developped events during the 5 years FU
GBC	HU014_V2	V2		38	38	36	29	30	30	25	34	32	41	31	41	2493	27	28	29	32	38	26	26	30	36	30	28	31	32	25	26	36	34	36	33	26	39	31	30	35	30	32	31	33	41	42	30	46	36
HCC	SO019_V0	V0		37	31	36	28	30	30	22	37	29	31	33	31	2512	25	29	41	31	37	26	28	32	35	28	27	26	31	24	24	37	34	33	34	25	33	25	28	36	29	27	34	42	39	42	30	48	33
death	MA007_V0	V0		44	109	36	28	31	32	24	40	30	66	37	37	2659	26	31	31	31	37	29	27	31	44	29	29	27	33	26	28	38	33	40	34	30	84	38	31	36	66	50	75	40	44	52	60	45	35
death	ÖR007_V1	V1		42	52	38	62	31	31	25	39	35	44	33	35	2735	26	30	36	33	40	33	50	31	36	28	29	32	38	26	29	44	35	52	40	29	64	36	30	46	31	28	34	40	48	87	31	37	35
Liver_transplantation	HU010_V0	V0		44	33	39	28	34	31	25	40	32	61	37	35	2691	27	30	31	184	40	25	35	34	39	28	31	28	34	27	26	39	35	39	37	29	33	29	30	36	33	36	43	38	42	47	37	61	35
Liver_transplantation	HU018_V0	V0		43	33	39	31	32	32	28	39	33	36	36	104	2720	29	29	30	34	38	31	28	31	33	29	29	29	33	28	26	37	34	37	34	28	34	31	31	36	30	31	35	36	47	63	37	40	34
Liver_transplantation	HU038_V0	V0		41	40	36	33	31	32	29	38	32	34	37	33	2527	27	31	63	31	41	27	27	31	33	31	28	27	32	25	28	37	37	45	34	28	47	31	30	36	30	29	36	34	43	46	36	38	35
Liver_transplantation	HU062_V5	V5		40	34	39	30	32	33	26	38	33	58	34	38	2666	29	30	32	34	40	28	27	31	36	29	29	28	34	58	28	45	35	38	34	27	35	30	31	38	31	33	36	34	45	43	35	37	36
Liver_transplantation	HU096_V0	V0		45	41	35	29	31	32	20	41	31	33	35	35	2571	31	32	31	30	36	27	28	34	33	29	29	29	31	27	26	37	33	40	33	27	38	38	30	37	30	30	36	34	46	40	34	37	39
Liver_transplantation	HU105_V0	V0		42	38	36	28	32	33	26	38	32	59	35	34	2583	26	29	29	34	40	28	38	30	36	28	27	26	34	25	29	37	38	47	36	28	40	28	30	36	29	29	35	35	40	41	34	37	34
Liver_transplantation	HU148_V5	V5		40	32	36	29	30	28	28	37	32	43	32	35	2620	28	29	29	29	42	27	28	31	34	28	27	33	32	25	72	38	34	40	35	32	35	32	28	38	29	28	35	34	42	41	35	36	34
Liver_transplantation	HU175_V4	V4		44	31	38	28	33	32	25	36	33	33	36	35	2478	26	32	30	32	41	27	28	30	34	27	28	29	35	26	26	40	35	36	36	30	35	32	27	36	31	29	33	35	46	41	33	53	36
Liver_transplantation	HU179_V0	V0		42	40	37	31	32	31	26	40	32	39	34	35	2616	28	31	31	32	41	26	27	32	36	28	28	29	33	26	29	38	35	40	33	31	42	31	30	36	29	30	34	33	45	42	35	36	36
Liver_transplantation	HU182_V0	V0		49	90	40	30	35	34	26	39	32	37	36	40	2660	27	33	31	32	41	29	32	34	37	31	29	27	35	29	33	37	38	46	36	30	59	32	30	37	29	33	35	54	45	45	36	40	38
Liver_transplantation	HU193_V0	V0		44	43	39	30	30	34	25	40	36	36	36	48	2723	29	31	33	36	40	26	27	33	45	30	29	32	35	26	59	39	42	46	35	32	50	46	30	37	32	31	38	38	45	53	39	38	36
Liver_transplantation	ÖR008_V3	V3		43	128	35	26	33	31	24	38	30	32	34	83	2711	26	31	29	32	40	29	26	32	33	29	28	27	30	25	37	37	33	38	33	28	43	29	27	38	28	36	33	34	46	44	40	39	35
Liver_transplantation	ÖR012_V4	V4		53	76	1	23	23	1	30	48	27	48	29	45	1	26	19	1	41	1	1	1	29	33	33	24	40	39	19	26	20	42	18	1	32	52	46	23	35	27	28	16	16	41	1	23	27	41
Liver_transplantation	SA032_V0	V0		43	176	36	28	29	30	24	37	30	32	33	31	2489	27	29	28	31	36	24	25	29	34	27	27	26	31	24	31	36	33	36	40	27	41	28	28	36	28	28	33	31	43	40	33	36	32
Liver_transplantation	SA045_V0	V0		38	30	37	28	31	32	25	38	30	56	32	35	2571	25	28	31	31	37	26	27	28	36	27	27	25	31	27	25	39	33	34	32	26	36	30	27	37	74	27	34	36	44	41	35	36	33
Liver_transplantation	SA050_V0	V0		43	52	37	28	31	30	25	36	29	70	33	34	2705	27	31	29	31	38	26	26	30	43	29	29	27	32	23	26	35	45	42	33	27	48	35	30	36	33	30	37	38	44	43	35	48	34
Liver_transplantation	SA058_V0	V0		42	46	38	30	32	29	23	35	33	40	33	36	2629	28	29	31	33	38	27	29	30	34	29	28	28	33	26	29	35	32	40	31	28	36	40	30	43	28	28	40	34	44	49	34	97	37
Liver_transplantation	ÖR006_V3	V3		45	49	35	30	29	30	24	37	31	33	34	34	2548	25	29	29	30	34	28	25	33	34	27	28	26	30	27	31	35	34	39	35	27	50	30	31	37	30	33	34	38	43	41	32	36	34
Liver_transplantation	SA073_V0	V0		41	32	36	28	30	28	26	36	30	30	33	34	2575	27	30	27	30	37	26	25	30	33	29	29	27	30	26	27	37	34	37	34	28	35	30	27	34	29	28	35	34	44	42	32	36	34
Liver_transplantation	SA075_V0	V0		36	32	36	46	31	29	25	38	31	33	31	32	2428	24	27	28	30	37	26	25	26	34	29	26	26	31	25	24	37	32	36	33	28	30	27	28	35	29	28	34	32	42	50	33	46	36
Liver_transplantation	SA077_V0	V0		42	33	34	27	32	31	31	37	35	47	37	37	2574	26	28	33	32	38	24	31	29	34	30	29	27	64	24	26	37	34	41	35	27	33	30	28	35	30	32	37	40	46	41	31	38	36
Liver_transplantation	SO002_V0	V0		39	31	35	28	30	30	26	36	31	30	33	35	2500	26	28	28	29	37	25	27	27	32	25	25	25	30	24	27	37	34	37	33	36	34	27	28	34	28	30	33	32	40	43	31	37	34
Liver_transplantation	SO037_V4	V4		45	40	36	32	31	32	24	40	31	34	33	45	2633	28	29	34	32	41	26	28	30	38	27	27	28	33	26	30	38	33	36	33	29	37	34	29	36	30	29	35	36	44	50	33	38	34
CCA	HU035_V5	V5		44	39	38	29	33	32	39	41	32	46	33	38	2568	27	28	34	32	37	25	39	33	37	30	32	27	46	27	124	38	34	38	34	27	59	36	29	36	30	30	34	37	45	42	34	37	35
CCA	HU037_V5	V5		42	56	38	29	32	32	27	37	31	31	35	42	2688	28	30	32	31	38	26	27	31	44	28	29	26	39	26	25	40	36	38	33	27	39	29	29	35	27	29	37	38	42	44	36	40	35
CCA	HU152_V0	V0		42	35	35	29	30	31	26	37	30	36	34	35	2628	25	29	31	32	37	29	26	30	35	28	26	30	34	26	27	37	33	36	33	32	34	29	28	35	27	30	35	35	44	41	36	38	34
CCA	HU189_V0	V0		46	38	38	30	30	32	28	38	32	42	35	35	2612	30	29	33	31	37	26	28	31	34	32	30	30	32	28	26	39	37	41	34	27	42	31	28	39	31	31	37	35	45	43	35	39	35
CCA	MA009_V0	V0		40	38	34	28	30	29	23	35	30	32	35	32	2565	26	28	77	33	38	27	25	30	33	27	26	27	33	26	25	36	34	38	33	26	35	27	29	35	33	27	36	36	42	41	31	40	34
CCA	SA066_V0	V0		42	29	36	36	31	30	26	39	30	31	33	31	2561	25	29	28	30	39	25	25	29	32	29	28	26	32	25	25	36	31	37	33	24	33	29	29	36	26	29	35	34	44	42	35	36	31
CCA	SA070_V0	V0		41	32	36	29	31	29	21	38	30	44	31	38	2513	26	28	30	29	37	28	25	30	35	27	27	25	31	24	29	37	33	39	32	27	32	27	26	34	29	29	32	35	39	41	34	45	33
GBC	HU081_V0	V0	T1	40	33	38	29	30	33	25	38	29	37	34	33	2581	27	27	30	31	37	26	32	29	32	27	26	25	90	25	28	37	34	37	31	28	33	32	28	34	31	76	32	35	42	45	35	34	34
HCC	HU024_V0	V0	T1	44	53	38	29	31	32	27	38	36	44	34	37	2649	28	29	33	32	40	27	31	33	34	30	28	27	31	26	26	37	34	47	36	28	53	33	27	36	31	32	36	75	44	41	33	36	37
HCC	HU113_V0	V0	T1	41	33	35	28	31	29	26	35	33	35	31	34	2529	27	29	28	30	39	26	25	30	32	29	27	25	30	26	24	36	34	36	31	27	38	30	27	36	29	28	33	35	42	41	32	36	35
death	HU026_V0	V0	T1	45	34	39	29	36	32	27	48	35	44	36	114	2782	29	31	34	33	41	30	31	34	35	28	30	27	39	27	28	39	39	300	35	31	50	39	30	43	33	47	35	41	47	43	41	49	35
death	HU063_V0	V0	T1	44	59	37	39	34	34	27	39	34	37	35	141	2721	28	31	30	30	42	28	25	30	35	28	27	28	36	26	28	37	38	50	35	28	47	29	31	37	32	30	35	35	46	40	32	37	36
death	LU018_V0	V0	T1	38	40	37	32	30	29	22	39	30	45	35	41	2580	27	28	31	33	36	30	26	30	35	27	26	26	34	25	24	39	33	44	34	27	40	29	28	36	31	29	35	34	41	45	32	47	34
death	LU035_V0	V0	T1	40	29	35	27	30	28	24	35	31	31	32	32	2453	25	29	32	30	38	26	27	29	34	28	27	27	31	25	26	38	35	36	32	27	35	28	27	35	28	27	32	33	40	40	33	35	32
death	UA013_V0	V0	T1	37	38	39	29	32	31	24	36	30	32	36	36	2546	27	31	36	39	37	25	26	31	35	29	26	27	35	41	33	39	34	39	33	29	35	33	30	38	28	27	37	34	44	40	65	38	35
CCA	ER001_V0	V0	T1	44	31	34	26	29	31	23	36	29	65	35	33	2511	26	29	139	31	38	27	53	30	34	27	27	24	31	25	32	35	33	36	34	27	32	27	27	36	29	27	34	33	46	40	34	34	33
CCA	HU008_V0	V0	T1	43	35	38	28	33	31	26	37	31	37	33	32	2578	31	33	31	30	41	32	26	31	35	29	29	26	34	28	27	36	31	38	34	31	41	64	30	36	40	30	35	37	44	50	36	38	35
CCA	HU044_V0	V0	T1	58	183	39	34	36	35	32	41	40	147	38	50	2755	31	32	34	34	45	36	34	37	38	32	39	31	58	37	847	41	37	98	35	29	85	36	32	39	33	33	37	40	48	61	47	39	36
CCA	HU049_V0	V0	T1	41	59	35	27	30	29	23	38	30	33	32	33	2502	25	28	27	31	38	25	27	29	31	79	27	25	31	25	24	35	34	37	32	28	41	43	29	34	28	29	33	32	41	41	33	34	33
CCA	Li006_V0	V0	T1	40	36	35	28	30	31	24	37	30	31	32	33	2359	26	29	30	31	37	24	27	28	34	27	26	24	29	23	25	35	34	35	31	25	31	32	27	35	29	27	32	32	42	41	31	34	34
CCA	LU007_V0	V0	T1	43	30	32	26	29	31	24	36	30	33	32	82	2419	26	27	28	31	36	24	25	28	33	27	28	25	30	25	27	35	35	36	32	28	34	28	28	35	30	28	33	32	42	40	32	34	32
CCA	SO005_V0	V0	T1	40	30	36	27	28	30	24	38	28	30	33	31	2475	25	29	28	31	36	26	26	28	33	28	26	27	31	24	26	35	36	34	32	26	35	30	29	33	27	27	33	32	40	38	29	36	32
CCA	UA003_V0	V0	T1	40	100	36	27	30	32	22	39	32	32	32	34	2474	25	29	26	30	38	25	47	31	35	30	27	25	32	26	29	38	36	36	32	28	35	30	29	37	28	27	34	50	44	49	33	35	33
CCA	UA040_V0	V0	T1	47	44	38	35	33	32	26	37	31	37	37	33	2693	26	30	32	33	39	28	29	30	36	31	30	27	33	26	25	38	38	37	34	27	35	33	30	42	30	28	36	36	45	42	35	39	35
CCA	UA044_V0	V0	T1	43	31	38	31	32	32	27	40	33	34	33	33	2599	26	31	29	33	39	28	29	30	34	28	29	26	36	28	27	39	35	40	33	27	34	28	30	39	31	27	36	37	43	44	36	53	40
CCA	UA050_V0	V0	T1	37	39	40	29	33	31	25	42	31	34	38	35	2660	26	31	32	29	40	28	25	32	38	28	27	27	32	27	26	39	36	39	35	29	35	30	28	37	30	38	35	35	42	40	35	39	37
Liver_transplantation	HU009_V0	V0	T1	41	37	37	31	30	34	29	39	31	43	49	33	2675	29	32	31	33	39	27	29	32	36	31	31	27	36	27	31	41	38	38	37	28	55	31	29	39	29	29	36	39	45	44	36	36	35
Liver_transplantation	HU036_V0	V0	T1	43	93	37	28	32	35	26	37	32	47	35	37	2566	28	29	31	32	38	28	28	30	34	29	29	25	32	29	25	39	31	38	33	27	45	44	30	35	29	31	35	36	43	46	37	36	37
Liver_transplantation	HU041_V0	V0	T1	39	34	35	28	32	29	26	37	33	33	33	41	2568	28	30	34	31	35	24	25	30	34	29	29	26	30	27	24	37	34	53	31	27	34	66	29	34	35	27	36	33	39	46	34	36	33
Liver_transplantation	HU045_V0	V0	T1	47	30	34	27	30	32	24	35	28	36	35	33	2462	27	29	29	30	40	24	25	29	34	28	26	28	30	26	27	37	34	35	33	28	34	26	30	37	26	28	33	38	42	37	36	34	32
Liver_transplantation	HU050_V0	V0	T1	42	33	34	28	32	30	22	36	31	33	33	33	2489	27	29	27	31	39	26	24	32	34	29	26	27	32	26	27	38	32	36	33	28	32	37	30	35	30	26	31	33	41	39	34	43	34
Liver_transplantation	HU067_V0	V0	T1	41	43	40	29	33	32	25	41	32	49	34	37	2674	28	31	30	31	41	32	33	31	35	27	28	30	33	26	30	40	34	44	36	28	42	34	30	36	30	30	33	38	47	49	36	37	37
Liver_transplantation	HU068_V0	V0	T1	42	57	34	28	29	27	23	35	30	48	33	31	2488	24	29	28	31	38	24	26	29	33	27	26	27	30	24	23	35	36	40	31	27	59	26	28	34	28	26	34	32	42	38	32	32	33
Liver_transplantation	HU073_V0	V0	T1	46	533	38	29	33	30	28	39	31	45	33	34	2777	28	31	46	30	37	28	26	31	35	30	28	27	41	28	24	39	34	42	85	28	188	30	31	38	30	31	32	34	45	42	36	56	37
Liver_transplantation	HU077_V0	V0	T1	35	37	38	29	31	30	24	35	29	36	34	37	2563	27	29	29	33	38	26	25	30	36	28	28	27	34	25	28	37	33	35	34	28	38	31	29	36	29	29	36	33	39	43	35	36	33
Liver_transplantation	HU084_V0	V0	T1	40	36	37	28	30	30	24	39	30	30	33	35	2606	25	31	29	34	37	26	24	30	34	28	26	28	34	25	24	35	36	36	32	27	43	30	28	36	28	31	35	33	47	42	34	34	34
Liver_transplantation	HU090_V0	V0	T1	42	431	36	29	31	30	23	37	31	51	34	34	2691	26	31	30	32	38	28	28	30	33	28	29	27	43	25	31	38	35	37	43	29	54	30	27	36	30	29	35	35	43	50	33	89	36
Liver_transplantation	HU095_V0	V0	T1	40	61	35	28	31	34	23	37	31	37	33	31	2522	25	28	30	34	39	25	26	29	33	28	26	32	31	24	26	37	32	36	32	26	37	39	27	35	30	27	33	32	42	42	34	41	36
Liver_transplantation	HU127_V0	V0	T1	40	145	38	29	32	30	27	38	31	37	33	34	2688	26	31	28	30	38	24	26	30	33	30	28	28	35	28	25	37	35	37	45	26	77	29	28	35	31	29	34	34	41	40	36	39	34
Liver_transplantation	HU136_V0	V0	T1	39	64	37	27	31	29	25	39	28	33	35	33	2578	27	28	29	31	40	25	30	29	34	30	27	26	31	26	27	37	35	39	32	27	35	29	27	37	28	28	34	34	43	41	35	36	32
Liver_transplantation	HU145_V0	V0	T1	38	32	37	27	30	30	23	39	31	30	33	34	2536	26	29	28	31	41	27	34	28	32	26	28	26	30	25	25	38	35	35	33	32	33	26	28	35	30	28	33	42	44	43	34	39	31
Liver_transplantation	HU151_V0	V0	T1	37	31	34	30	30	29	24	39	28	31	33	35	2532	27	27	486	30	35	25	26	32	33	26	27	24	30	25	24	36	35	35	32	27	37	37	26	34	28	29	344	35	40	60	33	36	31
Liver_transplantation	HU166_V0	V0	T1	42	44	36	28	29	29	23	36	28	32	34	34	2533	25	28	29	31	38	28	25	31	37	27	26	25	31	25	28	38	32	41	32	27	43	30	28	38	30	27	30	35	41	45	32	36	32
Liver_transplantation	HU180_V0	V0	T1	40	34	38	28	30	32	23	37	30	38	35	29	2465	27	28	28	31	40	26	26	29	41	28	26	28	34	26	27	37	34	35	31	27	33	30	28	35	27	27	33	37	42	41	33	36	34
Liver_transplantation	Li027_V0	V0	T1	40	31	35	29	30	31	24	40	29	34	33	32	2585	25	29	28	31	39	24	38	31	34	28	29	26	32	25	29	36	34	37	31	31	32	30	27	43	28	28	34	35	42	38	31	36	32
Liver_transplantation	Li030_V0	V0	T1	43	52	34	27	32	28	23	36	32	70	36	33	2610	26	32	29	29	37	25	25	30	35	28	29	25	32	25	25	36	35	41	32	27	33	27	27	35	27	29	31	35	43	44	35	38	36
Liver_transplantation	LU006_V0	V0	T1	42	33	35	26	28	31	23	39	30	32	32	32	2447	44	27	31	32	37	26	25	29	33	28	26	26	29	24	25	36	35	34	34	28	71	28	28	39	29	31	35	36	41	42	35	36	34
Liver_transplantation	LU019_V0	V0	T1	39	50	36	29	31	28	27	37	30	34	33	32	2420	25	27	28	27	39	25	27	30	34	28	27	27	37	24	27	38	30	36	32	26	40	29	26	35	28	28	33	34	42	39	33	37	35
Liver_transplantation	LU036_V0	V0	T1	43	34	37	29	32	30	25	39	31	52	36	32	2471	27	29	28	32	40	25	25	29	34	28	28	30	32	25	25	35	34	36	33	25	33	29	29	38	41	39	34	54	42	39	38	33	34
Liver_transplantation	LU044_V0	V0	T1	41	40	35	29	31	32	28	35	32	44	33	49	2733	26	30	32	33	36	26	27	31	36	29	29	30	32	27	37	40	35	71	33	31	34	38	29	35	30	33	38	36	40	42	33	37	34
Liver_transplantation	ÖR005_V0	V0	T1	44	32	40	30	31	30	25	37	32	44	33	34	2579	26	29	28	33	37	24	29	30	36	28	29	28	32	26	29	37	34	46	35	26	35	29	30	36	30	29	36	38	50	44	38	37	35
Liver_transplantation	SA031_V0	V0	T1	37	32	35	26	29	30	24	35	29	31	33	32	2419	25	27	27	30	37	26	26	30	33	29	26	24	39	24	24	36	33	39	34	28	31	27	28	33	28	27	33	32	43	40	36	33	32
Liver_transplantation	SA036_V0	V0	T1	39	33	34	27	30	31	23	37	30	44	34	58	2567	26	30	30	34	38	27	26	31	35	28	26	26	31	25	27	37	36	34	31	27	33	28	29	34	31	28	33	33	41	50	33	35	33
Liver_transplantation	SA042_V0	V0	T1	41	156	36	31	33	32	25	37	31	34	34	241	2679	27	30	31	32	38	31	71	30	33	29	28	27	33	26	32	38	39	36	32	28	87	32	29	37	31	78	34	38	43	44	35	42	34
GBC	HU081_V5	V5	T2	44	32	37	39	32	32	24	41	32	43	35	37	2700	28	29	29	34	40	27	26	29	36	28	30	29	84	26	29	38	35	40	34	32	40	31	30	35	32	30	35	35	45	50	37	41	35
HCC	HU024_V1	V1	T2	43	49	39	29	31	33	27	40	32	47	36	36	2710	27	30	34	35	42	27	27	36	35	30	30	27	32	25	26	39	36	47	35	28	45	33	31	39	30	34	35	85	42	45	35	38	37
HCC	HU113_V3	V3	T2	41	37	39	30	34	33	27	38	32	38	35	37	2782	27	32	33	31	38	26	27	33	38	30	28	29	32	27	26	38	34	38	35	30	47	34	31	39	31	33	36	36	43	43	35	39	38
death	HU026_V2	V2	T2	46	42	37	30	34	33	50	46	35	64	33	168	2820	33	32	38	32	40	28	35	35	35	32	32	29	47	27	32	38	32	744	33	36	50	52	33	46	38	130	37	47	51	42	43	58	36
death	HU063_V4	V4	T2	40	63	35	67	30	31	27	38	30	33	33	179	2691	25	30	31	33	41	29	26	29	32	28	28	26	35	28	26	37	35	45	32	26	49	31	29	37	29	31	35	37	42	40	31	38	33
death	LU018_V2	V2	T2	42	50	39	33	30	32	28	42	34	50	34	54	2737	27	29	33	33	39	30	26	32	36	29	29	26	35	25	25	39	35	46	36	30	44	29	32	39	33	31	36	38	46	39	34	50	36
death	LU035_V4	V4	T2	45	33	36	29	32	31	26	36	33	37	35	33	2631	28	30	32	32	39	27	26	31	35	28	27	25	32	27	29	42	37	39	34	27	38	31	30	37	31	31	34	35	45	42	37	36	38
death	UA013_V3	V3	T2	39	34	37	29	34	31	26	39	31	37	34	34	2612	25	29	35	49	36	27	24	31	34	27	28	26	34	56	35	38	34	33	34	29	32	34	27	35	28	28	34	32	45	43	104	34	36
CCA	ER001_V1	V1	T2	40	35	35	25	29	33	23	36	32	75	35	33	2638	25	27	102	31	37	28	55	30	35	29	27	27	32	26	34	37	33	38	32	25	33	28	28	35	30	28	35	37	49	40	33	35	34
CCA	HU008_V1	V1	T2	40	32	38	29	30	31	27	38	33	36	35	34	2665	30	29	32	34	39	29	28	30	36	32	30	27	33	25	25	38	37	42	33	27	37	37	32	37	32	29	35	36	45	42	35	39	37
CCA	HU044_V4	V4	T2	43	676	39	30	34	33	27	38	34	110	35	47	2700	28	32	35	32	40	35	33	34	35	30	35	29	93	32	342	41	36	58	35	28	416	47	31	40	30	31	36	38	46	58	40	36	34
CCA	HU049_V3	V3	T2	79	186	41	32	31	32	24	39	32	38	34	40	2713	29	31	31	35	38	26	29	34	35	275	30	30	76	25	26	43	35	38	35	30	84	148	30	37	31	34	34	36	44	41	36	38	36
CCA	LI006_V4	V4	T2	41	37	35	28	30	32	23	35	32	34	31	38	2452	23	27	29	31	37	26	27	29	34	27	27	28	31	25	25	36	33	38	32	27	32	59	26	34	27	27	34	34	43	40	33	36	32
CCA	LU007_V4	V4	T2	42	34	36	31	30	33	28	38	34	41	36	137	2620	29	31	33	33	42	29	27	31	36	30	30	29	32	27	33	38	33	41	33	32	38	31	31	36	31	29	34	33	46	41	39	37	35
CCA	SO005_V3	V3	T2	45	30	37	28	31	31	28	39	32	33	34	34	2597	26	29	30	33	42	27	26	31	35	28	27	29	33	28	27	38	38	34	32	30	37	30	28	34	30	27	35	36	44	42	37	40	35
CCA	UA003_V2	V2	T2	44	85	39	28	31	33	26	39	31	35	35	31	2572	28	31	31	30	38	26	40	32	35	29	26	29	34	26	28	37	37	38	34	31	39	28	32	36	30	30	33	52	45	49	32	37	34
CCA	UA040_V4	V4	T2	42	36	37	30	31	31	25	36	31	36	35	32	2632	27	28	29	31	36	28	28	29	34	28	30	27	30	25	24	36	33	37	34	28	34	35	28	40	29	36	35	34	42	43	33	37	36
CCA	UA044_V1	V1	T2	44	30	34	27	31	31	22	40	28	31	34	30	2538	25	29	29	31	37	27	26	30	30	26	26	27	31	27	27	34	32	37	30	24	31	26	28	33	29	28	35	32	41	41	37	38	36
CCA	UA050_V1	V1	T2	39	160	36	26	34	30	24	39	31	34	33	34	2600	25	29	31	33	39	28	24	30	34	28	27	26	32	26	24	38	35	44	33	29	50	29	29	35	27	37	35	35	42	41	35	35	34
Liver_transplantation	HU009_V3	V3	T2	45	37	37	27	31	32	24	38	29	34	38	34	2501	27	31	30	31	41	27	26	31	35	28	26	27	34	25	29	37	37	38	33	27	46	28	27	36	30	29	33	36	42	40	34	39	34
Liver_transplantation	HU036_V1	V1	T2	47	134	41	31	35	32	25	41	31	52	37	44	2734	32	33	33	35	38	31	31	32	36	30	30	27	33	30	28	39	36	42	36	31	58	52	28	37	33	33	35	41	42	46	40	37	37
Liver_transplantation	HU041_V2	V2	T2	41	34	36	29	34	32	27	42	31	32	37	40	2567	27	30	32	33	40	27	27	32	36	28	30	26	32	27	24	39	34	48	34	28	32	46	30	46	41	32	37	35	45	44	36	36	33
Liver_transplantation	HU045_V2	V2	T2	44	34	39	28	33	31	26	40	32	47	35	35	2701	26	33	30	32	40	28	27	30	36	28	29	29	31	26	28	39	35	36	33	30	37	34	29	36	32	32	35	47	46	43	40	35	33
Liver_transplantation	HU050_V2	V2	T2	44	32	39	29	30	33	27	39	33	32	34	35	2569	27	31	31	31	40	27	27	30	34	29	26	28	32	27	27	38	34	35	35	27	35	34	27	37	30	30	34	33	45	43	37	43	36
Liver_transplantation	HU067_V2	V2	T2	41	58	41	30	31	30	31	38	31	80	35	37	2722	28	28	31	33	37	33	33	34	36	28	27	28	34	29	29	37	36	47	35	30	40	37	29	37	31	31	37	34	44	44	35	38	35
Liver_transplantation	HU068_V2	V2	T2	40	52	35	28	31	32	26	37	28	43	33	32	2587	25	31	30	31	37	26	24	30	32	27	28	28	30	25	25	36	36	42	32	29	54	29	28	37	30	26	36	37	39	54	33	35	34
Liver_transplantation	HU073_V5	V5	T2	47	603	37	30	31	31	27	38	33	34	34	38	2612	30	31	31	31	40	30	29	33	40	29	29	26	41	27	27	39	36	41	90	28	181	31	32	39	32	29	34	39	43	65	35	80	34
Liver_transplantation	HU077_V5	V5	T2	41	48	37	31	32	31	25	38	33	37	36	53	2703	31	31	32	34	40	28	30	33	35	29	29	29	34	28	27	38	38	36	33	37	45	33	32	37	30	36	35	34	43	50	36	36	35
Liver_transplantation	HU084_V1	V1	T2	41	36	38	26	29	28	25	38	32	30	33	33	2557	26	27	29	32	38	25	24	30	35	27	26	26	31	25	27	37	35	38	31	27	41	31	27	36	29	32	34	34	41	41	32	34	37
Liver_transplantation	HU090_V5	V5	T2	42	499	40	30	31	34	29	39	33	47	37	40	2795	29	31	32	36	40	28	98	33	35	37	29	31	46	29	38	39	35	52	37	36	79	48	31	38	30	34	35	42	47	38	39	105	35
Liver_transplantation	HU095_V5	V5	T2	40	52	39	29	31	31	24	37	31	39	34	33	2582	27	28	31	34	38	27	24	29	35	31	29	32	32	26	31	38	35	36	35	29	34	36	31	36	30	28	36	36	44	46	35	50	36
Liver_transplantation	HU127_V2	V2	T2	41	167	38	29	32	30	27	40	32	46	33	34	2638	30	32	30	33	40	27	28	31	34	29	29	29	36	29	28	37	35	40	47	27	68	32	28	36	30	30	34	34	43	43	41	38	36
Liver_transplantation	HU136_V2	V2	T2	40	57	38	30	29	33	25	38	33	36	36	37	2600	29	30	31	31	40	27	30	33	37	32	29	29	34	26	28	46	34	37	48	29	41	32	29	36	28	31	35	36	46	42	38	38	34
Liver_transplantation	HU145_V5	V5	T2	39	36	36	30	32	27	26	34	32	31	34	35	2535	26	31	30	31	45	25	41	30	35	26	28	29	33	25	28	36	35	37	33	34	36	29	29	36	29	30	34	43	44	41	38	37	32
Liver_transplantation	HU151_V2	V2	T2	42	33	38	31	33	32	27	38	32	33	33	34	2612	26	30	990	30	40	26	26	32	36	30	28	27	34	27	26	38	38	38	34	30	42	37	26	37	31	28	694	35	42	63	35	36	34
Liver_transplantation	HU166_V4	V4	T2	44	36	37	29	31	30	24	41	32	31	35	34	2540	27	31	32	32	37	26	28	31	36	28	28	27	31	27	27	38	34	38	33	28	38	26	30	37	29	29	35	36	42	44	32	36	36
Liver_transplantation	HU180_V1	V1	T2	42	34	38	29	33	32	24	36	30	40	36	36	2488	26	30	27	32	37	25	27	31	44	29	28	29	33	26	26	40	36	39	31	29	34	30	28	35	28	31	34	38	43	41	32	37	35
Liver_transplantation	LI027_V5	V5	T2	42	31	39	28	30	31	27	40	31	34	35	33	2697	28	31	29	31	38	29	41	31	34	29	28	27	32	26	28	38	37	38	32	30	36	27	31	42	31	29	37	36	44	42	37	40	36
Liver_transplantation	LI030_V5	V5	T2	42	44	39	30	30	34	28	39	30	60	33	37	2677	27	27	28	32	41	25	29	32	35	30	28	27	34	26	28	39	37	41	34	28	34	33	29	36	30	29	36	36	43	45	35	39	35
Liver_transplantation	LU006_V3	V3	T2	43	80	40	33	34	33	25	43	30	40	37	42	2692	76	31	33	33	40	28	28	31	38	29	29	28	32	28	27	39	42	44	36	27	133	30	30	40	31	34	38	36	40	48	35	40	37
Liver_transplantation	LU019_V4	V4	T2	41	47	36	30	32	31	25	40	32	55	35	32	2545	27	31	31	32	40	26	27	33	34	29	28	27	35	24	26	37	39	36	33	27	37	34	32	38	31	26	37	36	44	43	34	39	38
Liver_transplantation	LU036_V5	V5	T2	41	34	38	29	29	31	22	39	33	45	34	36	2523	27	31	32	34	38	27	28	31	35	29	29	29	33	26	28	38	34	36	34	28	37	33	30	38	39	36	35	35	45	43	41	38	34
Liver_transplantation	LU044_V3	V3	T2	52	43	40	31	39	33	29	40	35	47	34	58	2850	33	31	34	34	40	28	32	33	41	34	34	30	36	29	39	47	37	134	35	55	40	44	33	42	32	37	38	36	45	45	44	37	36
Liver_transplantation	ÖR005_V2	V2	T2	42	30	36	26	30	31	26	35	31	42	32	33	2518	26	29	28	31	37	26	25	29	32	28	27	27	30	25	27	36	37	42	34	26	35	27	26	35	26	28	33	44	53	45	42	35	32
Liver_transplantation	SA031_V4	V4	T2	36	40	35	27	30	31	24	38	31	32	31	33	2573	25	30	28	31	38	28	26	31	35	27	27	26	38	25	26	38	36	38	36	26	34	27	29	35	29	27	33	33	42	41	37	37	34
Liver_transplantation	SA036_V1	V1	T2	43	31	42	29	38	32	24	38	31	51	34	66	2687	29	31	31	35	42	27	28	34	36	30	27	29	34	26	30	41	39	39	34	34	36	28	30	38	34	30	35	35	50	50	39	40	38
Liver_transplantation	SA042_V2	V2	T2	46	344	40	35	37	32	28	42	34	38	34	411	2823	29	35	32	35	40	34	83	30	38	29	30	30	33	29	34	43	41	43	35	30	196	38	34	39	30	117	37	46	45	48	43	45	36
Patients who developped events after the 5 years FU
CCA	HU058_V0	V0		40	43	35	28	31	32	24	38	32	34	34	36	2599	27	29	31	33	41	27	28	31	33	29	28	27	36	28	28	38	36	38	33	30	42	31	30	38	29	28	35	34	44	41	34	36	35
GBC	HU161_V0	V0		42	76	37	32	31	31	23	36	34	399	35	35	2646	29	29	36	33	39	25	27	30	37	30	31	31	33	27	28	38	35	56	35	29	74	33	31	37	30	32	36	35	45	45	36	57	34
CCA	MA001_V0	V0		43	37	38	28	32	31	27	36	32	34	37	34	2580	29	30	30	35	41	25	28	34	37	31	29	29	37	26	28	39	37	39	34	28	44	28	30	36	29	30	33	36	44	42	34	37	37
HCC	SA039_V0	V0		41	64	35	30	32	30	23	38	31	35	33	42	2667	27	28	47	31	35	27	28	30	34	27	27	31	38	26	25	36	35	38	35	25	45	35	29	34	36	29	35	34	44	42	46	41	33
GBC	UA001_V0	V0		42	38	37	30	31	31	27	38	37	32	34	55	2559	29	31	30	30	37	28	27	30	34	29	32	26	32	28	24	38	36	41	66	26	35	33	28	38	33	28	33	35	42	40	34	35	33
CCA	UA018_V0	V0		46	59	36	29	31	32	25	38	35	41	36	74	2658	26	31	29	30	37	25	27	32	36	29	30	31	32	27	29	37	32	43	33	28	42	43	30	36	31	28	31	38	41	43	33	40	35
CCA	UA033_V0	V0		37	30	35	28	30	31	27	39	30	30	33	33	2375	28	29	28	31	38	26	25	28	34	29	26	27	34	26	25	37	34	37	35	26	32	30	28	36	29	26	32	33	42	41	32	36	31
CCA	UA041_V0	V0		40	37	37	28	32	32	25	38	33	38	32	32	2654	26	30	32	31	40	29	29	30	35	28	30	27	29	27	27	37	34	44	35	26	35	31	28	36	30	29	37	35	47	39	31	38	35
death	LU030_V0	V0		47	33	36	29	31	32	24	43	33	48	37	35	2555	28	31	29	31	40	27	26	29	39	29	27	29	33	26	25	41	35	40	34	30	38	30	31	37	30	29	36	38	41	46	35	40	34
death	HU005_V0	V0		41	51	37	32	30	33	25	39	35	33	34	35	2673	30	30	34	33	39	28	29	32	74	29	28	29	33	28	34	38	35	42	44	29	52	31	31	36	30	31	35	36	45	40	37	38	34
death	MA016_V0	V0		42	48	38	31	32	32	25	38	32	72	33	39	2734	29	31	32	34	42	29	29	32	33	29	28	40	53	25	43	37	35	56	42	31	41	30	43	40	30	30	37	35	43	49	32	71	34
death	SA030_V0	V0		40	31	36	26	31	33	26	34	31	35	33	38	2478	27	27	29	29	39	27	24	30	36	29	27	27	30	24	38	37	33	41	32	26	34	27	28	35	29	28	33	46	43	45	35	39	34
death	SA051_V0	V0		39	32	35	27	30	29	27	36	28	32	32	33	2544	26	30	30	30	36	28	24	30	34	28	28	26	32	23	24	34	34	36	34	26	33	30	29	36	30	25	36	31	42	49	30	35	31
death	SO012_V0	V0		43	32	37	30	29	32	26	37	30	31	34	37	2555	26	30	28	29	37	25	26	31	34	27	26	28	31	26	30	37	35	33	32	26	35	29	27	33	28	27	33	33	42	42	35	38	35
death	SO032_V0	V0		39	30	34	26	29	30	25	36	32	30	32	31	2859	28	29	30	30	36	25	25	29	34	28	28	25	38	25	24	36	33	33	33	27	33	26	29	33	27	26	33	31	43	40	32	36	33
Liver_transplantation	HU074_V0	V0		39	34	38	29	31	31	27	42	31	43	36	33	2578	28	31	30	32	38	27	30	30	35	28	28	27	33	27	28	40	35	39	32	28	38	31	28	36	29	27	34	35	45	48	33	40	38
Liver_transplantation	HU131_V0	V0		40	35	37	30	30	34	25	39	32	39	35	34	2523	26	28	30	33	40	29	28	31	35	30	29	28	33	25	26	40	37	41	33	29	34	29	28	35	34	29	33	33	47	41	37	36	35
Liver_transplantation	HU156_V0	V0		44	32	37	28	31	32	25	41	30	39	34	35	2581	27	29	32	32	40	28	27	31	33	29	29	27	36	28	25	40	35	39	34	27	38	30	30	36	31	31	34	36	42	41	34	37	33
Liver_transplantation	HU158_V0	V0		41	30	37	30	31	30	26	37	30	36	35	35	2468	28	30	32	30	42	27	27	30	35	30	29	27	32	26	49	38	36	40	34	27	34	35	30	35	47	29	34	36	45	43	36	46	42
Liver_transplantation	LU003_V0	V0		41	108	38	30	33	31	27	42	32	34	36	38	2607	29	30	31	30	40	36	27	31	32	27	29	26	31	27	27	40	35	38	32	30	82	30	31	37	31	28	37	35	48	43	34	39	36
Liver_transplantation	LU009_V0	V0		41	38	62	28	32	32	24	40	31	35	37	41	2584	27	33	28	31	39	28	32	30	34	30	28	29	34	25	28	39	35	40	33	31	36	29	29	37	29	139	35	36	43	43	34	63	34
Liver_transplantation	LU016_V0	V0		42	31	36	29	32	30	25	36	31	34	35	33	2442	26	29	30	33	42	27	28	31	35	28	25	26	32	27	26	36	34	35	34	28	33	28	30	34	29	28	34	34	45	40	31	34	35
Liver_transplantation	MA015_V0	V0		40	39	39	28	32	35	26	40	34	36	33	54	2462	28	29	27	35	39	26	25	30	36	29	28	27	32	27	25	40	37	40	32	27	36	29	30	35	31	28	35	35	43	45	33	42	36
Liver_transplantation	SA056_V0	V0		45	31	35	28	28	29	25	37	29	47	34	37	2547	25	28	30	34	39	24	28	29	32	26	26	27	30	26	24	36	33	36	31	25	33	31	29	35	30	29	39	34	41	42	34	39	36
Liver_transplantation	SA079_V0	V0		45	32	37	29	29	30	25	38	34	33	36	34	2541	24	28	28	29	38	26	25	31	35	28	27	28	49	27	25	37	33	36	34	26	36	30	30	34	29	28	34	34	43	42	33	40	37
Liver_transplantation	UA005_V0	V0		38	32	35	32	30	29	22	38	30	32	32	31	2511	27	29	30	30	39	26	28	30	36	27	26	27	31	26	25	37	33	37	33	28	33	27	29	36	28	27	32	35	41	40	35	37	37
Liver_transplantation	UA038_V0	V0		41	32	36	48	32	30	22	39	31	41	34	34	2673	25	29	31	30	36	26	27	29	37	31	28	28	31	26	28	37	38	47	34	29	37	28	30	35	29	30	33	36	41	43	34	39	35
Technical replicates/duplicates
same sample above (technical duplicate)	HU127_Vo	Vo		46	155	42	29	32	29	28	39	33	42	35	34	2765	28	30	32	32	42	28	27	33	35	29	28	27	38	29	26	39	36	39	48	27	78	32	29	37	32	29	35	36	45	41	37	42	39
same patients as PBC1 but sampled 1 month after	PBC05			44	39	38	29	35	34	27	40	33	33	35	41	2649	31	30	33	34	43	32	26	35	34	38	30	27	41	27	28	40	34	42	35	31	37	65	30	39	34	32	38	39	44	48	41	40	36
[truncated: 2,242 more columns]
