# Supplementary material for: Proteome-scale autoantibody profiling in PSC: Associations with clinical phenotypes and evidence for neuroendocrine deregulations
Source: JHEP Rep. 2025 Dec 23;8(3):101719. doi: 10.1016/j.jhepr.2025.101719 (PMC12925457; doi:10.1016/j.jhepr.2025.101719)
Supplement: Multimedia component 4 [file mmc4.xlsx]

## Sheet: statistics_associations
	AID.before.or.at.sampling.0=NO.1=YES.M=missing.data_number_of_patients_AABneg	AID.before.or.at.sampling.0=NO.1=YES.M=missing.data_number_of_patients_AABpos	%_of_patients_with__AID.before.or.at.sampling.0=NO.1=YES.M=missing.data=1_among_patients_AABneg	%_of_patients_with__AID.before.or.at.sampling.0=NO.1=YES.M=missing.data=1_among_patients_AABpos	%_of_patients_with__AID.before.or.at.sampling.0=NO.1=YES.M=missing.data=1_Fold_Change	association_with_AID.before.or.at.sampling.0=NO.1=YES.M=missing.data=1_ChiSquare_P	association_with_AID.before.or.at.sampling.0=NO.1=YES.M=missing.data=1_ChiSquare_adj_P	AID.after.sampling_number_of_patients_AABneg	AID.after.sampling_number_of_patients_AABpos	%_of_patients_with__AID.after.sampling=1_among_patients_AABneg	%_of_patients_with__AID.after.sampling=1_among_patients_AABpos	%_of_patients_with__AID.after.sampling=1_Fold_Change	association_with_AID.after.sampling=1_ChiSquare_P	association_with_AID.after.sampling=1_ChiSquare_adj_P	AID.BEFORE.OR.AFTER_number_of_patients_AABneg	AID.BEFORE.OR.AFTER_number_of_patients_AABpos	%_of_patients_with__AID.BEFORE.OR.AFTER=1_among_patients_AABneg	%_of_patients_with__AID.BEFORE.OR.AFTER=1_among_patients_AABpos	%_of_patients_with__AID.BEFORE.OR.AFTER=1_Fold_Change	association_with_AID.BEFORE.OR.AFTER=1_ChiSquare_P	association_with_AID.BEFORE.OR.AFTER=1_ChiSquare_adj_P	Thyroid.disease.ever.0=NO.1=YES.M=Missing_number_of_patients_AABneg	Thyroid.disease.ever.0=NO.1=YES.M=Missing_number_of_patients_AABpos	%_of_patients_with__Thyroid.disease.ever.0=NO.1=YES.M=Missing=1_among_patients_AABneg	%_of_patients_with__Thyroid.disease.ever.0=NO.1=YES.M=Missing=1_among_patients_AABpos	%_of_patients_with__Thyroid.disease.ever.0=NO.1=YES.M=Missing=1_Fold_Change	association_with_Thyroid.disease.ever.0=NO.1=YES.M=Missing=1_ChiSquare_P	association_with_Thyroid.disease.ever.0=NO.1=YES.M=Missing=1_ChiSquare_adj_P	Diabetes.1.ever.0=NO.1=YES.M=Missing_number_of_patients_AABneg	Diabetes.1.ever.0=NO.1=YES.M=Missing_number_of_patients_AABpos	%_of_patients_with__Diabetes.1.ever.0=NO.1=YES.M=Missing=1_among_patients_AABneg	%_of_patients_with__Diabetes.1.ever.0=NO.1=YES.M=Missing=1_among_patients_AABpos	%_of_patients_with__Diabetes.1.ever.0=NO.1=YES.M=Missing=1_Fold_Change	association_with_Diabetes.1.ever.0=NO.1=YES.M=Missing=1_ChiSquare_P	association_with_Diabetes.1.ever.0=NO.1=YES.M=Missing=1_ChiSquare_adj_P	Autoimmune.skin.ever.0=NO.1=YES.M=Missing_number_of_patients_AABneg	Autoimmune.skin.ever.0=NO.1=YES.M=Missing_number_of_patients_AABpos	%_of_patients_with__Autoimmune.skin.ever.0=NO.1=YES.M=Missing=1_among_patients_AABneg	%_of_patients_with__Autoimmune.skin.ever.0=NO.1=YES.M=Missing=1_among_patients_AABpos	%_of_patients_with__Autoimmune.skin.ever.0=NO.1=YES.M=Missing=1_Fold_Change	association_with_Autoimmune.skin.ever.0=NO.1=YES.M=Missing=1_ChiSquare_P	association_with_Autoimmune.skin.ever.0=NO.1=YES.M=Missing=1_ChiSquare_adj_P	Autoimmune.joint.ever.0=NO.1=YES.M=Missing_number_of_patients_AABneg	Autoimmune.joint.ever.0=NO.1=YES.M=Missing_number_of_patients_AABpos	%_of_patients_with__Autoimmune.joint.ever.0=NO.1=YES.M=Missing=1_among_patients_AABneg	%_of_patients_with__Autoimmune.joint.ever.0=NO.1=YES.M=Missing=1_among_patients_AABpos	%_of_patients_with__Autoimmune.joint.ever.0=NO.1=YES.M=Missing=1_Fold_Change	association_with_Autoimmune.joint.ever.0=NO.1=YES.M=Missing=1_ChiSquare_P	association_with_Autoimmune.joint.ever.0=NO.1=YES.M=Missing=1_ChiSquare_adj_P
IgA_MFIorg_SDC2_HPRR2540577_IgA	371	33	10.2426	36.3636	0.281671	4.29998e-05	0.0494498	363	33	8.26446	12.1212	0.681818	0.665261	1	373	35	17.6944	37.1429	0.476387	0.0104535	1	373	35	5.63003	14.2857	0.394102	0.100464	1	373	35	2.14477	5.71429	0.375335	0.46284	1	373	35	5.36193	14.2857	0.375335	0.0825314	1	373	35	3.75335	5.71429	0.656836	0.907592	1
IgG2_MFIorg_CNN3_HPRR3730194_IgG2	374	30	10.6952	33.3333	0.320856	0.000854024	0.491064	367	29	8.17439	13.7931	0.592643	0.486757	1	378	30	17.9894	36.6667	0.49062	0.024327	1	378	30	6.08466	10	0.608466	0.647822	1	378	30	1.85185	10	0.185185	0.0304043	1	378	30	5.82011	10	0.582011	0.600709	1	378	30	3.43915	10	0.343915	0.195892	1
IgA_MFIorg_MSANTD1_HPRR3460862_IgA	344	60	10.1744	25	0.406977	0.00265177	0.789292	336	60	8.03571	11.6667	0.688776	0.499926	1	348	60	17.2414	31.6667	0.544465	0.014903	1	348	60	6.03448	8.33333	0.724138	0.698661	1	348	60	2.58621	1.66667	1.55172	1	1	348	60	4.02299	18.3333	0.219436	6.97658e-05	0.0802306	348	60	3.44828	6.66667	0.517241	0.408774	1
IgG1_MFIorg_MDM2_HPRR4200044_IgG1	376	28	10.9043	32.1429	0.339243	0.00274536	0.789292	368	28	8.96739	3.57143	2.51087	0.52699	1	380	28	18.4211	32.1429	0.573099	0.127112	1	380	28	5.78947	14.2857	0.405263	0.168998	1	380	28	2.10526	7.14286	0.294737	0.302767	1	380	28	6.31579	3.57143	1.76842	0.860211	1	380	28	3.94737	3.57143	1.10526	1	1
IgG1_MFIorg_MCC_HPRR3010496_IgG1	364	40	10.7143	27.5	0.38961	0.00499886	1	357	39	8.40336	10.2564	0.819328	0.927326	1	368	40	17.663	35	0.504658	0.0153199	1	368	40	5.97826	10	0.597826	0.516874	1	368	40	2.44565	2.5	0.978261	1	1	368	40	5.16304	15	0.344203	0.0342986	1	368	40	3.53261	7.5	0.471014	0.424386	1
IgA_MFIorg_TMEM139_HPRR2990213_IgA	379	25	11.0818	32	0.346306	0.00573246	1	371	25	8.3558	12	0.696316	0.794285	1	382	26	18.0628	38.4615	0.469634	0.0219868	1	382	26	5.49738	19.2308	0.285864	0.018318	0.915899	382	26	2.35602	3.84615	0.612565	1	1	382	26	5.75916	11.5385	0.499127	0.44345	1	382	26	3.9267	3.84615	1.02094	1	1
IgG2_MFIorg_CASTOR2_HPRR3790673_IgG2	392	12	11.4796	41.6667	0.27551	0.0072969	1	385	11	8.83117	0	NA	0.627599	1	396	12	18.6869	41.6667	0.448485	0.106536	1	396	12	6.06061	16.6667	0.363636	0.377748	1	396	12	2.0202	16.6667	0.121212	0.0223038	1	396	12	6.31313	0	NA	0.773752	1	396	12	3.78788	8.33333	0.454545	0.964587	1
IgA_MFIorg_PHF8_HPRR4040292_IgA	367	37	10.8992	27.027	0.40327	0.00995386	1	360	36	8.05556	13.8889	0.58	0.379295	1	371	37	17.5202	37.8378	0.463034	0.00570382	1	371	37	5.66038	13.5135	0.418868	0.130548	1	371	37	2.15633	5.40541	0.398922	0.508403	1	371	37	5.92992	8.10811	0.731357	0.867073	1	371	37	3.50404	8.10811	0.432165	0.351484	1
IgG1_MFIorg_LRRC4C_HPRR3760374_IgG1	367	37	10.8992	27.027	0.40327	0.00995386	1	359	37	8.07799	13.5135	0.597772	0.414772	1	371	37	18.3288	29.7297	0.616516	0.145553	1	371	37	5.66038	13.5135	0.418868	0.130548	1	371	37	2.42588	2.7027	0.897574	1	1	371	37	6.19946	5.40541	1.1469	1	1	371	37	3.77358	5.40541	0.698113	0.965273	1
IgG2_MFIorg_MTCL1_HPRR4000200_IgG2	387	17	11.3695	35.2941	0.322136	0.0106031	1	379	17	8.70712	5.88235	1.48021	1	1	391	17	18.4143	41.1765	0.447205	0.0442603	1	391	17	5.88235	17.6471	0.333333	0.150746	1	391	17	2.55754	0	NA	1	1	391	17	6.13811	5.88235	1.04348	1	1	391	17	3.58056	11.7647	0.304348	0.287494	1
IgG1_MFIorg_LTBP2_HPRR4180477_IgG1	382	22	11.2565	31.8182	0.353777	0.0119076	1	375	21	9.06667	0	NA	0.296955	1	385	23	18.7013	30.4348	0.614471	0.266242	1	385	23	6.49351	4.34783	1.49351	1	1	385	23	2.07792	8.69565	0.238961	0.193689	1	385	23	5.97403	8.69565	0.687013	0.935311	1	385	23	3.63636	8.69565	0.418182	0.508396	1
IgG2_MFIorg_RTP5_HPRR3400293_IgG2	395	9	11.6456	44.4444	0.262025	0.0145799	1	387	9	7.75194	44.4444	0.174419	0.00102902	0.591685	399	9	18.2957	66.6667	0.274436	0.00134976	1	399	9	6.01504	22.2222	0.270677	0.201078	1	399	9	2.50627	0	NA	1	1	399	9	5.76441	22.2222	0.259398	0.182498	1	399	9	3.50877	22.2222	0.157895	0.0463832	1
IgG1_MFIorg_TBX19_HPRR4190362_IgG1	390	14	11.5385	35.7143	0.323077	0.0222625	1	384	12	8.85417	0	NA	0.578961	1	394	14	18.7817	35.7143	0.525888	0.218141	1	394	14	6.34518	7.14286	0.888325	1	1	394	14	2.03046	14.2857	0.142132	0.0418726	1	394	14	6.34518	0	NA	0.684897	1	394	14	3.80711	7.14286	0.532995	1	1
IgA_MFIorg_HNRNPAB_HPRR3610207_IgA	352	52	10.7955	23.0769	0.467803	0.0223281	1	345	51	8.4058	9.80392	0.857391	0.948247	1	356	52	17.6966	30.7692	0.57514	0.0412888	1	356	52	5.33708	13.4615	0.396469	0.0528005	1	356	52	1.40449	9.61538	0.146067	0.001956	1	356	52	5.89888	7.69231	0.766854	0.846021	1	356	52	3.93258	3.84615	1.02247	1	1
IgG1_MFIorg_KDM3B_HPRR3890290_IgG1	380	24	11.3158	29.1667	0.38797	0.0240748	1	372	24	8.60215	8.33333	1.03226	1	1	384	24	18.75	29.1667	0.642857	0.323808	1	384	24	5.98958	12.5	0.479167	0.403123	1	384	24	2.34375	4.16667	0.5625	1	1	384	24	6.25	4.16667	1.5	1	1	384	24	3.64583	8.33333	0.4375	0.544683	1
IgA_MFIorg_SRA1_HPRR3010717_IgA	374	30	11.2299	26.6667	0.421123	0.0290931	1	368	28	8.42391	10.7143	0.786232	0.946464	1	378	30	17.9894	36.6667	0.49062	0.024327	1	378	30	5.29101	20	0.26455	0.00532941	0.915899	378	30	2.38095	3.33333	0.714286	1	1	378	30	5.82011	10	0.582011	0.600709	1	378	30	3.7037	6.66667	0.555556	0.751888	1
IgG2_MFIorg_HCFC1R1_HPRR3870291_IgG2	389	15	11.5681	33.3333	0.347044	0.034661	1	381	15	8.66142	6.66667	1.29921	1	1	393	15	18.8295	33.3333	0.564885	0.288088	1	393	15	6.10687	13.3333	0.458015	0.557853	1	393	15	2.29008	6.66667	0.343511	0.821835	1	393	15	6.10687	6.66667	0.916031	1	1	393	15	3.81679	6.66667	0.572519	1	1
IgG2_MFIorg_C20orf202_HPRR4070057_IgG2	369	35	13.5501	0	NA	0.0395981	1	363	33	9.09091	3.0303	3	0.386862	1	373	35	20.9115	2.85714	7.31903	0.0182316	1	373	35	6.97051	0	NA	0.21044	1	373	35	2.68097	0	NA	0.68245	1	373	35	6.43432	2.85714	2.25201	0.634682	1	373	35	4.28954	0	NA	0.426804	1
IgG1_MFIorg_CCNJL_HPRR1820057_IgG1	361	43	11.0803	23.2558	0.476454	0.0406716	1	352	44	8.80682	6.81818	1.29167	0.874028	1	364	44	18.1319	29.5455	0.613694	0.107883	1	364	44	4.94505	18.1818	0.271978	0.00215116	0.915899	364	44	2.74725	0	NA	0.550462	1	364	44	5.49451	11.3636	0.483516	0.229946	1	364	44	4.3956	0	NA	0.313611	1
IgA_MFIorg_GLDC_HPRR400014_IgA	378	26	11.3757	26.9231	0.422525	0.0433045	1	370	26	7.83784	19.2308	0.407568	0.100536	1	382	26	18.0628	38.4615	0.469634	0.0219868	1	382	26	5.49738	19.2308	0.285864	0.018318	0.915899	382	26	2.09424	7.69231	0.272251	0.25811	1	382	26	5.2356	19.2308	0.272251	0.0140275	1	382	26	4.18848	0	NA	0.587436	1
IgA_MFIorg_PCDH10_HPRR4190016_IgA	378	26	11.3757	26.9231	0.422525	0.0433045	1	369	27	8.67209	7.40741	1.17073	1	1	381	27	18.6352	29.6296	0.628937	0.252156	1	381	27	5.77428	14.8148	0.389764	0.146839	1	381	27	2.62467	0	NA	0.834958	1	381	27	5.77428	11.1111	0.519685	0.48258	1	381	27	3.67454	7.40741	0.496063	0.650806	1
IgG1_MFIorg_RAE1_HPRR2290044_IgG1	370	34	13.5135	0	NA	0.0436133	1	362	34	8.83978	5.88235	1.50276	0.788398	1	374	34	20.5882	5.88235	3.5	0.0641623	1	374	34	6.68449	2.94118	2.27273	0.624924	1	374	34	2.6738	0	NA	0.699388	1	374	34	6.41711	2.94118	2.18182	0.663073	1	374	34	4.27807	0	NA	0.441889	1
IgG1_MFIorg_KIAA1109_HPRR2850306_IgG1	372	32	11.2903	25	0.451613	0.047689	1	364	32	9.06593	3.125	2.9011	0.411633	1	376	32	18.883	25	0.755319	0.543412	1	376	32	5.85106	12.5	0.468085	0.270784	1	376	32	2.12766	6.25	0.340426	0.394037	1	376	32	5.58511	12.5	0.446809	0.237277	1	376	32	4.25532	0	NA	0.473894	1
IgA_MFIorg_LYVE1_HPRR300181_IgA	388	16	11.5979	31.25	0.371134	0.0509403	1	380	16	8.15789	18.75	0.435088	0.304903	1	392	16	18.3673	43.75	0.419825	0.0281018	1	392	16	5.61224	25	0.22449	0.00959935	0.915899	392	16	2.55102	0	NA	1	1	392	16	5.86735	12.5	0.469388	0.580552	1	392	16	3.31633	18.75	0.176871	0.0138757	1
IgG2_MFIorg_IDI2_HPRR3020277_IgG2	388	16	11.5979	31.25	0.371134	0.0509403	1	381	15	8.66142	6.66667	1.29921	1	1	392	16	18.6224	37.5	0.496599	0.121047	1	392	16	6.12245	12.5	0.489796	0.615943	1	392	16	2.04082	12.5	0.163265	0.0676458	1	392	16	6.12245	6.25	0.979592	1	1	392	16	3.82653	6.25	0.612245	1	1
IgG1_MFIorg_GPR68_HPRR2770028_IgG1	377	27	11.4058	25.9259	0.439939	0.0560377	1	369	27	8.13008	14.8148	0.54878	0.400339	1	381	27	18.1102	37.037	0.488976	0.0313079	1	381	27	5.77428	14.8148	0.389764	0.146839	1	381	27	2.62467	0	NA	0.834958	1	381	27	5.24934	18.5185	0.283465	0.0181317	1	381	27	4.19948	0	NA	0.56641	1
IgG1_MFIorg_ZYX_HPRR4190819_IgG1	377	27	11.4058	25.9259	0.439939	0.0560377	1	369	27	8.40108	11.1111	0.756098	0.897051	1	380	28	18.6842	28.5714	0.653947	0.303003	1	380	28	5.78947	14.2857	0.405263	0.168998	1	380	28	2.10526	7.14286	0.294737	0.302767	1	380	28	5.78947	10.7143	0.540351	0.521924	1	380	28	3.94737	3.57143	1.10526	1	1
IgG2_MFIorg_SLC9A6_HPRR4030552_IgG2	353	51	11.0482	21.5686	0.512233	0.056759	1	348	48	8.62069	8.33333	1.03448	1	1	357	51	18.2073	27.451	0.663265	0.169657	1	357	51	5.32213	13.7255	0.387755	0.0463979	1	357	51	1.96078	5.88235	0.333333	0.226221	1	357	51	6.44258	3.92157	1.64286	0.696459	1	357	51	4.20168	1.96078	2.14286	0.699792	1
IgG2_MFIorg_DCAF1_HPRR2960377_IgG2	373	31	13.4048	0	NA	0.0582373	1	365	31	8.49315	9.67742	0.877626	1	1	375	33	20.2667	9.09091	2.22933	0.184217	1	375	33	6.93333	0	NA	0.233433	1	375	33	2.66667	0	NA	0.716867	1	375	33	6.13333	6.06061	1.012	1	1	375	33	4.26667	0	NA	0.457574	1
IgG2_MFIorg_DNAJB6_HPRR3880181_IgG2	397	7	11.8388	42.8571	0.276238	0.0585592	1	389	7	8.48329	14.2857	0.59383	1	1	401	7	18.7032	57.1429	0.327307	0.038526	1	401	7	5.98504	28.5714	0.209476	0.0999752	1	401	7	2.24439	14.2857	0.157107	0.418061	1	401	7	5.98504	14.2857	0.418953	0.910039	1	401	7	3.74065	14.2857	0.261845	0.657847	1
IgG1_MFIorg_GYS2_HPRR3070288_IgG1	382	22	11.5183	27.2727	0.422339	0.0644474	1	374	22	9.09091	0	NA	0.276772	1	385	23	18.961	26.087	0.72684	0.569676	1	385	23	6.49351	4.34783	1.49351	1	1	385	23	2.5974	0	NA	0.929508	1	385	23	5.97403	8.69565	0.687013	0.935311	1	385	23	3.8961	4.34783	0.896104	1	1
IgG2_MFIorg_RPUSD1_HPRR3160047_IgG2	352	52	11.0795	21.1538	0.52376	0.0667136	1	346	50	8.3815	10	0.83815	0.910961	1	356	52	17.9775	28.8462	0.623221	0.095931	1	356	52	5.61798	11.5385	0.486891	0.183924	1	356	52	2.24719	3.84615	0.58427	0.828601	1	356	52	5.89888	7.69231	0.766854	0.846021	1	356	52	4.21348	1.92308	2.19101	0.680043	1
IgG2_MFIorg_GPR50_HPRR3720491_IgG2	362	42	13.5359	2.38095	5.68508	0.0671714	1	354	42	8.75706	7.14286	1.22599	0.950735	1	366	42	20.4918	9.52381	2.15164	0.134232	1	366	42	6.55738	4.7619	1.37705	0.906305	1	366	42	2.73224	0	NA	0.576982	1	366	42	6.8306	0	NA	0.158974	1	366	42	4.09836	2.38095	1.72131	0.901768	1
IgA_MFIorg_DDX58*_HPRR4220020_IgA	351	53	13.6752	3.77358	3.62393	0.0692802	1	345	51	9.27536	3.92157	2.36522	0.314377	1	354	54	21.1864	7.40741	2.86017	0.0276621	1	354	54	7.06215	1.85185	3.81356	0.245635	1	354	54	2.82486	0	NA	0.436517	1	354	54	6.77966	1.85185	3.66102	0.270531	1	354	54	3.9548	3.7037	1.0678	1	1
IgA_MFIorg_DLX4_HPRR3720599_IgA	351	53	13.6752	3.77358	3.62393	0.0692802	1	344	52	9.30233	3.84615	2.4186	0.296761	1	353	55	21.2465	7.27273	2.92139	0.0240669	1	353	55	6.79887	3.63636	1.86969	0.550918	1	353	55	2.83286	0	NA	0.426583	1	353	55	7.08215	0	NA	0.0827766	1	353	55	3.96601	3.63636	1.09065	1	1
IgA_MFIorg_SESN1_HPRR2570136_IgA	351	53	13.6752	3.77358	3.62393	0.0692802	1	346	50	8.09249	12	0.674374	0.514487	1	355	53	20	15.0943	1.325	0.511346	1	355	53	6.19718	7.54717	0.821127	0.941106	1	355	53	2.53521	1.88679	1.34366	1	1	355	53	6.19718	5.66038	1.09484	1	1	355	53	3.94366	3.77358	1.04507	1	1
IgA_MFIorg_TBC1D17_HPRR4350006_IgA	358	46	11.1732	21.7391	0.513966	0.0701915	1	354	42	8.75706	7.14286	1.22599	0.950735	1	361	47	18.5596	25.5319	0.726916	0.346362	1	361	47	5.54017	12.766	0.43398	0.111783	1	361	47	2.21607	4.25532	0.520776	0.72706	1	361	47	6.09418	6.38298	0.954755	1	1	361	47	3.87812	4.25532	0.911357	1	1
IgA_MFIorg_IGFBPL1_HPRR3760007_IgA	376	28	11.4362	25	0.457447	0.0710458	1	368	28	8.69565	7.14286	1.21739	1	1	379	29	18.4697	31.0345	0.595133	0.15954	1	379	29	5.5409	17.2414	0.321372	0.0364563	1	379	29	2.63852	0	NA	0.792825	1	379	29	6.0686	6.89655	0.879947	1	1	379	29	3.43008	10.3448	0.331574	0.17617	1
IgG1_MFIorg_PPP3CA_HPRR4190138_IgG1	387	17	11.6279	29.4118	0.395349	0.0713858	1	379	17	8.97098	0	NA	0.395788	1	391	17	18.9258	29.4118	0.643478	0.448677	1	391	17	6.64962	0	NA	0.554075	1	391	17	2.30179	5.88235	0.391304	0.89378	1	391	17	5.6266	17.6471	0.318841	0.131943	1	391	17	4.09207	0	NA	0.83154	1
IgG1_MFIorg_UBE2G2_HPRR500051_IgG1	392	12	11.7347	33.3333	0.352041	0.0729633	1	384	12	8.85417	0	NA	0.578961	1	396	12	18.9394	33.3333	0.568182	0.382984	1	396	12	5.80808	25	0.232323	0.0373749	1	396	12	2.52525	0	NA	1	1	396	12	6.31313	0	NA	0.773752	1	396	12	4.0404	0	NA	1	1
IgG2_MFIorg_CRTC3_HPRR4110424_IgG2	370	34	11.3514	23.5294	0.482432	0.073214	1	365	31	8.49315	9.67742	0.877626	1	1	374	34	18.4492	29.4118	0.627273	0.186109	1	374	34	5.61497	14.7059	0.381818	0.0870641	1	374	34	2.13904	5.88235	0.363636	0.439941	1	374	34	6.14973	5.88235	1.04545	1	1	374	34	4.0107	2.94118	1.36364	1	1
IgA_MFIorg_CNOT11_HPRR4370274_IgA	363	41	13.4986	2.43902	5.53444	0.0737372	1	355	41	8.16901	12.1951	0.669859	0.564026	1	365	43	20	13.9535	1.43333	0.456232	1	365	43	6.57534	4.65116	1.4137	0.874026	1	365	43	2.73973	0	NA	0.563544	1	365	43	6.0274	6.97674	0.863927	1	1	365	43	4.10959	2.32558	1.76712	0.877038	1
IgG2_MFIorg_ARHGEF5*_HPRR3230268_IgG2	363	41	13.4986	2.43902	5.53444	0.0737372	1	357	39	9.2437	2.5641	3.60504	0.265815	1	367	41	20.9809	4.87805	4.30109	0.0234223	1	367	41	6.81199	2.43902	2.79292	0.45317	1	367	41	2.45232	2.43902	1.00545	1	1	367	41	6.53951	2.43902	2.6812	0.487054	1	367	41	4.35967	0	NA	0.347315	1
IgA_MFIorg_TRAPPC3_HPRR4110019_IgA	352	52	13.6364	3.84615	3.54545	0.0758103	1	344	52	8.13953	11.5385	0.705426	0.582411	1	355	53	20	15.0943	1.325	0.511346	1	355	53	6.19718	7.54717	0.821127	0.941106	1	355	53	2.8169	0	NA	0.446689	1	355	53	6.47887	3.77358	1.7169	0.646237	1	355	53	3.94366	3.77358	1.04507	1	1
IgG1_MFIorg_SLC9A3_HPRR3010058_IgG1	376	28	13.2979	0	NA	0.0777393	1	370	26	7.83784	19.2308	0.407568	0.100536	1	380	28	19.4737	17.8571	1.09053	1	1	380	28	6.84211	0	NA	0.303194	1	380	28	2.63158	0	NA	0.813509	1	380	28	6.31579	3.57143	1.76842	0.860211	1	380	28	3.94737	3.57143	1.10526	1	1
IgG2_MFIorg_FOXC1_HPRR4110002_IgG2	376	28	13.2979	0	NA	0.0777393	1	369	27	8.40108	11.1111	0.756098	0.897051	1	380	28	20	10.7143	1.86667	0.340956	1	380	28	6.57895	3.57143	1.84211	0.819702	1	380	28	2.63158	0	NA	0.813509	1	380	28	6.31579	3.57143	1.76842	0.860211	1	380	28	4.21053	0	NA	0.546297	1
IgG1_MFIorg_CLDN23_HPRR4030650_IgG1	364	40	13.4615	2.5	5.38462	0.0809214	1	357	39	8.68347	7.69231	1.12885	1	1	367	41	20.436	9.7561	2.09469	0.151853	1	367	41	6.81199	2.43902	2.79292	0.45317	1	367	41	2.7248	0	NA	0.590792	1	367	41	6.26703	4.87805	1.28474	0.993287	1	367	41	4.35967	0	NA	0.347315	1
IgG1_MFIorg_CD164L2_HPRR4150004_IgG1	381	23	11.5486	26.087	0.442695	0.0836115	1	374	22	8.82353	4.54545	1.94118	0.760726	1	385	23	18.7013	30.4348	0.614471	0.266242	1	385	23	5.71429	17.3913	0.328571	0.0738238	1	385	23	2.5974	0	NA	0.929508	1	385	23	6.49351	0	NA	0.415735	1	385	23	4.15584	0	NA	0.656678	1
IgA_MFIorg_MYOZ2_HPRR3000535_IgA	375	29	11.4667	24.1379	0.475048	0.0884345	1	367	29	8.17439	13.7931	0.592643	0.486757	1	379	29	18.2058	34.4828	0.527968	0.0581965	1	379	29	5.27704	20.6897	0.255057	0.00396949	0.915899	379	29	1.84697	10.3448	0.17854	0.0257857	1	379	29	6.0686	6.89655	0.879947	1	1	379	29	4.22164	0	NA	0.52704	1
IgA_MFIorg_LYPD1_HPRR3420041_IgA	314	90	14.0127	6.66667	2.10191	0.0921476	1	307	89	7.16612	13.4831	0.531488	0.0972955	1	318	90	19.1824	20	0.959119	0.982274	1	318	90	7.54717	2.22222	3.39623	0.113779	1	318	90	3.14465	0	NA	0.18776	1	318	90	5.34591	8.88889	0.601415	0.322981	1	318	90	2.83019	7.77778	0.363881	0.0676642	1
IgA_MFIorg_PREPL_HPRR2880074_IgA	378	26	13.2275	0	NA	0.0942682	1	371	25	8.62534	8	1.07817	1	1	382	26	20.1571	7.69231	2.62042	0.193624	1	382	26	6.80628	0	NA	0.337095	1	382	26	2.6178	0	NA	0.857222	1	382	26	6.28272	3.84615	1.63351	0.937264	1	382	26	4.18848	0	NA	0.587436	1
IgG2_MFIorg_PCGF2_HPRR4110051_IgG2	378	26	13.2275	0	NA	0.0942682	1	370	26	8.64865	7.69231	1.12432	1	1	382	26	20.1571	7.69231	2.62042	0.193624	1	382	26	6.80628	0	NA	0.337095	1	382	26	2.6178	0	NA	0.857222	1	382	26	6.28272	3.84615	1.63351	0.937264	1	382	26	4.18848	0	NA	0.587436	1
IgA_MFIorg_TINAGL1_HPRR3700355_IgA	362	42	11.326	21.4286	0.528545	0.102157	1	355	41	8.73239	7.31707	1.19343	0.99051	1	365	43	18.6301	25.5814	0.728269	0.375037	1	365	43	5.47945	13.9535	0.392694	0.0685052	1	365	43	2.19178	4.65116	0.471233	0.641835	1	365	43	6.0274	6.97674	0.863927	1	1	365	43	3.56164	6.97674	0.510502	0.499102	1
IgA_MFIorg_PIGB_HPRR3100042_IgA	379	25	13.1926	0	NA	0.103826	1	371	25	8.3558	12	0.696316	0.794285	1	382	26	19.8953	11.5385	1.72426	0.431282	1	382	26	6.5445	3.84615	1.70157	0.896441	1	382	26	2.6178	0	NA	0.857222	1	382	26	6.5445	0	NA	0.355591	1	382	26	3.9267	3.84615	1.02094	1	1
IgG1_MFIorg_SARM1_HPRR2500005_IgG1	379	25	13.1926	0	NA	0.103826	1	372	24	8.87097	4.16667	2.12903	0.673438	1	383	25	20.3655	4	5.09138	0.0809502	1	383	25	6.78851	0	NA	0.355591	1	383	25	2.61097	0	NA	0.880359	1	383	25	6.52742	0	NA	0.374474	1	383	25	4.17755	0	NA	0.609439	1
IgA_MFIorg_GLI1_HPRR2640070_IgA	391	13	11.7647	30.7692	0.382353	0.105455	1	383	13	8.61619	7.69231	1.1201	1	1	394	14	18.7817	35.7143	0.525888	0.218141	1	394	14	5.83756	21.4286	0.27242	0.0734205	1	394	14	2.28426	7.14286	0.319797	0.782623	1	394	14	5.83756	14.2857	0.408629	0.466492	1	394	14	4.06091	0	NA	0.945242	1
IgG2_MFIorg_DCAF12L1*_HPRR3290137_IgG2	391	13	11.7647	30.7692	0.382353	0.105455	1	384	12	8.59375	8.33333	1.03125	1	1	395	13	18.7342	38.4615	0.487089	0.157221	1	395	13	5.82278	23.0769	0.252321	0.0537344	1	395	13	2.27848	7.69231	0.296203	0.74092	1	395	13	6.32911	0	NA	0.727421	1	395	13	3.79747	7.69231	0.493671	1	1
IgG2_MFIorg_CHMP1B_HPRR4030636_IgG2	380	24	11.5789	25	0.463158	0.10592	1	374	22	8.82353	4.54545	1.94118	0.760726	1	384	24	18.75	29.1667	0.642857	0.323808	1	384	24	6.25	8.33333	0.75	1	1	384	24	2.34375	4.16667	0.5625	1	1	384	24	5.98958	8.33333	0.71875	0.979414	1	384	24	4.16667	0	NA	0.632493	1
IgG2_MFIorg_CLSTN3_HPRR1951043_IgG2	367	37	13.3515	2.7027	4.94005	0.10678	1	361	35	8.58726	8.57143	1.00185	1	1	371	37	20.2156	10.8108	1.86995	0.245068	1	371	37	6.469	5.40541	1.19677	1	1	371	37	2.69542	0	NA	0.65009	1	371	37	6.469	2.7027	2.39353	0.581316	1	371	37	4.04313	2.7027	1.49596	1	1
IgA_MFIorg_SLC14A1_HPRR4030315_IgA	356	48	13.4831	4.16667	3.23596	0.10817	1	350	46	8	13.0435	0.613333	0.385406	1	360	48	20	14.5833	1.37143	0.485376	1	360	48	6.11111	8.33333	0.733333	0.781372	1	360	48	2.77778	0	NA	0.50143	1	360	48	6.11111	6.25	0.977778	1	1	360	48	4.44444	0	NA	0.273826	1
IgA_MFIorg_SPC24_HPRR3280126_IgA	374	30	11.4973	23.3333	0.492743	0.108274	1	366	30	8.19672	13.3333	0.614754	0.530975	1	378	30	18.254	33.3333	0.547619	0.0764126	1	378	30	5.82011	13.3333	0.436508	0.217452	1	378	30	2.38095	3.33333	0.714286	1	1	378	30	5.29101	16.6667	0.31746	0.0352779	1	378	30	3.96825	3.33333	1.19048	1	1
IgG2_MFIorg_PHACTR4_HPRR4050694_IgG2	380	24	13.1579	0	NA	0.114374	1	372	24	8.87097	4.16667	2.12903	0.673438	1	384	24	20.3125	4.16667	4.875	0.0937848	1	384	24	6.77083	0	NA	0.375226	1	384	24	2.60417	0	NA	0.904431	1	384	24	6.25	4.16667	1.5	1	1	384	24	4.16667	0	NA	0.632493	1
IgA_MFIorg_PLEKHD1_HPRR3780182_IgA	361	43	11.3573	20.9302	0.542629	0.119477	1	352	44	7.95455	13.6364	0.583333	0.325622	1	364	44	17.8571	31.8182	0.561224	0.0442506	1	364	44	5.49451	13.6364	0.40293	0.0781231	1	364	44	2.47253	2.27273	1.08791	1	1	364	44	5.21978	13.6364	0.382784	0.0620425	1	364	44	3.57143	6.81818	0.52381	0.524223	1
IgG1_MFIorg_ISCU_HPRR3070470_IgG1	385	19	11.6883	26.3158	0.444156	0.125211	1	378	18	8.20106	16.6667	0.492063	0.411086	1	389	19	18.509	36.8421	0.502387	0.09346	1	389	19	6.16967	10.5263	0.586118	0.780866	1	389	19	2.05656	10.5263	0.195373	0.116037	1	389	19	5.65553	15.7895	0.358183	0.190671	1	389	19	3.85604	5.26316	0.732648	1	1
IgG1_MFIorg_TOX3_HPRR3140264_IgG1	369	35	13.2791	2.85714	4.6477	0.128301	1	361	35	8.03324	14.2857	0.562327	0.344819	1	373	35	19.8391	14.2857	1.38874	0.567793	1	373	35	6.43432	5.71429	1.12601	1	1	373	35	2.41287	2.85714	0.844504	1	1	373	35	6.16622	5.71429	1.07909	1	1	373	35	4.28954	0	NA	0.426804	1
IgG2_MFIorg_HPRR3670049_IgG2	369	35	13.2791	2.85714	4.6477	0.128301	1	362	34	8.83978	5.88235	1.50276	0.788398	1	373	35	20.3753	8.57143	2.37712	0.142623	1	373	35	6.70241	2.85714	2.34584	0.597072	1	373	35	2.68097	0	NA	0.68245	1	373	35	6.70241	0	NA	0.225414	1	373	35	4.02145	2.85714	1.40751	1	1
IgG1_MFIorg_TP53_HPRR4100002_IgG1	373	31	11.5282	22.5806	0.510532	0.130597	1	365	31	7.94521	16.129	0.492603	0.219596	1	377	31	18.5676	29.0323	0.639552	0.237612	1	377	31	5.57029	16.129	0.345358	0.0534747	1	377	31	2.38727	3.22581	0.740053	1	1	377	31	5.57029	12.9032	0.431698	0.212444	1	377	31	4.24403	0	NA	0.490884	1
IgG1_MFIorg_ABCA7_HPRR3210127_IgG1	359	45	13.3705	4.44444	3.00836	0.140505	1	353	43	9.34844	2.32558	4.01983	0.206329	1	363	45	20.9366	6.66667	3.1405	0.0370604	1	363	45	7.16253	0	NA	0.125548	1	363	45	2.20386	4.44444	0.495868	0.684868	1	363	45	6.61157	2.22222	2.97521	0.407359	1	363	45	4.40771	0	NA	0.303144	1
IgA_MFIorg_ARPP19_HPRR3890474_IgA	370	34	13.2432	2.94118	4.5027	0.140588	1	362	34	8.56354	8.82353	0.970534	1	1	373	35	20.1072	11.4286	1.75938	0.308346	1	373	35	6.43432	5.71429	1.12601	1	1	373	35	2.68097	0	NA	0.68245	1	373	35	6.16622	5.71429	1.07909	1	1	373	35	4.28954	0	NA	0.426804	1
IgG1_MFIorg_C1orf53_HPRR3610185_IgG1	370	34	13.2432	2.94118	4.5027	0.140588	1	364	32	8.79121	6.25	1.40659	0.870617	1	374	34	20.3209	8.82353	2.30303	0.162194	1	374	34	6.95187	0	NA	0.221629	1	374	34	2.40642	2.94118	0.818182	1	1	374	34	6.14973	5.88235	1.04545	1	1	374	34	4.27807	0	NA	0.441889	1
IgG1_MFIorg_ZNF688_HPRR4291007_IgG1	370	34	13.2432	2.94118	4.5027	0.140588	1	362	34	8.56354	8.82353	0.970534	1	1	374	34	20.0535	11.7647	1.70455	0.344958	1	374	34	6.14973	8.82353	0.69697	0.806889	1	374	34	2.40642	2.94118	0.818182	1	1	374	34	6.41711	2.94118	2.18182	0.663073	1	374	34	4.27807	0	NA	0.441889	1
IgA_MFIorg_TTC17_HPRR3050035_IgA	390	14	11.7949	28.5714	0.412821	0.144333	1	381	15	8.13648	20	0.406824	0.254743	1	393	15	18.5751	40	0.464377	0.0839676	1	393	15	6.10687	13.3333	0.458015	0.557853	1	393	15	2.29008	6.66667	0.343511	0.821835	1	393	15	5.59796	20	0.279898	0.0828973	1	393	15	4.07125	0	NA	0.90481	1
IgG1_MFIorg_PIK3C3_HPRR1760005_IgG1	353	51	11.3314	19.6078	0.577904	0.146985	1	347	49	8.93372	6.12245	1.45917	0.700114	1	357	51	18.4874	25.4902	0.725275	0.319997	1	357	51	5.60224	11.7647	0.47619	0.167923	1	357	51	2.2409	3.92157	0.571429	0.808757	1	357	51	6.16246	5.88235	1.04762	1	1	357	51	4.48179	0	NA	0.247353	1
IgG2_MFIorg_HOXA11_HPRR3860015_IgG2	383	21	13.0548	0	NA	0.153138	1	375	21	8.26667	14.2857	0.578667	0.576929	1	386	22	19.6891	13.6364	1.44387	0.673406	1	386	22	6.47668	4.54545	1.42487	1	1	386	22	2.59067	0	NA	0.955668	1	386	22	6.21762	4.54545	1.36788	1	1	386	22	4.14508	0	NA	0.682083	1
IgG2_MFIorg_KDM5D_HPRR3500270_IgG2	383	21	13.0548	0	NA	0.153138	1	375	21	8.53333	9.52381	0.896	1	1	387	21	19.8966	9.52381	2.08915	0.374495	1	387	21	6.71835	0	NA	0.44195	1	387	21	2.58398	0	NA	0.982999	1	387	21	6.20155	4.7619	1.30233	1	1	387	21	3.87597	4.7619	0.813953	1	1
IgG2_MFIorg_TRERF1_HPRR3730387_IgG2	383	21	13.0548	0	NA	0.153138	1	375	21	8.8	4.7619	1.848	0.80835	1	387	21	20.155	4.7619	4.23256	0.145635	1	387	21	6.45995	4.7619	1.35659	1	1	387	21	2.58398	0	NA	0.982999	1	387	21	6.45995	0	NA	0.462326	1	387	21	4.13437	0	NA	0.708811	1
IgG2_MFIorg_HNF1A_HPRR3890793_IgG2	371	33	13.2075	3.0303	4.35849	0.154019	1	363	33	8.26446	12.1212	0.681818	0.665261	1	375	33	20	12.1212	1.65	0.385197	1	375	33	6.66667	3.0303	2.2	0.654007	1	375	33	2.4	3.0303	0.792	1	1	375	33	6.4	3.0303	2.112	0.692661	1	375	33	4	3.0303	1.32	1	1
IgA_MFIorg_TRANK1_HPRR2960613_IgA	372	32	11.5591	21.875	0.528418	0.155402	1	364	32	9.06593	3.125	2.9011	0.411633	1	376	32	18.883	25	0.755319	0.543412	1	376	32	5.85106	12.5	0.468085	0.270784	1	376	32	2.39362	3.125	0.765957	1	1	376	32	5.85106	9.375	0.624113	0.678864	1	376	32	3.7234	6.25	0.595745	0.816135	1
IgG1_MFIorg_EFHD2_HPRR3140793_IgG1	359	45	11.4206	20	0.571031	0.159323	1	354	42	7.9096	14.2857	0.553672	0.269902	1	363	45	17.9063	31.1111	0.575561	0.055553	1	363	45	6.06061	8.88889	0.681818	0.682437	1	363	45	1.92837	6.66667	0.289256	0.153315	1	363	45	5.50964	11.1111	0.495868	0.250828	1	363	45	3.85675	4.44444	0.867769	1	1
IgG2_MFIorg_PLCL2_HPRR3950132_IgG2	378	26	11.6402	23.0769	0.504409	0.159996	1	371	25	8.08625	16	0.505391	0.318133	1	382	26	18.3246	34.6154	0.529378	0.0754591	1	382	26	5.75916	15.3846	0.374346	0.126174	1	382	26	2.35602	3.84615	0.612565	1	1	382	26	6.28272	3.84615	1.63351	0.937264	1	382	26	4.18848	0	NA	0.587436	1
IgG2_MFIorg_SIGLECL1_HPRR3420382_IgG2	378	26	11.6402	23.0769	0.504409	0.159996	1	370	26	8.10811	15.3846	0.527027	0.358589	1	382	26	18.3246	34.6154	0.529378	0.0754591	1	382	26	5.75916	15.3846	0.374346	0.126174	1	382	26	1.83246	11.5385	0.158813	0.0146202	1	382	26	5.75916	11.5385	0.499127	0.44345	1	382	26	4.18848	0	NA	0.587436	1
IgA_MFIorg_CCDC32_HPRR3100168_IgA	361	43	13.2964	4.65116	2.85873	0.166861	1	354	42	8.19209	11.9048	0.688136	0.60254	1	364	44	20.0549	13.6364	1.4707	0.414631	1	364	44	6.59341	4.54545	1.45055	0.842584	1	364	44	2.74725	0	NA	0.550462	1	364	44	6.31868	4.54545	1.39011	0.89618	1	364	44	4.12088	2.27273	1.81319	0.852906	1
IgG1_MFIorg_BTBD10_HPRR3050404_IgG1	372	32	13.172	3.125	4.21505	0.168699	1	365	31	9.0411	3.22581	2.80274	0.437936	1	376	32	20.4787	6.25	3.2766	0.0849849	1	376	32	6.64894	3.125	2.12766	0.684372	1	376	32	2.65957	0	NA	0.734917	1	376	32	6.64894	0	NA	0.262033	1	376	32	4.25532	0	NA	0.473894	1
IgG2_MFIorg_SOX8_HPRR3140074_IgG2	384	20	13.0208	0	NA	0.168912	1	376	20	8.7766	5	1.75532	0.858812	1	388	20	20.1031	5	4.02062	0.168582	1	388	20	6.70103	0	NA	0.467192	1	388	20	2.57732	0	NA	1	1	388	20	6.18557	5	1.23711	1	1	388	20	4.12371	0	NA	0.736979	1
IgG2_MFIorg_FUT7_HPRR3420448_IgG2	341	63	13.4897	6.34921	2.12463	0.169762	1	333	63	7.80781	12.6984	0.614865	0.305176	1	343	65	19.8251	16.9231	1.17148	0.7101	1	343	65	6.12245	7.69231	0.795918	0.842904	1	343	65	2.62391	1.53846	1.70554	0.935058	1	343	65	6.12245	6.15385	0.994898	1	1	343	65	4.37318	1.53846	2.84257	0.464728	1
IgG2_MFIorg_FAM216A_HPRR3071093_IgG2	358	46	11.4525	19.5652	0.585351	0.181861	1	353	43	8.78187	6.97674	1.25873	0.911895	1	361	47	18.5596	25.5319	0.726916	0.346362	1	361	47	5.81717	10.6383	0.546814	0.339384	1	361	47	2.77008	0	NA	0.513219	1	361	47	6.09418	6.38298	0.954755	1	1	361	47	3.87812	4.25532	0.911357	1	1
IgA_MFIorg_FAM214A_HPRR3100048_IgA	373	31	13.1367	3.22581	4.07239	0.184741	1	364	32	8.51648	9.375	0.908425	1	1	376	32	19.9468	12.5	1.59574	0.429285	1	376	32	6.64894	3.125	2.12766	0.684372	1	376	32	2.65957	0	NA	0.734917	1	376	32	5.85106	9.375	0.624113	0.678864	1	376	32	4.25532	0	NA	0.473894	1
IgG1_MFIorg_IL6R_HPRR2760260_IgG1	373	31	13.1367	3.22581	4.07239	0.184741	1	366	30	8.74317	6.66667	1.31148	0.959043	1	377	31	20.1592	9.67742	2.08311	0.236692	1	377	31	6.6313	3.22581	2.0557	0.71607	1	377	31	2.38727	3.22581	0.740053	1	1	377	31	6.6313	0	NA	0.275582	1	377	31	4.24403	0	NA	0.490884	1
IgG2_MFIorg_CHCHD2_HPRR3440085_IgG2	385	19	12.987	0	NA	0.186404	1	377	19	9.01857	0	NA	0.342378	1	389	19	20.3085	0	NA	0.0587317	1	389	19	6.6838	0	NA	0.494172	1	389	19	2.57069	0	NA	1	1	389	19	6.42674	0	NA	0.515243	1	389	19	4.11311	0	NA	0.766718	1
IgG2_MFIorg_EVI5L_HPRR3280079_IgG2	385	19	12.987	0	NA	0.186404	1	377	19	8.22281	15.7895	0.520778	0.465963	1	388	20	19.5876	15	1.30584	0.828841	1	388	20	6.70103	0	NA	0.467192	1	388	20	2.57732	0	NA	1	1	388	20	6.18557	5	1.23711	1	1	388	20	3.86598	5	0.773196	1	1
IgG2_MFIorg_MYH9_HPRR4160988_IgG2	385	19	12.987	0	NA	0.186404	1	377	19	8.48806	10.5263	0.806366	1	1	389	19	19.7943	10.5263	1.88046	0.483309	1	389	19	6.6838	0	NA	0.494172	1	389	19	2.57069	0	NA	1	1	389	19	5.9126	10.5263	0.561697	0.742194	1	389	19	4.11311	0	NA	0.766718	1
IgG2_MFIorg_PRR14L_HPRR3570041_IgG2	385	19	12.987	0	NA	0.186404	1	378	18	8.73016	5.55556	1.57143	0.968777	1	389	19	20.0514	5.26316	3.80977	0.195116	1	389	19	6.6838	0	NA	0.494172	1	389	19	2.57069	0	NA	1	1	389	19	6.42674	0	NA	0.515243	1	389	19	4.11311	0	NA	0.766718	1
IgG1_MFIorg_EIF2D_HPRR2551063_IgG1	389	15	11.8252	26.6667	0.443445	0.189094	1	382	14	8.63874	7.14286	1.20942	1	1	393	15	18.8295	33.3333	0.564885	0.288088	1	393	15	6.36132	6.66667	0.954198	1	1	393	15	2.03562	13.3333	0.152672	0.0540311	1	393	15	6.10687	6.66667	0.916031	1	1	393	15	4.07125	0	NA	0.90481	1
IgG2_MFIorg_VPS16_HPRR3310399_IgG2	389	15	11.8252	26.6667	0.443445	0.189094	1	381	15	8.92388	0	NA	0.459126	1	393	15	19.084	26.6667	0.715649	0.691709	1	393	15	6.36132	6.66667	0.954198	1	1	393	15	2.54453	0	NA	1	1	393	15	6.10687	6.66667	0.916031	1	1	393	15	3.81679	6.66667	0.572519	1	1
IgG2_MFIorg_LCN15_HPRR3790073_IgG2	377	27	11.6711	22.2222	0.525199	0.191629	1	370	26	7.56757	23.0769	0.327928	0.0179587	1	381	27	18.1102	37.037	0.488976	0.0313079	1	381	27	5.51181	18.5185	0.297638	0.0234448	1	381	27	2.3622	3.7037	0.637795	1	1	381	27	6.03675	7.40741	0.814961	1	1	381	27	3.67454	7.40741	0.496063	0.650806	1
IgA_MFIorg_TOX3_HPRR3140264_IgA	333	71	13.5135	7.04225	1.91892	0.191954	1	325	71	7.69231	12.6761	0.606838	0.260954	1	335	73	19.7015	17.8082	1.10631	0.835613	1	335	73	6.26866	6.84932	0.915224	1	1	335	73	2.68657	1.36986	1.96119	0.809095	1	335	73	6.26866	5.47945	1.14403	1	1	335	73	3.8806	4.10959	0.944279	1	1
IgA_MFIorg_KDELR3_HPRR3870229_IgA	383	21	11.7493	23.8095	0.493473	0.195746	1	376	20	8.24468	15	0.549645	0.52138	1	387	21	18.3463	38.0952	0.481589	0.051521	1	387	21	6.45995	4.7619	1.35659	1	1	387	21	2.58398	0	NA	0.982999	1	387	21	5.68475	14.2857	0.397933	0.257027	1	387	21	3.35917	14.2857	0.235142	0.05297	1
IgA_MFIorg_MEF2D_HPRR680318_IgA	383	21	11.7493	23.8095	0.493473	0.195746	1	375	21	8.8	4.7619	1.848	0.80835	1	386	22	19.171	22.7273	0.843523	0.894002	1	386	22	5.44041	22.7273	0.239378	0.00543492	0.915899	386	22	2.59067	0	NA	0.955668	1	386	22	5.95855	9.09091	0.65544	0.889543	1	386	22	4.14508	0	NA	0.682083	1
IgG2_MFIorg_KCNG1_HPRR3140064_IgG2	383	21	11.7493	23.8095	0.493473	0.195746	1	376	20	8.7766	5	1.75532	0.858812	1	386	22	18.9119	27.2727	0.693437	0.491477	1	386	22	5.95855	13.6364	0.43696	0.324459	1	386	22	2.33161	4.54545	0.512953	1	1	386	22	6.21762	4.54545	1.36788	1	1	386	22	4.14508	0	NA	0.682083	1
IgG2_MFIorg_USP17L7*_HPRR3360135_IgG2	383	21	11.7493	23.8095	0.493473	0.195746	1	374	22	8.55615	9.09091	0.941176	1	1	386	22	18.6528	31.8182	0.586232	0.213985	1	386	22	6.21762	9.09091	0.683938	0.929895	1	386	22	2.33161	4.54545	0.512953	1	1	386	22	5.95855	9.09091	0.65544	0.889543	1	386	22	3.88601	4.54545	0.854922	1	1
IgG1_MFIorg_DMGDH_HPRR3010180_IgG1	363	41	13.2231	4.87805	2.71074	0.19777	1	355	41	8.73239	7.31707	1.19343	0.99051	1	366	42	20.2186	11.9048	1.69836	0.27778	1	366	42	6.55738	4.7619	1.37705	0.906305	1	366	42	2.73224	0	NA	0.576982	1	366	42	6.55738	2.38095	2.7541	0.465856	1	366	42	4.37158	0	NA	0.335679	1
IgG1_MFIorg_IRF7_HPRR3450187_IgG1	363	41	13.2231	4.87805	2.71074	0.19777	1	357	39	8.40336	10.2564	0.819328	0.927326	1	367	41	19.891	14.6341	1.35922	0.5488	1	367	41	5.99455	9.7561	0.614441	0.549753	1	367	41	2.7248	0	NA	0.590792	1	367	41	6.81199	0	NA	0.167098	1	367	41	4.35967	0	NA	0.347315	1
IgG2_MFIorg_RASA3_HPRR3090363_IgG2	363	41	13.2231	4.87805	2.71074	0.19777	1	357	39	9.2437	2.5641	3.60504	0.265815	1	366	42	20.765	7.14286	2.9071	0.0561435	1	366	42	6.28415	7.14286	0.879781	1	1	366	42	2.73224	0	NA	0.576982	1	366	42	6.8306	0	NA	0.158974	1	366	42	4.37158	0	NA	0.335679	1
IgA_MFIorg_ERLEC1_HPRR2920075_IgA	374	30	13.1016	3.33333	3.93048	0.202273	1	365	31	8.49315	9.67742	0.877626	1	1	377	31	19.8939	12.9032	1.54178	0.477431	1	377	31	6.6313	3.22581	2.0557	0.71607	1	377	31	2.65252	0	NA	0.753569	1	377	31	5.83554	9.67742	0.603006	0.639916	1	377	31	3.97878	3.22581	1.23342	1	1
IgG1_MFIorg_TMEM123_HPRR4120003_IgG1	374	30	13.1016	3.33333	3.93048	0.202273	1	367	29	8.71935	6.89655	1.26431	1	1	378	30	20.1058	10	2.01058	0.267726	1	378	30	6.08466	10	0.608466	0.647822	1	378	30	2.6455	0	NA	0.772859	1	378	30	6.61376	0	NA	0.289876	1	378	30	4.2328	0	NA	0.508585	1
IgA_MFIorg_LRAT_HPRR1950664_IgA	386	18	12.9534	0	NA	0.205831	1	378	18	8.46561	11.1111	0.761905	1	1	390	18	19.7436	11.1111	1.77692	0.547746	1	390	18	6.66667	0	NA	0.523066	1	390	18	2.5641	0	NA	1	1	390	18	6.15385	5.55556	1.10769	1	1	390	18	3.84615	5.55556	0.692308	1	1
IgA_MFIorg_MYB_HPRR4180415_IgA	386	18	12.9534	0	NA	0.205831	1	379	17	8.44327	11.7647	0.717678	0.971478	1	390	18	19.7436	11.1111	1.77692	0.547746	1	390	18	6.41026	5.55556	1.15385	1	1	390	18	2.5641	0	NA	1	1	390	18	6.15385	5.55556	1.10769	1	1	390	18	4.10256	0	NA	0.798179	1
IgA_MFIorg_UROS_HPRR3460815_IgA	386	18	12.9534	0	NA	0.205831	1	378	18	7.67196	27.7778	0.27619	0.0109517	1	390	18	18.9744	27.7778	0.683077	0.53586	1	390	18	6.15385	11.1111	0.553846	0.727583	1	390	18	2.5641	0	NA	1	1	390	18	6.15385	5.55556	1.10769	1	1	390	18	3.58974	11.1111	0.323077	0.323992	1
IgG1_MFIorg_TTI1_HPRR3300143_IgG1	386	18	12.9534	0	NA	0.205831	1	378	18	8.46561	11.1111	0.761905	1	1	390	18	19.7436	11.1111	1.77692	0.547746	1	390	18	6.66667	0	NA	0.523066	1	390	18	2.5641	0	NA	1	1	390	18	6.15385	5.55556	1.10769	1	1	390	18	3.84615	5.55556	0.692308	1	1
IgA_MFIorg_SOHLH1_HPRR4000021_IgA	370	34	11.6216	20.5882	0.564479	0.212284	1	365	31	7.94521	16.129	0.492603	0.219596	1	373	35	18.2306	31.4286	0.580063	0.09578	1	373	35	5.36193	17.1429	0.312779	0.0179644	0.915899	373	35	2.14477	5.71429	0.375335	0.46284	1	373	35	5.63003	11.4286	0.492627	0.317759	1	373	35	3.75335	5.71429	0.656836	0.907592	1
IgG2_MFIorg_MANBAL_HPRR3300146_IgG2	364	40	13.1868	5	2.63736	0.215148	1	358	38	8.65922	7.89474	1.09683	1	1	368	40	20.3804	10	2.03804	0.171542	1	368	40	6.52174	5	1.30435	0.973347	1	368	40	2.44565	2.5	0.978261	1	1	368	40	6.52174	2.5	2.6087	0.509162	1	368	40	4.34783	0	NA	0.359375	1
IgG2_MFIorg_WWP2_HPRR3150177_IgG2	364	40	13.1868	5	2.63736	0.215148	1	356	40	8.98876	5	1.79775	0.578101	1	368	40	20.3804	10	2.03804	0.171542	1	368	40	6.52174	5	1.30435	0.973347	1	368	40	2.71739	0	NA	0.60499	1	368	40	6.79348	0	NA	0.175636	1	368	40	3.80435	5	0.76087	1	1
IgG2_MFIorg_OR51B5_HPRR3750046_IgG2	354	50	13.2768	6	2.21281	0.217487	1	348	48	8.90805	6.25	1.42529	0.732793	1	358	50	20.3911	12	1.69926	0.224163	1	358	50	5.86592	10	0.586592	0.416798	1	358	50	2.7933	0	NA	0.478722	1	358	50	6.98324	0	NA	0.106558	1	358	50	4.46927	0	NA	0.255882	1
IgG2_MFIorg_PRR29_HPRR3560219_IgG2	354	50	13.2768	6	2.21281	0.217487	1	348	48	8.90805	6.25	1.42529	0.732793	1	358	50	20.6704	10	2.06704	0.11013	1	358	50	6.42458	6	1.07076	1	1	358	50	2.51397	2	1.25698	1	1	358	50	6.70391	2	3.35196	0.324938	1	358	50	4.46927	0	NA	0.255882	1
IgA_MFIorg_SELENOV_HPRR3280343_IgA	394	10	11.9289	30	0.397631	0.21963	1	386	10	8.54922	10	0.854922	1	1	398	10	18.8442	40	0.471106	0.205133	1	398	10	6.03015	20	0.301508	0.25811	1	398	10	2.26131	10	0.226131	0.597629	1	398	10	5.52764	30	0.184255	0.011753	1	398	10	4.0201	0	NA	1	1
IgG2_MFIorg_GPR37L1_HPRR3830377_IgG2	394	10	11.9289	30	0.397631	0.21963	1	386	10	8.80829	0	NA	0.68183	1	398	10	19.0955	30	0.636516	0.647831	1	398	10	5.77889	30	0.19263	0.0146202	0.915899	398	10	2.51256	0	NA	1	1	398	10	6.28141	0	NA	0.880359	1	398	10	4.0201	0	NA	1	1
IgA_MFIorg_MT-ND5_HPRR3790731_IgA	375	29	13.0667	3.44828	3.78933	0.22143	1	366	30	9.01639	3.33333	2.70492	0.465863	1	378	30	20.3704	6.66667	3.05556	0.112208	1	378	30	6.34921	6.66667	0.952381	1	1	378	30	2.38095	3.33333	0.714286	1	1	378	30	6.61376	0	NA	0.289876	1	378	30	4.2328	0	NA	0.508585	1
IgG2_MFIorg_MAN1A1_HPRR3700098_IgG2	375	29	13.0667	3.44828	3.78933	0.22143	1	368	28	8.42391	10.7143	0.786232	0.946464	1	378	30	19.8413	13.3333	1.4881	0.52982	1	378	30	6.34921	6.66667	0.952381	1	1	378	30	2.6455	0	NA	0.772859	1	378	30	6.34921	3.33333	1.90476	0.78908	1	378	30	4.2328	0	NA	0.508585	1
IgA_MFIorg_MDM2_HPRR4200044_IgA	363	41	11.5702	19.5122	0.592975	0.224891	1	355	41	7.88732	14.6341	0.538967	0.243761	1	367	41	18.2561	29.2683	0.623751	0.137786	1	367	41	5.72207	12.1951	0.46921	0.203279	1	367	41	2.7248	0	NA	0.590792	1	367	41	5.44959	12.1951	0.446866	0.172328	1	367	41	4.08719	2.43902	1.67575	0.927106	1
IgA_MFIorg_PTPRN_HPRR1350006_IgA	376	28	11.7021	21.4286	0.546099	0.226153	1	368	28	8.42391	10.7143	0.786232	0.946464	1	380	28	18.4211	32.1429	0.573099	0.127112	1	380	28	5.78947	14.2857	0.405263	0.168998	1	380	28	2.63158	0	NA	0.813509	1	380	28	5.52632	14.2857	0.386842	0.145152	1	380	28	3.94737	3.57143	1.10526	1	1
IgA_MFIorg_GYS2_HPRR3070288_IgA	387	17	12.9199	0	NA	0.227441	1	379	17	8.44327	11.7647	0.717678	0.971478	1	390	18	19.7436	11.1111	1.77692	0.547746	1	390	18	6.41026	5.55556	1.15385	1	1	390	18	2.5641	0	NA	1	1	390	18	6.15385	5.55556	1.10769	1	1	390	18	4.10256	0	NA	0.798179	1
IgA_MFIorg_SPATA2_HPRR2330132_IgA	387	17	12.9199	0	NA	0.227441	1	379	17	8.70712	5.88235	1.48021	1	1	391	17	19.9488	5.88235	3.3913	0.26128	1	391	17	6.39386	5.88235	1.08696	1	1	391	17	2.55754	0	NA	1	1	391	17	6.39386	0	NA	0.575785	1	391	17	4.09207	0	NA	0.83154	1
IgG2_MFIorg_CHKB_HPRR3870254_IgG2	387	17	12.9199	0	NA	0.227441	1	379	17	8.44327	11.7647	0.717678	0.971478	1	391	17	19.6931	11.7647	1.67391	0.619631	1	391	17	6.39386	5.88235	1.08696	1	1	391	17	2.55754	0	NA	1	1	391	17	6.39386	0	NA	0.575785	1	391	17	3.83632	5.88235	0.652174	1	1
IgG2_MFIorg_KPNA1_HPRR3890068_IgG2	387	17	12.9199	0	NA	0.227441	1	379	17	8.70712	5.88235	1.48021	1	1	391	17	19.9488	5.88235	3.3913	0.26128	1	391	17	6.64962	0	NA	0.554075	1	391	17	2.55754	0	NA	1	1	391	17	6.13811	5.88235	1.04348	1	1	391	17	4.09207	0	NA	0.83154	1
IgG1_MFIorg_HDAC4_HPRR3700001_IgG1	365	39	13.1507	5.12821	2.56438	0.233932	1	359	37	9.1922	2.7027	3.40111	0.301411	1	369	39	20.5962	7.69231	2.67751	0.0842722	1	369	39	6.77507	2.5641	2.64228	0.497016	1	369	39	2.43902	2.5641	0.95122	1	1	369	39	6.77507	0	NA	0.184611	1	369	39	4.06504	2.5641	1.58537	0.979646	1
IgG2_MFIorg_PCYT1A_HPRR3970053_IgG2	365	39	13.1507	5.12821	2.56438	0.233932	1	357	39	8.68347	7.69231	1.12885	1	1	368	40	20.1087	12.5	1.6087	0.344183	1	368	40	6.52174	5	1.30435	0.973347	1	368	40	2.71739	0	NA	0.60499	1	368	40	6.79348	0	NA	0.175636	1	368	40	4.07609	2.5	1.63043	0.953062	1
IgG1_MFIorg_KCNK4_HPRR3420526_IgG1	355	49	13.2394	6.12245	2.16244	0.235334	1	348	48	8.62069	8.33333	1.03448	1	1	359	49	20.0557	14.2857	1.4039	0.443608	1	359	49	6.40669	6.12245	1.04643	1	1	359	49	2.78552	0	NA	0.489934	1	359	49	6.12813	6.12245	1.00093	1	1	359	49	4.45682	0	NA	0.264702	1
IgG1_MFIorg_PIGB_HPRR3100042_IgG1	382	22	11.7801	22.7273	0.518325	0.2367	1	375	21	8.53333	9.52381	0.896	1	1	386	22	18.9119	27.2727	0.693437	0.491477	1	386	22	6.21762	9.09091	0.683938	0.929895	1	386	22	2.33161	4.54545	0.512953	1	1	386	22	5.69948	13.6364	0.417962	0.292424	1	386	22	3.88601	4.54545	0.854922	1	1
IgA_MFIorg_MAN1A1_HPRR3700097_IgA	388	16	11.8557	25	0.474227	0.239066	1	381	15	8.66142	6.66667	1.29921	1	1	392	16	18.8776	31.25	0.604082	0.365506	1	392	16	5.86735	18.75	0.312925	0.122159	1	392	16	2.55102	0	NA	1	1	392	16	5.61224	18.75	0.29932	0.106088	1	392	16	4.08163	0	NA	0.867003	1
IgG2_MFIorg_FAM114A1_HPRR4350098_IgG2	388	16	11.8557	25	0.474227	0.239066	1	381	15	8.66142	6.66667	1.29921	1	1	392	16	19.1327	25	0.765306	0.795285	1	392	16	6.12245	12.5	0.489796	0.615943	1	392	16	2.29592	6.25	0.367347	0.858814	1	392	16	6.12245	6.25	0.979592	1	1	392	16	4.08163	0	NA	0.867003	1
IgG2_MFIorg_STAM_HPRR3020254_IgG2	388	16	11.8557	25	0.474227	0.239066	1	380	16	8.94737	0	NA	0.426069	1	392	16	19.1327	25	0.765306	0.795285	1	392	16	5.86735	18.75	0.312925	0.122159	1	392	16	2.29592	6.25	0.367347	0.858814	1	392	16	6.37755	0	NA	0.609439	1	392	16	3.57143	12.5	0.285714	0.251588	1
IgG2_MFIorg_ZC3H4_HPRR3270006_IgG2	388	16	11.8557	25	0.474227	0.239066	1	380	16	8.42105	12.5	0.673684	0.90843	1	392	16	18.8776	31.25	0.604082	0.365506	1	392	16	5.86735	18.75	0.312925	0.122159	1	392	16	2.55102	0	NA	1	1	392	16	6.12245	6.25	0.979592	1	1	392	16	3.82653	6.25	0.612245	1	1
IgA_MFIorg_CEP126_HPRR3050138_IgA	376	28	13.0319	3.57143	3.64894	0.242363	1	369	27	8.40108	11.1111	0.756098	0.897051	1	379	29	19.7889	13.7931	1.4347	0.586603	1	379	29	6.59631	3.44828	1.91293	0.783681	1	379	29	2.63852	0	NA	0.792825	1	379	29	6.0686	6.89655	0.879947	1	1	379	29	3.95778	3.44828	1.14776	1	1
IgA_MFIorg_PYHIN1_HPRR3760806_IgA	376	28	13.0319	3.57143	3.64894	0.242363	1	368	28	7.88043	17.8571	0.441304	0.142469	1	379	29	19.2612	20.6897	0.930959	1	1	379	29	6.33245	6.89655	0.918206	1	1	379	29	2.63852	0	NA	0.792825	1	379	29	6.33245	3.44828	1.83641	0.823928	1	379	29	3.69393	6.89655	0.53562	0.718805	1
IgA_MFIorg_SEC31B_HPRR3020042_IgA	376	28	13.0319	3.57143	3.64894	0.242363	1	368	28	8.42391	10.7143	0.786232	0.946464	1	380	28	19.7368	14.2857	1.38158	0.647883	1	380	28	6.57895	3.57143	1.84211	0.819702	1	380	28	2.63158	0	NA	0.813509	1	380	28	6.05263	7.14286	0.847368	1	1	380	28	3.94737	3.57143	1.10526	1	1
IgG1_MFIorg_SORCS3_HPRR3700434_IgG1	376	28	13.0319	3.57143	3.64894	0.242363	1	368	28	8.42391	10.7143	0.786232	0.946464	1	380	28	19.7368	14.2857	1.38158	0.647883	1	380	28	6.57895	3.57143	1.84211	0.819702	1	380	28	2.63158	0	NA	0.813509	1	380	28	6.31579	3.57143	1.76842	0.860211	1	380	28	3.94737	3.57143	1.10526	1	1
IgG2_MFIorg_CSN1S1_HPRR3890431_IgG2	376	28	13.0319	3.57143	3.64894	0.242363	1	369	27	8.13008	14.8148	0.54878	0.400339	1	380	28	19.4737	17.8571	1.09053	1	1	380	28	5.78947	14.2857	0.405263	0.168998	1	380	28	2.63158	0	NA	0.813509	1	380	28	6.57895	0	NA	0.320908	1	380	28	4.21053	0	NA	0.546297	1
IgG2_MFIorg_OR2AT4_HPRR3580009_IgG2	376	28	13.0319	3.57143	3.64894	0.242363	1	369	27	8.67209	7.40741	1.17073	1	1	380	28	20	10.7143	1.86667	0.340956	1	380	28	6.57895	3.57143	1.84211	0.819702	1	380	28	2.63158	0	NA	0.813509	1	380	28	6.57895	0	NA	0.320908	1	380	28	4.21053	0	NA	0.546297	1
IgA_MFIorg_KRR1_HPRR3070247_IgA	369	35	11.6531	20	0.582656	0.244198	1	361	35	8.86427	5.71429	1.55125	0.749612	1	373	35	18.7668	25.7143	0.729818	0.440779	1	373	35	5.36193	17.1429	0.312779	0.0179644	0.915899	373	35	2.41287	2.85714	0.844504	1	1	373	35	5.89812	8.57143	0.688114	0.79335	1	373	35	4.28954	0	NA	0.426804	1
IgA_MFIorg_TIGD7_HPRR3160491_IgA	369	35	11.6531	20	0.582656	0.244198	1	361	35	9.41828	0	NA	0.113424	1	373	35	19.3029	20	0.965147	1	1	373	35	6.16622	8.57143	0.719392	0.845294	1	373	35	2.41287	2.85714	0.844504	1	1	373	35	6.43432	2.85714	2.25201	0.634682	1	373	35	4.28954	0	NA	0.426804	1
IgA_MFIorg_SEC63_HPRR1850013_IgA	388	16	12.8866	0	NA	0.251528	1	381	15	8.39895	13.3333	0.629921	0.842022	1	392	16	19.6429	12.5	1.57143	0.699485	1	392	16	6.37755	6.25	1.02041	1	1	392	16	2.55102	0	NA	1	1	392	16	6.12245	6.25	0.979592	1	1	392	16	4.08163	0	NA	0.867003	1
IgA_MFIorg_SPANXN4_HPRR3420757_IgA	388	16	12.8866	0	NA	0.251528	1	380	16	8.15789	18.75	0.435088	0.304903	1	392	16	19.3878	18.75	1.03401	1	1	392	16	6.63265	0	NA	0.587436	1	392	16	2.55102	0	NA	1	1	392	16	5.86735	12.5	0.469388	0.580552	1	392	16	3.82653	6.25	0.612245	1	1
IgA_MFIorg_TRAF3IP1_HPRR2950117_IgA	388	16	12.8866	0	NA	0.251528	1	381	15	8.92388	0	NA	0.459126	1	392	16	20.1531	0	NA	0.0935513	1	392	16	6.63265	0	NA	0.587436	1	392	16	2.55102	0	NA	1	1	392	16	6.37755	0	NA	0.609439	1	392	16	4.08163	0	NA	0.867003	1
IgA_MFIorg_TSEN34_HPRR3280216_IgA	388	16	12.8866	0	NA	0.251528	1	380	16	8.94737	0	NA	0.426069	1	392	16	20.1531	0	NA	0.0935513	1	392	16	6.63265	0	NA	0.587436	1	392	16	2.55102	0	NA	1	1	392	16	6.37755	0	NA	0.609439	1	392	16	4.08163	0	NA	0.867003	1
IgG1_MFIorg_CEBPA_HPRR3830598_IgG1	388	16	12.8866	0	NA	0.251528	1	380	16	8.42105	12.5	0.673684	0.90843	1	392	16	19.6429	12.5	1.57143	0.699485	1	392	16	6.63265	0	NA	0.587436	1	392	16	2.55102	0	NA	1	1	392	16	5.86735	12.5	0.469388	0.580552	1	392	16	4.08163	0	NA	0.867003	1
IgG2_MFIorg_CCL8_HPRR3740021_IgG2	388	16	12.8866	0	NA	0.251528	1	382	14	8.63874	7.14286	1.20942	1	1	392	16	19.898	6.25	3.18367	0.302313	1	392	16	6.37755	6.25	1.02041	1	1	392	16	2.55102	0	NA	1	1	392	16	6.37755	0	NA	0.609439	1	392	16	4.08163	0	NA	0.867003	1
IgG2_MFIorg_DUSP11_HPRR3940126_IgG2	388	16	12.8866	0	NA	0.251528	1	381	15	8.92388	0	NA	0.459126	1	392	16	20.1531	0	NA	0.0935513	1	392	16	6.63265	0	NA	0.587436	1	392	16	2.55102	0	NA	1	1	392	16	6.37755	0	NA	0.609439	1	392	16	4.08163	0	NA	0.867003	1
IgG2_MFIorg_RPL29_HPRR3970037_IgG2	388	16	12.8866	0	NA	0.251528	1	380	16	8.68421	6.25	1.38947	1	1	392	16	19.898	6.25	3.18367	0.302313	1	392	16	6.63265	0	NA	0.587436	1	392	16	2.55102	0	NA	1	1	392	16	6.12245	6.25	0.979592	1	1	392	16	3.82653	6.25	0.612245	1	1
IgG2_MFIorg_RTRAF_HPRR3140208_IgG2	388	16	12.8866	0	NA	0.251528	1	381	15	8.39895	13.3333	0.629921	0.842022	1	392	16	19.6429	12.5	1.57143	0.699485	1	392	16	6.63265	0	NA	0.587436	1	392	16	2.55102	0	NA	1	1	392	16	5.86735	12.5	0.469388	0.580552	1	392	16	4.08163	0	NA	0.867003	1
IgA_MFIorg_PPIP5K1_HPRR3100449_IgA	366	38	13.1148	5.26316	2.4918	0.254224	1	359	37	8.35655	10.8108	0.772981	0.842097	1	369	39	19.7832	15.3846	1.28591	0.654114	1	369	39	6.50407	5.12821	1.26829	1	1	369	39	2.71003	0	NA	0.619593	1	369	39	6.77507	0	NA	0.184611	1	369	39	3.79404	5.12821	0.739837	1	1
IgA_MFIorg_IRAG1_HPRR4160509_IgA	356	48	13.2022	6.25	2.11236	0.254472	1	349	47	7.73639	14.8936	0.519443	0.171651	1	359	49	19.2201	20.4082	0.941783	0.996231	1	359	49	6.40669	6.12245	1.04643	1	1	359	49	2.78552	0	NA	0.489934	1	359	49	5.84958	8.16327	0.716574	0.752044	1	359	49	4.17827	2.04082	2.04735	0.740827	1
IgG2_MFIorg_PSMD4_HPRR3200079_IgG2	362	42	11.6022	19.0476	0.609116	0.254502	1	355	41	8.73239	7.31707	1.19343	0.99051	1	365	43	18.6301	25.5814	0.728269	0.375037	1	365	43	6.0274	9.30233	0.647945	0.616002	1	365	43	2.19178	4.65116	0.471233	0.641835	1	365	43	6.0274	6.97674	0.863927	1	1	365	43	4.38356	0	NA	0.324451	1
IgG1_MFIorg_GON7_HPRR4040167_IgG1	337	67	13.3531	7.46269	1.78932	0.256742	1	331	65	9.36556	4.61538	2.0292	0.313622	1	340	68	21.4706	8.82353	2.43333	0.0250088	1	340	68	6.17647	7.35294	0.84	0.927778	1	340	68	2.94118	0	NA	0.316194	1	340	68	6.76471	2.94118	2.3	0.355925	1	340	68	4.70588	0	NA	0.138125	1
IgA_MFIorg_ZNF517_HPRR4470244_IgA	375	29	11.7333	20.6897	0.567111	0.263386	1	367	29	9.26431	0	NA	0.17066	1	379	29	19.2612	20.6897	0.930959	1	1	379	29	6.59631	3.44828	1.91293	0.783681	1	379	29	2.37467	3.44828	0.688654	1	1	379	29	5.80475	10.3448	0.561126	0.561341	1	379	29	4.22164	0	NA	0.52704	1
IgG1_MFIorg_IFRD2_HPRR2330145_IgG1	375	29	11.7333	20.6897	0.567111	0.263386	1	367	29	8.17439	13.7931	0.592643	0.486757	1	379	29	18.2058	34.4828	0.527968	0.0581965	1	379	29	5.80475	13.7931	0.420844	0.192566	1	379	29	2.63852	0	NA	0.792825	1	379	29	5.27704	17.2414	0.306069	0.0287031	1	379	29	4.22164	0	NA	0.52704	1
IgG1_MFIorg_SHISA6_HPRR2501355_IgG1	375	29	11.7333	20.6897	0.567111	0.263386	1	367	29	8.99183	3.44828	2.60763	0.495513	1	379	29	18.9974	24.1379	0.787034	0.666158	1	379	29	6.0686	10.3448	0.586631	0.607077	1	379	29	2.11082	6.89655	0.306069	0.325416	1	379	29	6.0686	6.89655	0.879947	1	1	379	29	4.22164	0	NA	0.52704	1
IgG2_MFIorg_CAPSL_HPRR3500227_IgG2	375	29	11.7333	20.6897	0.567111	0.263386	1	368	28	9.23913	0	NA	0.182741	1	379	29	19.2612	20.6897	0.930959	1	1	379	29	6.0686	10.3448	0.586631	0.607077	1	379	29	2.37467	3.44828	0.688654	1	1	379	29	6.0686	6.89655	0.879947	1	1	379	29	4.22164	0	NA	0.52704	1
IgG1_MFIorg_TTLL2_HPRR2590088_IgG1	377	27	12.9973	3.7037	3.50928	0.265236	1	369	27	8.94309	3.7037	2.41463	0.560403	1	381	27	20.21	7.40741	2.72835	0.169164	1	381	27	6.82415	0	NA	0.319654	1	381	27	2.62467	0	NA	0.834958	1	381	27	6.29921	3.7037	1.70079	0.897975	1	381	27	3.93701	3.7037	1.06299	1	1
IgA_MFIorg_PPL_HPRR3160218_IgA	347	57	13.2565	7.01754	1.88905	0.267595	1	341	55	9.09091	5.45455	1.66667	0.526127	1	351	57	20.5128	12.2807	1.67033	0.201184	1	351	57	6.55271	5.26316	1.24501	0.938323	1	351	57	2.2792	3.50877	0.649573	0.924259	1	351	57	7.12251	0	NA	0.0747642	1	351	57	3.9886	3.50877	1.13675	1	1
IgA_MFIorg_RAPGEF3_HPRR3070119_IgA	367	37	13.079	5.40541	2.41962	0.27613	1	359	37	9.47075	0	NA	0.0989991	1	368	40	20.9239	5	4.18478	0.02711	1	368	40	7.06522	0	NA	0.162542	1	368	40	2.44565	2.5	0.978261	1	1	368	40	6.52174	2.5	2.6087	0.509162	1	368	40	4.34783	0	NA	0.359375	1
IgA_MFIorg_SLC26A5_HPRR4390131_IgA	367	37	13.079	5.40541	2.41962	0.27613	1	358	38	8.93855	5.26316	1.69832	0.642334	1	370	38	20.2703	10.5263	1.92568	0.217934	1	370	38	6.75676	2.63158	2.56757	0.52042	1	370	38	2.7027	0	NA	0.634619	1	370	38	6.21622	5.26316	1.18108	1	1	370	38	4.05405	2.63158	1.54054	1	1
IgA_MFIorg_TOMM34_HPRR3860075_IgA	367	37	13.079	5.40541	2.41962	0.27613	1	359	37	8.6351	8.10811	1.065	1	1	370	38	20	13.1579	1.52	0.423172	1	370	38	6.21622	7.89474	0.787387	0.956379	1	370	38	2.43243	2.63158	0.924324	1	1	370	38	6.21622	5.26316	1.18108	1	1	370	38	4.32432	0	NA	0.384852	1
IgG1_MFIorg_APBA2_HPRR3100071_IgG1	368	36	11.6848	19.4444	0.600932	0.278277	1	360	36	8.33333	11.1111	0.75	0.79853	1	371	37	18.8679	24.3243	0.775681	0.560021	1	371	37	5.39084	16.2162	0.332435	0.0265721	1	371	37	2.42588	2.7027	0.897574	1	1	371	37	5.92992	8.10811	0.731357	0.867073	1	371	37	4.04313	2.7027	1.49596	1	1
IgG1_MFIorg_ARHGEF1_HPRR1970009_IgG1	389	15	12.8535	0	NA	0.278437	1	381	15	8.92388	0	NA	0.459126	1	393	15	20.1018	0	NA	0.109414	1	393	15	6.61578	0	NA	0.623425	1	393	15	2.54453	0	NA	1	1	393	15	6.36132	0	NA	0.645701	1	393	15	4.07125	0	NA	0.90481	1
IgG2_MFIorg_ATF6B_HPRR3320157_IgG2	389	15	12.8535	0	NA	0.278437	1	383	13	8.61619	7.69231	1.1201	1	1	393	15	19.8473	6.66667	2.9771	0.349766	1	393	15	6.61578	0	NA	0.623425	1	393	15	2.54453	0	NA	1	1	393	15	6.36132	0	NA	0.645701	1	393	15	4.07125	0	NA	0.90481	1
IgG2_MFIorg_WDR93_HPRR3100341_IgG2	389	15	12.8535	0	NA	0.278437	1	381	15	8.39895	13.3333	0.629921	0.842022	1	393	15	19.5929	13.3333	1.46947	0.787735	1	393	15	6.61578	0	NA	0.623425	1	393	15	2.54453	0	NA	1	1	393	15	6.36132	0	NA	0.645701	1	393	15	3.81679	6.66667	0.572519	1	1
IgA_MFIorg_FCRL2_HPRR3140670_IgA	381	23	11.811	21.7391	0.543307	0.280995	1	373	23	8.31099	13.0435	0.637176	0.687089	1	385	23	18.7013	30.4348	0.614471	0.266242	1	385	23	6.23377	8.69565	0.716883	0.975944	1	385	23	2.33766	4.34783	0.537662	1	1	385	23	5.19481	21.7391	0.238961	0.0056716	1	385	23	4.15584	0	NA	0.656678	1
IgA_MFIorg_PCCA_HPRR3090287_IgA	361	43	11.6343	18.6047	0.625346	0.285934	1	355	41	8.4507	9.7561	0.866197	1	1	365	43	18.6301	25.5814	0.728269	0.375037	1	365	43	5.75342	11.6279	0.494795	0.245399	1	365	43	2.46575	2.32558	1.06027	1	1	365	43	6.30137	4.65116	1.35479	0.927791	1	365	43	3.56164	6.97674	0.510502	0.499102	1
IgG1_MFIorg_ALAS1_HPRR2960027_IgG1	361	43	11.6343	18.6047	0.625346	0.285934	1	354	42	8.47458	9.52381	0.889831	1	1	364	44	18.4066	27.2727	0.674908	0.228645	1	364	44	6.04396	9.09091	0.664835	0.649229	1	364	44	2.74725	0	NA	0.550462	1	364	44	5.49451	11.3636	0.483516	0.229946	1	364	44	4.12088	2.27273	1.81319	0.852906	1
IgG1_MFIorg_LMAN1_HPRR4160424_IgG1	348	56	13.2184	7.14286	1.85057	0.287894	1	343	53	9.62099	1.88679	5.09913	0.108038	1	352	56	21.0227	8.92857	2.35455	0.0517264	1	352	56	6.53409	5.35714	1.2197	0.967758	1	352	56	2.84091	0	NA	0.41688	1	352	56	6.81818	1.78571	3.81818	0.246632	1	352	56	4.54545	0	NA	0.20872	1
IgG2_MFIorg_BMP2_HPRR3730446_IgG2	348	56	13.2184	7.14286	1.85057	0.287894	1	341	55	9.09091	5.45455	1.66667	0.526127	1	352	56	20.4545	12.5	1.63636	0.223522	1	352	56	5.68182	10.7143	0.530303	0.255306	1	352	56	2.84091	0	NA	0.41688	1	352	56	6.81818	1.78571	3.81818	0.246632	1	352	56	4.54545	0	NA	0.20872	1
IgG1_MFIorg_HPRR2470749_IgG1	354	50	11.5819	18	0.64344	0.288858	1	349	47	9.45559	2.12766	4.44413	0.159685	1	358	50	19.2737	20	0.963687	1	1	358	50	6.14525	8	0.768156	0.846248	1	358	50	2.51397	2	1.25698	1	1	358	50	5.86592	8	0.73324	0.783598	1	358	50	3.91061	4	0.977654	1	1
IgA_MFIorg_COL12A1_HPRR1850043_IgA	378	26	12.963	3.84615	3.37037	0.290227	1	370	26	8.37838	11.5385	0.726126	0.846291	1	382	26	19.8953	11.5385	1.72426	0.431282	1	382	26	6.80628	0	NA	0.337095	1	382	26	2.35602	3.84615	0.612565	1	1	382	26	6.28272	3.84615	1.63351	0.937264	1	382	26	3.9267	3.84615	1.02094	1	1
IgG1_MFIorg_NPAT_HPRR3050373_IgG1	378	26	12.963	3.84615	3.37037	0.290227	1	371	25	7.81671	20	0.390836	0.0825899	1	381	27	19.4226	18.5185	1.04882	1	1	381	27	6.56168	3.7037	1.77165	0.857271	1	381	27	2.62467	0	NA	0.834958	1	381	27	6.03675	7.40741	0.814961	1	1	381	27	3.93701	3.7037	1.06299	1	1
IgG2_MFIorg_FAM50B_HPRR3920189_IgG2	378	26	12.963	3.84615	3.37037	0.290227	1	371	25	8.3558	12	0.696316	0.794285	1	382	26	19.6335	15.3846	1.27618	0.784033	1	382	26	6.5445	3.84615	1.70157	0.896441	1	382	26	2.6178	0	NA	0.857222	1	382	26	5.75916	11.5385	0.499127	0.44345	1	382	26	4.18848	0	NA	0.587436	1
IgG2_MFIorg_MRPL57_HPRR4040194_IgG2	378	26	12.963	3.84615	3.37037	0.290227	1	371	25	8.3558	12	0.696316	0.794285	1	382	26	19.8953	11.5385	1.72426	0.431282	1	382	26	6.5445	3.84615	1.70157	0.896441	1	382	26	2.35602	3.84615	0.612565	1	1	382	26	6.28272	3.84615	1.63351	0.937264	1	382	26	4.18848	0	NA	0.587436	1
IgG1_MFIorg_CRACR2A_HPRR3070424_IgG1	387	17	11.8863	23.5294	0.505168	0.29348	1	380	16	8.94737	0	NA	0.426069	1	391	17	19.1816	23.5294	0.815217	0.896072	1	391	17	6.39386	5.88235	1.08696	1	1	391	17	2.04604	11.7647	0.173913	0.0826004	1	391	17	6.39386	0	NA	0.575785	1	391	17	4.09207	0	NA	0.83154	1
IgG1_MFIorg_LEKR1_HPRR3460867_IgG1	387	17	11.8863	23.5294	0.505168	0.29348	1	380	16	8.42105	12.5	0.673684	0.90843	1	391	17	18.9258	29.4118	0.643478	0.448677	1	391	17	6.13811	11.7647	0.521739	0.672574	1	391	17	2.55754	0	NA	1	1	391	17	6.39386	0	NA	0.575785	1	391	17	3.58056	11.7647	0.304348	0.287494	1
IgG2_MFIorg_ANKS3_HPRR3190023_IgG2	387	17	11.8863	23.5294	0.505168	0.29348	1	379	17	8.70712	5.88235	1.48021	1	1	391	17	18.9258	29.4118	0.643478	0.448677	1	391	17	6.13811	11.7647	0.521739	0.672574	1	391	17	2.30179	5.88235	0.391304	0.89378	1	391	17	5.88235	11.7647	0.5	0.63588	1	391	17	4.09207	0	NA	0.83154	1
IgG2_MFIorg_DDX19B*_HPRR3480003_IgG2	387	17	11.8863	23.5294	0.505168	0.29348	1	380	16	8.68421	6.25	1.38947	1	1	391	17	18.9258	29.4118	0.643478	0.448677	1	391	17	6.39386	5.88235	1.08696	1	1	391	17	2.30179	5.88235	0.391304	0.89378	1	391	17	6.13811	5.88235	1.04348	1	1	391	17	3.58056	11.7647	0.304348	0.287494	1
IgG2_MFIorg_FCHO1_HPRR3270020_IgG2	387	17	11.8863	23.5294	0.505168	0.29348	1	380	16	8.94737	0	NA	0.426069	1	390	18	19.2308	22.2222	0.865385	0.992841	1	390	18	6.41026	5.55556	1.15385	1	1	390	18	2.05128	11.1111	0.184615	0.0987722	1	390	18	6.41026	0	NA	0.544464	1	390	18	4.10256	0	NA	0.798179	1
IgA_MFIorg_NIPAL2_HPRR2540126_IgA	368	36	13.0435	5.55556	2.34783	0.299761	1	359	37	9.1922	2.7027	3.40111	0.301411	1	371	37	20.4852	8.10811	2.5265	0.109883	1	371	37	6.469	5.40541	1.19677	1	1	371	37	2.69542	0	NA	0.65009	1	371	37	6.469	2.7027	2.39353	0.581316	1	371	37	4.31267	0	NA	0.398313	1
IgA_MFIorg_VCX2_HPRR3450149_IgA	368	36	13.0435	5.55556	2.34783	0.299761	1	359	37	8.07799	13.5135	0.597772	0.414772	1	370	38	19.4595	18.4211	1.05637	1	1	370	38	5.94595	10.5263	0.564865	0.451995	1	370	38	2.7027	0	NA	0.634619	1	370	38	5.94595	7.89474	0.753153	0.903009	1	370	38	4.32432	0	NA	0.384852	1
IgG1_MFIorg_ZNF541_HPRR2840045_IgG1	368	36	13.0435	5.55556	2.34783	0.299761	1	361	35	8.58726	8.57143	1.00185	1	1	371	37	20.2156	10.8108	1.86995	0.245068	1	371	37	6.19946	8.10811	0.7646	0.920078	1	371	37	2.69542	0	NA	0.65009	1	371	37	6.73854	0	NA	0.203976	1	371	37	4.31267	0	NA	0.398313	1
IgG2_MFIorg_RNF170_HPRR3730301_IgG2	368	36	13.0435	5.55556	2.34783	0.299761	1	362	34	8.01105	14.7059	0.544751	0.311478	1	372	36	19.3548	19.4444	0.995392	1	1	372	36	5.91398	11.1111	0.532258	0.388855	1	372	36	2.68817	0	NA	0.666026	1	372	36	6.1828	5.55556	1.1129	1	1	372	36	4.03226	2.77778	1.45161	1	1
IgA_MFIorg_PEX19_HPRR3500174_IgA	374	30	11.7647	20	0.588235	0.303113	1	365	31	8.76712	6.45161	1.3589	0.914058	1	377	31	19.0981	22.5806	0.845775	0.814001	1	377	31	5.57029	16.129	0.345358	0.0534747	1	377	31	2.65252	0	NA	0.753569	1	377	31	6.36605	3.22581	1.97347	0.755617	1	377	31	3.97878	3.22581	1.23342	1	1
IgA_MFIorg_ADNP2_HPRR1450124_IgA	390	14	12.8205	0	NA	0.308578	1	382	14	8.37696	14.2857	0.586387	0.772254	1	394	14	19.5431	14.2857	1.36802	0.884648	1	394	14	6.34518	7.14286	0.888325	1	1	394	14	2.53807	0	NA	1	1	394	14	6.09137	7.14286	0.852792	1	1	394	14	4.06091	0	NA	0.945242	1
IgA_MFIorg_DDX4_HPRR3010391_IgA	390	14	12.8205	0	NA	0.308578	1	383	13	8.35509	15.3846	0.543081	0.699208	1	393	15	19.5929	13.3333	1.46947	0.787735	1	393	15	6.36132	6.66667	0.954198	1	1	393	15	2.54453	0	NA	1	1	393	15	6.10687	6.66667	0.916031	1	1	393	15	4.07125	0	NA	0.90481	1
IgG1_MFIorg_SGTA_HPRR3210255_IgG1	390	14	12.8205	0	NA	0.308578	1	382	14	8.37696	14.2857	0.586387	0.772254	1	394	14	19.5431	14.2857	1.36802	0.884648	1	394	14	6.59898	0	NA	0.662375	1	394	14	2.53807	0	NA	1	1	394	14	6.34518	0	NA	0.684897	1	394	14	3.5533	14.2857	0.248731	0.182717	1
IgG2_MFIorg_FAM174C_HPRR3250165_IgG2	390	14	12.8205	0	NA	0.308578	1	383	13	8.87728	0	NA	0.535088	1	394	14	20.0508	0	NA	0.128098	1	394	14	6.59898	0	NA	0.662375	1	394	14	2.53807	0	NA	1	1	394	14	6.34518	0	NA	0.684897	1	394	14	4.06091	0	NA	0.945242	1
IgG2_MFIorg_PCDHA6_HPRR3320132_IgG2	390	14	12.8205	0	NA	0.308578	1	383	13	8.35509	15.3846	0.543081	0.699208	1	394	14	19.5431	14.2857	1.36802	0.884648	1	394	14	6.34518	7.14286	0.888325	1	1	394	14	2.53807	0	NA	1	1	394	14	6.34518	0	NA	0.684897	1	394	14	4.06091	0	NA	0.945242	1
IgG2_MFIorg_PPARD_HPRR3730067_IgG2	349	55	13.1805	7.27273	1.81232	0.309482	1	342	54	8.47953	9.25926	0.915789	1	1	353	55	20.1133	14.5455	1.38279	0.430354	1	353	55	6.79887	3.63636	1.86969	0.550918	1	353	55	2.26629	3.63636	0.623229	0.886712	1	353	55	5.94901	7.27273	0.817989	0.937416	1	353	55	4.53258	0	NA	0.215944	1
IgA_MFIorg_DYDC1_HPRR3020599_IgA	379	25	12.9288	4	3.23219	0.317533	1	371	25	8.3558	12	0.696316	0.794285	1	383	25	19.5822	16	1.22389	0.858741	1	383	25	6.00522	12	0.500435	0.44345	1	383	25	2.61097	0	NA	0.880359	1	383	25	6.26632	4	1.56658	0.978121	1	383	25	4.17755	0	NA	0.609439	1
IgA_MFIorg_PDPR_HPRR3160059_IgA	379	25	12.9288	4	3.23219	0.317533	1	371	25	9.16442	0	NA	0.224613	1	383	25	20.3655	4	5.09138	0.0809502	1	383	25	6.52742	4	1.63185	0.937264	1	383	25	2.61097	0	NA	0.880359	1	383	25	6.52742	0	NA	0.374474	1	383	25	4.17755	0	NA	0.609439	1
IgG1_MFIorg_CLDN12_HPRR2010069_IgG1	379	25	12.9288	4	3.23219	0.317533	1	371	25	8.08625	16	0.505391	0.318133	1	383	25	19.5822	16	1.22389	0.858741	1	383	25	6.26632	8	0.78329	1	1	383	25	2.34987	4	0.587467	1	1	383	25	6.26632	4	1.56658	0.978121	1	383	25	4.17755	0	NA	0.609439	1
IgG1_MFIorg_DISC1_HPRR3410120_IgG1	379	25	12.9288	4	3.23219	0.317533	1	371	25	8.3558	12	0.696316	0.794285	1	383	25	19.5822	16	1.22389	0.858741	1	383	25	6.52742	4	1.63185	0.937264	1	383	25	2.61097	0	NA	0.880359	1	383	25	5.74413	12	0.478677	0.40469	1	383	25	3.91645	4	0.979112	1	1
IgG1_MFIorg_EIF4E3_HPRR3970114_IgG1	379	25	12.9288	4	3.23219	0.317533	1	371	25	8.3558	12	0.696316	0.794285	1	383	25	19.8433	12	1.65361	0.483687	1	383	25	6.52742	4	1.63185	0.937264	1	383	25	2.34987	4	0.587467	1	1	383	25	6.26632	4	1.56658	0.978121	1	383	25	4.17755	0	NA	0.609439	1
IgG1_MFIorg_MYPN_HPRR3020288_IgG1	379	25	12.9288	4	3.23219	0.317533	1	371	25	9.16442	0	NA	0.224613	1	383	25	20.3655	4	5.09138	0.0809502	1	383	25	6.52742	4	1.63185	0.937264	1	383	25	2.61097	0	NA	0.880359	1	383	25	6.52742	0	NA	0.374474	1	383	25	4.17755	0	NA	0.609439	1
IgG2_MFIorg_GBP6_HPRR4080077_IgG2	379	25	12.9288	4	3.23219	0.317533	1	371	25	8.62534	8	1.07817	1	1	382	26	19.8953	11.5385	1.72426	0.431282	1	382	26	6.5445	3.84615	1.70157	0.896441	1	382	26	2.6178	0	NA	0.857222	1	382	26	6.28272	3.84615	1.63351	0.937264	1	382	26	3.9267	3.84615	1.02094	1	1
IgG2_MFIorg_RETREG3_HPRR3930154_IgG2	379	25	12.9288	4	3.23219	0.317533	1	371	25	7.81671	20	0.390836	0.0825899	1	383	25	19.3211	20	0.966057	1	1	383	25	6.26632	8	0.78329	1	1	383	25	2.61097	0	NA	0.880359	1	383	25	5.74413	12	0.478677	0.40469	1	383	25	4.17755	0	NA	0.609439	1
IgG1_MFIorg_FAM53B_HPRR3020822_IgG1	353	51	11.6147	17.6471	0.658168	0.319557	1	346	50	9.53757	2	4.76879	0.131479	1	357	51	19.3277	19.6078	0.985714	1	1	357	51	6.44258	5.88235	1.09524	1	1	357	51	2.80112	0	NA	0.467783	1	357	51	5.88235	7.84314	0.75	0.814936	1	357	51	3.92157	3.92157	1	1	1
IgG1_MFIorg_PRPF19_HPRR3050186_IgG1	359	45	13.0919	6.66667	1.96379	0.320367	1	352	44	9.375	2.27273	4.125	0.193581	1	362	46	20.7182	8.69565	2.3826	0.0808593	1	362	46	6.35359	6.52174	0.974217	1	1	362	46	2.48619	2.17391	1.14365	1	1	362	46	6.90608	0	NA	0.130209	1	362	46	4.14365	2.17391	1.90608	0.806391	1
IgG2_MFIorg_HELZ2_HPRR3730495_IgG2	359	45	13.0919	6.66667	1.96379	0.320367	1	353	43	8.78187	6.97674	1.25873	0.911895	1	363	45	20.3857	11.1111	1.83471	0.198732	1	363	45	6.61157	4.44444	1.4876	0.81198	1	363	45	2.47934	2.22222	1.1157	1	1	363	45	6.33609	4.44444	1.42562	0.865336	1	363	45	4.40771	0	NA	0.303144	1
IgG1_MFIorg_L2HGDH_HPRR3920065_IgG1	369	35	13.0081	5.71429	2.27642	0.325234	1	362	34	8.28729	11.7647	0.70442	0.709992	1	373	35	19.571	17.1429	1.14164	0.901386	1	373	35	6.43432	5.71429	1.12601	1	1	373	35	2.41287	2.85714	0.844504	1	1	373	35	6.43432	2.85714	2.25201	0.634682	1	373	35	4.02145	2.85714	1.40751	1	1
IgG1_MFIorg_USP53_HPRR2880137_IgG1	369	35	13.0081	5.71429	2.27642	0.325234	1	361	35	8.86427	5.71429	1.55125	0.749612	1	373	35	20.1072	11.4286	1.75938	0.308346	1	373	35	6.70241	2.85714	2.34584	0.597072	1	373	35	2.68097	0	NA	0.68245	1	373	35	5.89812	8.57143	0.688114	0.79335	1	373	35	4.28954	0	NA	0.426804	1
IgG2_MFIorg_IL1F10_HPRR3890931_IgG2	369	35	13.0081	5.71429	2.27642	0.325234	1	362	34	8.83978	5.88235	1.50276	0.788398	1	373	35	20.1072	11.4286	1.75938	0.308346	1	373	35	6.43432	5.71429	1.12601	1	1	373	35	2.68097	0	NA	0.68245	1	373	35	6.70241	0	NA	0.225414	1	373	35	4.28954	0	NA	0.426804	1
IgG2_MFIorg_RMC1_HPRR3120210_IgG2	369	35	13.0081	5.71429	2.27642	0.325234	1	363	33	8.53994	9.09091	0.939394	1	1	373	35	19.8391	14.2857	1.38874	0.567793	1	373	35	6.43432	5.71429	1.12601	1	1	373	35	2.68097	0	NA	0.68245	1	373	35	6.43432	2.85714	2.25201	0.634682	1	373	35	4.02145	2.85714	1.40751	1	1
IgA_MFIorg_CRBN_HPRR2960068_IgA	380	24	11.8421	20.8333	0.568421	0.328234	1	372	24	8.06452	16.6667	0.483871	0.279226	1	383	25	18.5379	32	0.579308	0.164758	1	383	25	5.74413	16	0.359008	0.107078	1	383	25	2.34987	4	0.587467	1	1	383	25	6.26632	4	1.56658	0.978121	1	383	25	3.91645	4	0.979112	1	1
IgA_MFIorg_EED_HPRR3140139_IgA	380	24	11.8421	20.8333	0.568421	0.328234	1	373	23	8.31099	13.0435	0.637176	0.687089	1	384	24	18.75	29.1667	0.642857	0.323808	1	384	24	5.98958	12.5	0.479167	0.403123	1	384	24	2.08333	8.33333	0.25	0.214723	1	384	24	5.98958	8.33333	0.71875	0.979414	1	384	24	4.16667	0	NA	0.632493	1
IgA_MFIorg_LEPROT_HPRR4080141_IgA	380	24	11.8421	20.8333	0.568421	0.328234	1	374	22	8.82353	4.54545	1.94118	0.760726	1	384	24	19.0104	25	0.760417	0.6497	1	384	24	6.25	8.33333	0.75	1	1	384	24	2.34375	4.16667	0.5625	1	1	384	24	6.25	4.16667	1.5	1	1	384	24	3.64583	8.33333	0.4375	0.544683	1
IgA_MFIorg_SAMD15_HPRR2850063_IgA	380	24	11.8421	20.8333	0.568421	0.328234	1	372	24	8.33333	12.5	0.666667	0.741163	1	384	24	18.75	29.1667	0.642857	0.323808	1	384	24	5.46875	20.8333	0.2625	0.0105022	0.915899	384	24	2.60417	0	NA	0.904431	1	384	24	5.46875	16.6667	0.328125	0.075009	1	384	24	4.16667	0	NA	0.632493	1
IgA_MFIorg_SREK1_HPRR3010410_IgA	380	24	11.8421	20.8333	0.568421	0.328234	1	372	24	8.60215	8.33333	1.03226	1	1	383	25	18.799	28	0.671391	0.386031	1	383	25	5.48303	20	0.274151	0.0140275	0.915899	383	25	2.61097	0	NA	0.880359	1	383	25	6.26632	4	1.56658	0.978121	1	383	25	3.91645	4	0.979112	1	1
IgG1_MFIorg_LSM14B_HPRR3310108_IgG1	350	54	13.1429	7.40741	1.77429	0.332414	1	343	53	8.45481	9.43396	0.89621	1	1	354	54	20.0565	14.8148	1.35381	0.469593	1	354	54	6.21469	7.40741	0.838983	0.971934	1	354	54	2.54237	1.85185	1.37288	1	1	354	54	5.9322	7.40741	0.800847	0.907292	1	354	54	4.51977	0	NA	0.22341	1
IgA_MFIorg_ARHGAP10_HPRR3000042_IgA	391	13	12.7877	0	NA	0.342447	1	383	13	8.61619	7.69231	1.1201	1	1	395	13	19.7468	7.69231	2.56709	0.468085	1	395	13	6.58228	0	NA	0.704683	1	395	13	2.53165	0	NA	1	1	395	13	6.32911	0	NA	0.727421	1	395	13	4.05063	0	NA	0.988641	1
IgA_MFIorg_LGALS12_HPRR2320093_IgA	391	13	12.7877	0	NA	0.342447	1	384	12	8.59375	8.33333	1.03125	1	1	395	13	19.7468	7.69231	2.56709	0.468085	1	395	13	6.58228	0	NA	0.704683	1	395	13	2.53165	0	NA	1	1	395	13	6.07595	7.69231	0.789873	1	1	395	13	3.79747	7.69231	0.493671	1	1
IgA_MFIorg_WASHC2A*_HPRR3340204_IgA	391	13	12.7877	0	NA	0.342447	1	383	13	8.87728	0	NA	0.535088	1	394	14	20.0508	0	NA	0.128098	1	394	14	6.59898	0	NA	0.662375	1	394	14	2.53807	0	NA	1	1	394	14	6.34518	0	NA	0.684897	1	394	14	4.06091	0	NA	0.945242	1
IgG1_MFIorg_CCDC7_HPRR3470572_IgG1	391	13	12.7877	0	NA	0.342447	1	383	13	8.61619	7.69231	1.1201	1	1	395	13	19.7468	7.69231	2.56709	0.468085	1	395	13	6.32911	7.69231	0.822785	1	1	395	13	2.53165	0	NA	1	1	395	13	6.32911	0	NA	0.727421	1	395	13	4.05063	0	NA	0.988641	1
IgG1_MFIorg_DYNLT2_HPRR2650047_IgG1	391	13	12.7877	0	NA	0.342447	1	384	12	8.59375	8.33333	1.03125	1	1	395	13	19.7468	7.69231	2.56709	0.468085	1	395	13	6.32911	7.69231	0.822785	1	1	395	13	2.53165	0	NA	1	1	395	13	6.32911	0	NA	0.727421	1	395	13	4.05063	0	NA	0.988641	1
IgG1_MFIorg_CPA4_HPRR4340044_IgG1	398	6	12.0603	33.3333	0.361809	0.34413	1	390	6	8.71795	0	NA	0.98225	1	401	7	19.202	28.5714	0.67207	0.889036	1	401	7	6.23441	14.2857	0.436409	0.932928	1	401	7	1.99501	28.5714	0.0698254	0.00105506	1	401	7	6.23441	0	NA	1	1	401	7	3.74065	14.2857	0.261845	0.657847	1
IgA_MFIorg_GPIHBP1_HPRR3790161_IgA	373	31	11.7962	19.3548	0.609473	0.345096	1	365	31	8.21918	12.9032	0.636986	0.575588	1	377	31	18.5676	29.0323	0.639552	0.237612	1	377	31	6.1008	9.67742	0.630416	0.688264	1	377	31	2.12202	6.45161	0.328912	0.371095	1	377	31	5.83554	9.67742	0.603006	0.639916	1	377	31	3.97878	3.22581	1.23342	1	1
IgA_MFIorg_KLF8_HPRR4200142_IgA	373	31	11.7962	19.3548	0.609473	0.345096	1	365	31	7.94521	16.129	0.492603	0.219596	1	376	32	18.3511	31.25	0.587234	0.123631	1	376	32	5.85106	12.5	0.468085	0.270784	1	376	32	2.39362	3.125	0.765957	1	1	376	32	5.05319	18.75	0.269504	0.00657903	1	376	32	4.25532	0	NA	0.473894	1
IgA_MFIorg_SPRED2_HPRR2950103_IgA	373	31	11.7962	19.3548	0.609473	0.345096	1	366	30	8.74317	6.66667	1.31148	0.959043	1	377	31	18.8329	25.8065	0.729775	0.478869	1	377	31	6.1008	9.67742	0.630416	0.688264	1	377	31	2.12202	6.45161	0.328912	0.371095	1	377	31	6.1008	6.45161	0.945623	1	1	377	31	3.71353	6.45161	0.575597	0.784335	1
IgG1_MFIorg_TFE3_HPRR4160478_IgG1	373	31	11.7962	19.3548	0.609473	0.345096	1	366	30	7.9235	16.6667	0.47541	0.1921	1	377	31	18.3024	32.2581	0.567374	0.0981619	1	377	31	5.57029	16.129	0.345358	0.0534747	1	377	31	2.65252	0	NA	0.753569	1	377	31	5.57029	12.9032	0.431698	0.212444	1	377	31	3.71353	6.45161	0.575597	0.784335	1
IgA_MFIorg_BIN2_HPRR3070159_IgA	380	24	12.8947	4.16667	3.09474	0.347367	1	372	24	8.33333	12.5	0.666667	0.741163	1	383	25	19.8433	12	1.65361	0.483687	1	383	25	6.26632	8	0.78329	1	1	383	25	2.61097	0	NA	0.880359	1	383	25	6.26632	4	1.56658	0.978121	1	383	25	3.91645	4	0.979112	1	1
IgG1_MFIorg_Bare-bead_IgG1	380	24	12.8947	4.16667	3.09474	0.347367	1	372	24	8.33333	12.5	0.666667	0.741163	1	384	24	19.7917	12.5	1.58333	0.541337	1	384	24	6.51042	4.16667	1.5625	0.979788	1	384	24	2.34375	4.16667	0.5625	1	1	384	24	6.25	4.16667	1.5	1	1	384	24	4.16667	0	NA	0.632493	1
IgG1_MFIorg_CENPI_HPRR3720512_IgG1	380	24	12.8947	4.16667	3.09474	0.347367	1	372	24	8.33333	12.5	0.666667	0.741163	1	384	24	19.5312	16.6667	1.17188	0.937584	1	384	24	6.25	8.33333	0.75	1	1	384	24	2.60417	0	NA	0.904431	1	384	24	6.25	4.16667	1.5	1	1	384	24	3.90625	4.16667	0.9375	1	1
IgG1_MFIorg_ELL_HPRR680115_IgG1	380	24	12.8947	4.16667	3.09474	0.347367	1	373	23	8.84718	4.34783	2.03485	0.7158	1	384	24	20.0521	8.33333	2.40625	0.252924	1	384	24	6.77083	0	NA	0.375226	1	384	24	2.34375	4.16667	0.5625	1	1	384	24	6.51042	0	NA	0.394492	1	384	24	4.16667	0	NA	0.632493	1
IgG1_MFIorg_PLCB4_HPRR4160993_IgG1	380	24	12.8947	4.16667	3.09474	0.347367	1	374	22	8.55615	9.09091	0.941176	1	1	384	24	19.7917	12.5	1.58333	0.541337	1	384	24	6.77083	0	NA	0.375226	1	384	24	2.60417	0	NA	0.904431	1	384	24	6.25	4.16667	1.5	1	1	384	24	3.90625	4.16667	0.9375	1	1
IgG1_MFIorg_OCA2_HPRR2870030_IgG1	386	18	11.9171	22.2222	0.536269	0.351535	1	379	17	8.97098	0	NA	0.395788	1	390	18	19.2308	22.2222	0.865385	0.992841	1	390	18	6.41026	5.55556	1.15385	1	1	390	18	2.05128	11.1111	0.184615	0.0987722	1	390	18	6.41026	0	NA	0.544464	1	390	18	4.10256	0	NA	0.798179	1
IgA_MFIorg_BOP1_HPRR3290148_IgA	352	52	11.6477	17.3077	0.67298	0.35169	1	345	51	8.4058	9.80392	0.857391	0.948247	1	355	53	18.5915	24.5283	0.757963	0.404312	1	355	53	5.91549	9.43396	0.627042	0.498568	1	355	53	1.69014	7.54717	0.223944	0.036073	1	355	53	6.47887	3.77358	1.7169	0.646237	1	355	53	3.94366	3.77358	1.04507	1	1
IgG2_MFIorg_CSTB_HPRR3950026_IgG2	352	52	11.6477	17.3077	0.67298	0.35169	1	347	49	8.06916	12.2449	0.658982	0.481243	1	356	52	18.2584	26.9231	0.67817	0.197329	1	356	52	6.17978	7.69231	0.803371	0.909861	1	356	52	1.96629	5.76923	0.340824	0.239352	1	356	52	5.61798	9.61538	0.58427	0.416102	1	356	52	3.37079	7.69231	0.438202	0.263892	1
IgA_MFIorg_ANO4_HPRR3610264_IgA	366	38	11.7486	18.4211	0.637783	0.352343	1	359	37	9.1922	2.7027	3.40111	0.301411	1	370	38	19.4595	18.4211	1.05637	1	1	370	38	5.94595	10.5263	0.564865	0.451995	1	370	38	2.43243	2.63158	0.924324	1	1	370	38	5.94595	7.89474	0.753153	0.903009	1	370	38	4.32432	0	NA	0.384852	1
IgG1_MFIorg_PREPL_HPRR2880074_IgG1	366	38	11.7486	18.4211	0.637783	0.352343	1	359	37	8.35655	10.8108	0.772981	0.842097	1	370	38	18.3784	28.9474	0.634889	0.175542	1	370	38	5.40541	15.7895	0.342342	0.0318025	1	370	38	2.7027	0	NA	0.634619	1	370	38	5.94595	7.89474	0.753153	0.903009	1	370	38	4.32432	0	NA	0.384852	1
IgG2_MFIorg_DGKD_HPRR3720232_IgG2	366	38	11.7486	18.4211	0.637783	0.352343	1	359	37	8.07799	13.5135	0.597772	0.414772	1	370	38	18.1081	31.5789	0.573423	0.0741451	1	370	38	5.40541	15.7895	0.342342	0.0318025	1	370	38	2.7027	0	NA	0.634619	1	370	38	5.67568	10.5263	0.539189	0.40533	1	370	38	3.78378	5.26316	0.718919	0.993135	1
IgG2_MFIorg_TNNT1_HPRR3920058_IgG2	366	38	11.7486	18.4211	0.637783	0.352343	1	360	36	8.61111	8.33333	1.03333	1	1	370	38	19.1892	21.0526	0.911486	0.951132	1	370	38	5.67568	13.1579	0.431351	0.147201	1	370	38	1.89189	7.89474	0.23964	0.0839653	1	370	38	6.21622	5.26316	1.18108	1	1	370	38	4.05405	2.63158	1.54054	1	1
IgA_MFIorg_MTPAP_HPRR3020144_IgA	308	96	11.3636	15.625	0.727273	0.352597	1	302	94	8.27815	9.57447	0.864606	0.856382	1	311	97	18.0064	23.7113	0.759402	0.273822	1	311	97	5.78778	8.24742	0.701768	0.530129	1	311	97	2.57235	2.06186	1.24759	1	1	311	97	5.78778	7.21649	0.802021	0.787324	1	311	97	3.21543	6.18557	0.519829	0.309548	1
IgA_MFIorg_SP5_HPRR4410202_IgA	370	34	12.973	5.88235	2.20541	0.352671	1	363	33	7.16253	24.2424	0.295455	0.00245669	0.738097	374	34	18.7166	26.4706	0.707071	0.384923	1	374	34	6.14973	8.82353	0.69697	0.806889	1	374	34	2.6738	0	NA	0.699388	1	374	34	5.61497	11.7647	0.477273	0.290025	1	374	34	3.74332	5.88235	0.636364	0.877766	1
IgG1_MFIorg_KNL1_HPRR2420046_IgG1	370	34	12.973	5.88235	2.20541	0.352671	1	363	33	8.53994	9.09091	0.939394	1	1	374	34	20.0535	11.7647	1.70455	0.344958	1	374	34	6.68449	2.94118	2.27273	0.624924	1	374	34	2.40642	2.94118	0.818182	1	1	374	34	6.14973	5.88235	1.04545	1	1	374	34	4.27807	0	NA	0.441889	1
IgG2_MFIorg_CAMK2B*_HPRR3770075_IgG2	370	34	12.973	5.88235	2.20541	0.352671	1	362	34	8.28729	11.7647	0.70442	0.709992	1	374	34	19.7861	14.7059	1.34545	0.623359	1	374	34	6.41711	5.88235	1.09091	1	1	374	34	2.40642	2.94118	0.818182	1	1	374	34	5.88235	8.82353	0.666667	0.755651	1	374	34	4.27807	0	NA	0.441889	1
IgG2_MFIorg_G6PC3_HPRR3760187_IgG2	370	34	12.973	5.88235	2.20541	0.352671	1	363	33	8.53994	9.09091	0.939394	1	1	374	34	20.0535	11.7647	1.70455	0.344958	1	374	34	6.14973	8.82353	0.69697	0.806889	1	374	34	2.40642	2.94118	0.818182	1	1	374	34	6.41711	2.94118	2.18182	0.663073	1	374	34	4.27807	0	NA	0.441889	1
IgG2_MFIorg_RHBDL3_HPRR3930135_IgG2	370	34	12.973	5.88235	2.20541	0.352671	1	363	33	8.53994	9.09091	0.939394	1	1	373	35	19.8391	14.2857	1.38874	0.567793	1	373	35	6.43432	5.71429	1.12601	1	1	373	35	2.68097	0	NA	0.68245	1	373	35	6.16622	5.71429	1.07909	1	1	373	35	4.02145	2.85714	1.40751	1	1
IgG2_MFIorg_NR4A3_HPRR3140495_IgG2	359	45	11.6992	17.7778	0.658078	0.353854	1	352	44	9.09091	4.54545	2	0.465818	1	363	45	19.0083	22.2222	0.855372	0.753007	1	363	45	6.06061	8.88889	0.681818	0.682437	1	363	45	2.47934	2.22222	1.1157	1	1	363	45	6.06061	6.66667	0.909091	1	1	363	45	4.13223	2.22222	1.8595	0.829361	1
IgA_MFIorg_LY6G6C_HPRR3340376_IgA	351	53	13.1054	7.54717	1.73647	0.356745	1	344	52	7.84884	13.4615	0.583056	0.279717	1	355	53	19.1549	20.7547	0.922919	0.929399	1	355	53	6.19718	7.54717	0.821127	0.941106	1	355	53	2.53521	1.88679	1.34366	1	1	355	53	6.19718	5.66038	1.09484	1	1	355	53	3.94366	3.77358	1.04507	1	1
IgG2_MFIorg_C3orf22_HPRR3460653_IgG2	351	53	13.1054	7.54717	1.73647	0.356745	1	344	52	8.43023	9.61538	0.876744	0.98502	1	354	54	20.0565	14.8148	1.35381	0.469593	1	354	54	6.77966	3.7037	1.83051	0.573491	1	354	54	2.54237	1.85185	1.37288	1	1	354	54	6.21469	5.55556	1.11864	1	1	354	54	4.23729	1.85185	2.28814	0.642026	1
IgA_MFIorg_LARP1B_HPRR3000247_IgA	361	43	13.0194	6.97674	1.86611	0.372141	1	353	43	9.06516	4.65116	1.94901	0.491966	1	365	43	20.274	11.6279	1.74356	0.248869	1	365	43	6.30137	6.97674	0.903196	1	1	365	43	2.73973	0	NA	0.563544	1	365	43	6.0274	6.97674	0.863927	1	1	365	43	4.38356	0	NA	0.324451	1
IgG2_MFIorg_PTPN18_HPRR3720192_IgG2	361	43	13.0194	6.97674	1.86611	0.372141	1	354	42	8.75706	7.14286	1.22599	0.950735	1	365	43	20	13.9535	1.43333	0.456232	1	365	43	6.57534	4.65116	1.4137	0.874026	1	365	43	2.73973	0	NA	0.563544	1	365	43	6.0274	6.97674	0.863927	1	1	365	43	4.38356	0	NA	0.324451	1
IgA_MFIorg_CDC42EP3_HPRR3970125_IgA	379	25	11.8734	20	0.593668	0.378003	1	373	23	8.57909	8.69565	0.986595	1	1	382	26	18.8482	26.9231	0.700075	0.452172	1	382	26	6.02094	11.5385	0.521815	0.484175	1	382	26	2.6178	0	NA	0.857222	1	382	26	5.49738	15.3846	0.35733	0.107078	1	382	26	4.18848	0	NA	0.587436	1
IgG1_MFIorg_GBP7_HPRR3610222_IgG1	379	25	11.8734	20	0.593668	0.378003	1	371	25	8.89488	4	2.22372	0.633504	1	383	25	19.0601	24	0.794169	0.730523	1	383	25	6.26632	8	0.78329	1	1	383	25	2.61097	0	NA	0.880359	1	383	25	6.26632	4	1.56658	0.978121	1	383	25	3.65535	8	0.456919	0.580552	1
IgG1_MFIorg_RGS8_HPRR3890804_IgG1	379	25	11.8734	20	0.593668	0.378003	1	371	25	9.16442	0	NA	0.224613	1	382	26	19.3717	19.2308	1.00733	1	1	382	26	6.28272	7.69231	0.816754	1	1	382	26	2.6178	0	NA	0.857222	1	382	26	6.28272	3.84615	1.63351	0.937264	1	382	26	3.66492	7.69231	0.47644	0.615943	1
IgG1_MFIorg_SPRED2_HPRR2950103_IgG1	379	25	11.8734	20	0.593668	0.378003	1	372	24	8.06452	16.6667	0.483871	0.279226	1	383	25	18.2768	36	0.507688	0.0559208	1	383	25	6.52742	4	1.63185	0.937264	1	383	25	2.34987	4	0.587467	1	1	383	25	5.22193	20	0.261097	0.0106287	1	383	25	3.91645	4	0.979112	1	1
IgG2_MFIorg_SLC6A19_HPRR3010526_IgG2	379	25	11.8734	20	0.593668	0.378003	1	372	24	8.87097	4.16667	2.12903	0.673438	1	383	25	19.3211	20	0.966057	1	1	383	25	6.26632	8	0.78329	1	1	383	25	2.34987	4	0.587467	1	1	383	25	6.26632	4	1.56658	0.978121	1	383	25	4.17755	0	NA	0.609439	1
IgA_MFIorg_COL4A6_HPRR3830562_IgA	381	23	12.8609	4.34783	2.95801	0.379963	1	375	21	9.06667	0	NA	0.296955	1	384	24	20.3125	4.16667	4.875	0.0937848	1	384	24	6.77083	0	NA	0.375226	1	384	24	2.60417	0	NA	0.904431	1	384	24	6.51042	0	NA	0.394492	1	384	24	4.16667	0	NA	0.632493	1
IgA_MFIorg_KPNA3_HPRR3360004_IgA	381	23	12.8609	4.34783	2.95801	0.379963	1	372	24	7.52688	25	0.301075	0.00972222	1	383	25	18.799	28	0.671391	0.386031	1	383	25	6.00522	12	0.500435	0.44345	1	383	25	2.61097	0	NA	0.880359	1	383	25	5.74413	12	0.478677	0.40469	1	383	25	4.17755	0	NA	0.609439	1
IgA_MFIorg_PTF1A_HPRR4150009_IgA	381	23	12.8609	4.34783	2.95801	0.379963	1	373	23	8.84718	4.34783	2.03485	0.7158	1	385	23	20	8.69565	2.3	0.288615	1	385	23	6.49351	4.34783	1.49351	1	1	385	23	2.5974	0	NA	0.929508	1	385	23	6.49351	0	NA	0.415735	1	385	23	4.15584	0	NA	0.656678	1
IgG1_MFIorg_IFIT5_HPRR3020437_IgG1	381	23	12.8609	4.34783	2.95801	0.379963	1	373	23	8.31099	13.0435	0.637176	0.687089	1	384	24	19.5312	16.6667	1.17188	0.937584	1	384	24	6.51042	4.16667	1.5625	0.979788	1	384	24	2.60417	0	NA	0.904431	1	384	24	6.25	4.16667	1.5	1	1	384	24	3.90625	4.16667	0.9375	1	1
IgG1_MFIorg_RGS9BP_HPRR3420712_IgG1	381	23	12.8609	4.34783	2.95801	0.379963	1	375	21	7.73333	23.8095	0.3248	0.0308705	1	385	23	18.961	26.087	0.72684	0.569676	1	385	23	6.23377	8.69565	0.716883	0.975944	1	385	23	2.5974	0	NA	0.929508	1	385	23	5.71429	13.0435	0.438095	0.328979	1	385	23	4.15584	0	NA	0.656678	1
IgG2_MFIorg_CARD9_HPRR4050286_IgG2	381	23	12.8609	4.34783	2.95801	0.379963	1	374	22	8.82353	4.54545	1.94118	0.760726	1	385	23	20	8.69565	2.3	0.288615	1	385	23	6.75325	0	NA	0.396092	1	385	23	2.5974	0	NA	0.929508	1	385	23	5.97403	8.69565	0.687013	0.935311	1	385	23	3.8961	4.34783	0.896104	1	1
IgG1_MFIorg_ZBBX_HPRR2960644_IgG1	392	12	12.7551	0	NA	0.380647	1	385	11	8.57143	9.09091	0.942857	1	1	396	12	19.697	8.33333	2.36364	0.541406	1	396	12	6.56566	0	NA	0.750835	1	396	12	2.52525	0	NA	1	1	396	12	6.06061	8.33333	0.727273	1	1	396	12	4.0404	0	NA	1	1
IgA_MFIorg_ENO3*_HPRR4370068_IgA	371	33	12.938	6.06061	2.13477	0.382196	1	362	34	8.28729	11.7647	0.70442	0.709992	1	374	34	19.5187	17.6471	1.10606	0.969866	1	374	34	6.41711	5.88235	1.09091	1	1	374	34	2.6738	0	NA	0.699388	1	374	34	6.41711	2.94118	2.18182	0.663073	1	374	34	4.0107	2.94118	1.36364	1	1
IgA_MFIorg_TMEM196_HPRR3420299_IgA	371	33	12.938	6.06061	2.13477	0.382196	1	365	31	8.76712	6.45161	1.3589	0.914058	1	374	34	20.0535	11.7647	1.70455	0.344958	1	374	34	6.68449	2.94118	2.27273	0.624924	1	374	34	2.40642	2.94118	0.818182	1	1	374	34	6.14973	5.88235	1.04545	1	1	374	34	4.27807	0	NA	0.441889	1
IgA_MFIorg_ZNF423_HPRR2250065_IgA	371	33	12.938	6.06061	2.13477	0.382196	1	364	32	8.79121	6.25	1.40659	0.870617	1	375	33	20	12.1212	1.65	0.385197	1	375	33	6.4	6.06061	1.056	1	1	375	33	2.66667	0	NA	0.716867	1	375	33	6.4	3.0303	2.112	0.692661	1	375	33	4.26667	0	NA	0.457574	1
IgG1_MFIorg_PHF8_HPRR2810196_IgG1	371	33	12.938	6.06061	2.13477	0.382196	1	365	31	8.76712	6.45161	1.3589	0.914058	1	375	33	20	12.1212	1.65	0.385197	1	375	33	6.13333	9.09091	0.674667	0.767873	1	375	33	2.66667	0	NA	0.716867	1	375	33	6.66667	0	NA	0.249182	1	375	33	4.26667	0	NA	0.457574	1
IgG1_MFIorg_TNFSF13_HPRR4190808_IgG1	371	33	12.938	6.06061	2.13477	0.382196	1	363	33	8.26446	12.1212	0.681818	0.665261	1	375	33	19.4667	18.1818	1.07067	1	1	375	33	6.13333	9.09091	0.674667	0.767873	1	375	33	2.13333	6.06061	0.352	0.416997	1	375	33	6.66667	0	NA	0.249182	1	375	33	3.73333	6.06061	0.616	0.84728	1
IgG2_MFIorg_SAE1_HPRR3280031_IgG2	371	33	12.938	6.06061	2.13477	0.382196	1	363	33	9.36639	0	NA	0.129947	1	374	34	20.5882	5.88235	3.5	0.0641623	1	374	34	6.68449	2.94118	2.27273	0.624924	1	374	34	2.40642	2.94118	0.818182	1	1	374	34	6.68449	0	NA	0.236989	1	374	34	4.27807	0	NA	0.441889	1
IgG1_MFIorg_ABHD10_HPRR2880132_IgG1	372	32	11.828	18.75	0.630824	0.38908	1	365	31	9.0411	3.22581	2.80274	0.437936	1	375	33	19.2	21.2121	0.905143	0.959578	1	375	33	6.4	6.06061	1.056	1	1	375	33	2.4	3.0303	0.792	1	1	375	33	6.4	3.0303	2.112	0.692661	1	375	33	4	3.0303	1.32	1	1
IgG2_MFIorg_C1orf52_HPRR3970101_IgG2	372	32	11.828	18.75	0.630824	0.38908	1	366	30	9.01639	3.33333	2.70492	0.465863	1	376	32	19.4149	18.75	1.03546	1	1	376	32	6.11702	9.375	0.652482	0.728308	1	376	32	2.39362	3.125	0.765957	1	1	376	32	5.85106	9.375	0.624113	0.678864	1	376	32	3.98936	3.125	1.2766	1	1
IgG2_MFIorg_EPS15L1_HPRR3890495_IgG2	372	32	11.828	18.75	0.630824	0.38908	1	364	32	9.06593	3.125	2.9011	0.411633	1	376	32	19.4149	18.75	1.03546	1	1	376	32	6.11702	9.375	0.652482	0.728308	1	376	32	2.12766	6.25	0.340426	0.394037	1	376	32	6.11702	6.25	0.978723	1	1	376	32	3.98936	3.125	1.2766	1	1
IgG1_MFIorg_IL12B_HPRR3140437_IgG1	336	68	11.6071	16.1765	0.717532	0.400027	1	328	68	8.84146	7.35294	1.20244	0.87214	1	340	68	18.5294	23.5294	0.7875	0.43278	1	340	68	5.88235	8.82353	0.666667	0.525761	1	340	68	2.35294	2.94118	0.8	1	1	340	68	5.58824	8.82353	0.633333	0.460195	1	340	68	3.82353	4.41176	0.866667	1	1
IgA_MFIorg_PPFIA4_HPRR3700340_IgA	362	42	12.9834	7.14286	1.81768	0.400616	1	354	42	8.47458	9.52381	0.889831	1	1	366	42	19.6721	16.6667	1.18033	0.794309	1	366	42	6.01093	9.52381	0.631148	0.58282	1	366	42	2.73224	0	NA	0.576982	1	366	42	6.01093	7.14286	0.84153	1	1	366	42	4.37158	0	NA	0.335679	1
IgG1_MFIorg_ARRB1_HPRR3460202_IgG1	362	42	12.9834	7.14286	1.81768	0.400616	1	354	42	9.03955	4.7619	1.89831	0.519368	1	366	42	20.2186	11.9048	1.69836	0.27778	1	366	42	6.28415	7.14286	0.879781	1	1	366	42	2.18579	4.7619	0.459016	0.620021	1	366	42	6.8306	0	NA	0.158974	1	366	42	4.09836	2.38095	1.72131	0.901768	1
IgA_MFIorg_TMEM123_HPRR4120003_IgA	326	78	13.1902	8.97436	1.46976	0.409789	1	321	75	7.78816	12	0.649013	0.345515	1	329	79	19.4529	18.9873	1.02452	1	1	329	79	5.77508	8.86076	0.651759	0.452172	1	329	79	2.73556	1.26582	2.16109	0.723709	1	329	79	6.68693	3.79747	1.76089	0.483687	1	329	79	3.64742	5.06329	0.720365	0.795285	1
IgA_MFIorg_CXXC4_HPRR3000483_IgA	353	51	13.0312	7.84314	1.66147	0.409815	1	345	51	8.11594	11.7647	0.689855	0.548238	1	356	52	19.6629	17.3077	1.13608	0.830829	1	356	52	6.17978	7.69231	0.803371	0.909861	1	356	52	2.52809	1.92308	1.31461	1	1	356	52	6.17978	5.76923	1.07116	1	1	356	52	3.65169	5.76923	0.632959	0.724525	1
IgA_MFIorg_ITPRIPL2_HPRR3190318_IgA	353	51	13.0312	7.84314	1.66147	0.409815	1	346	50	7.80347	14	0.557391	0.233298	1	355	53	19.7183	16.9811	1.16119	0.776356	1	355	53	5.91549	9.43396	0.627042	0.498568	1	355	53	2.53521	1.88679	1.34366	1	1	355	53	6.76056	1.88679	3.5831	0.283273	1	355	53	3.94366	3.77358	1.04507	1	1
IgA_MFIorg_EMILIN2_HPRR3120222_IgA	385	19	11.9481	21.0526	0.567532	0.41243	1	377	19	8.75332	5.26316	1.66313	0.912245	1	389	19	19.2802	21.0526	0.91581	1	1	389	19	6.42674	5.26316	1.22108	1	1	389	19	2.31362	5.26316	0.439589	0.958418	1	389	19	6.16967	5.26316	1.17224	1	1	389	19	3.85604	5.26316	0.732648	1	1
IgG2_MFIorg_FAM24A*_HPRR3230222_IgG2	385	19	11.9481	21.0526	0.567532	0.41243	1	377	19	8.48806	10.5263	0.806366	1	1	389	19	18.7661	31.5789	0.594259	0.278889	1	389	19	5.9126	15.7895	0.374464	0.21495	1	389	19	2.57069	0	NA	1	1	389	19	5.39846	21.0526	0.256427	0.0221234	1	389	19	4.11311	0	NA	0.766718	1
IgG2_MFIorg_UBE2Q2_HPRR3930120_IgG2	335	69	13.1343	8.69565	1.51045	0.412894	1	326	70	8.89571	7.14286	1.2454	0.810443	1	338	70	20.4142	14.2857	1.42899	0.310147	1	338	70	7.10059	2.85714	2.48521	0.291823	1	338	70	2.66272	1.42857	1.86391	0.854661	1	338	70	5.6213	8.57143	0.655819	0.507363	1	338	70	4.14201	2.85714	1.4497	0.868304	1
IgA_MFIorg_CHRM2_HPRR4040656_IgA	372	32	12.9032	6.25	2.06452	0.413942	1	364	32	8.24176	12.5	0.659341	0.620408	1	376	32	19.6809	15.625	1.25957	0.745642	1	376	32	6.38298	6.25	1.02128	1	1	376	32	2.39362	3.125	0.765957	1	1	376	32	6.11702	6.25	0.978723	1	1	376	32	3.98936	3.125	1.2766	1	1
IgA_MFIorg_LANCL3_HPRR4190532_IgA	372	32	12.9032	6.25	2.06452	0.413942	1	365	31	8.49315	9.67742	0.877626	1	1	376	32	19.6809	15.625	1.25957	0.745642	1	376	32	6.38298	6.25	1.02128	1	1	376	32	2.65957	0	NA	0.734917	1	376	32	6.38298	3.125	2.04255	0.723494	1	376	32	3.7234	6.25	0.595745	0.816135	1
IgG2_MFIorg_GCHFR_HPRR3100238_IgG2	372	32	12.9032	6.25	2.06452	0.413942	1	364	32	8.51648	9.375	0.908425	1	1	374	34	19.7861	14.7059	1.34545	0.623359	1	374	34	6.68449	2.94118	2.27273	0.624924	1	374	34	2.6738	0	NA	0.699388	1	374	34	5.88235	8.82353	0.666667	0.755651	1	374	34	4.27807	0	NA	0.441889	1
IgG2_MFIorg_SPAG4_HPRR3700048_IgG2	372	32	12.9032	6.25	2.06452	0.413942	1	364	32	7.96703	15.625	0.50989	0.248738	1	376	32	19.1489	21.875	0.87538	0.887368	1	376	32	6.64894	3.125	2.12766	0.684372	1	376	32	2.39362	3.125	0.765957	1	1	376	32	6.11702	6.25	0.978723	1	1	376	32	3.7234	6.25	0.595745	0.816135	1
IgG1_MFIorg_EIF4G1_HPRR2700076_IgG1	382	22	12.8272	4.54545	2.82199	0.415577	1	375	21	8.53333	9.52381	0.896	1	1	386	22	19.6891	13.6364	1.44387	0.673406	1	386	22	6.47668	4.54545	1.42487	1	1	386	22	2.33161	4.54545	0.512953	1	1	386	22	6.47668	0	NA	0.438308	1	386	22	3.88601	4.54545	0.854922	1	1
IgG1_MFIorg_EPOR_HPRR2760369_IgG1	382	22	12.8272	4.54545	2.82199	0.415577	1	375	21	8.26667	14.2857	0.578667	0.576929	1	386	22	19.6891	13.6364	1.44387	0.673406	1	386	22	6.47668	4.54545	1.42487	1	1	386	22	2.33161	4.54545	0.512953	1	1	386	22	6.21762	4.54545	1.36788	1	1	386	22	4.14508	0	NA	0.682083	1
IgG1_MFIorg_KPNA3_HPRR3360004_IgG1	382	22	12.8272	4.54545	2.82199	0.415577	1	375	21	8.8	4.7619	1.848	0.80835	1	386	22	19.9482	9.09091	2.1943	0.328966	1	386	22	6.47668	4.54545	1.42487	1	1	386	22	2.33161	4.54545	0.512953	1	1	386	22	6.47668	0	NA	0.438308	1	386	22	4.14508	0	NA	0.682083	1
IgG1_MFIorg_USF1_HPRR3080010_IgG1	382	22	12.8272	4.54545	2.82199	0.415577	1	374	22	8.82353	4.54545	1.94118	0.760726	1	385	23	20	8.69565	2.3	0.288615	1	385	23	6.75325	0	NA	0.396092	1	385	23	2.5974	0	NA	0.929508	1	385	23	6.23377	4.34783	1.43377	1	1	385	23	3.8961	4.34783	0.896104	1	1
IgG2_MFIorg_CCDC74B*_HPRR3200109_IgG2	382	22	12.8272	4.54545	2.82199	0.415577	1	374	22	8.28877	13.6364	0.607843	0.632263	1	386	22	19.4301	18.1818	1.06865	1	1	386	22	6.47668	4.54545	1.42487	1	1	386	22	2.59067	0	NA	0.955668	1	386	22	6.21762	4.54545	1.36788	1	1	386	22	3.88601	4.54545	0.854922	1	1
IgG2_MFIorg_SPTLC3_HPRR3310245_IgG2	382	22	12.8272	4.54545	2.82199	0.415577	1	375	21	9.06667	0	NA	0.296955	1	386	22	20.2073	4.54545	4.4456	0.12579	1	386	22	6.73575	0	NA	0.418294	1	386	22	2.59067	0	NA	0.955668	1	386	22	6.47668	0	NA	0.438308	1	386	22	3.88601	4.54545	0.854922	1	1
IgA_MFIorg_HYKK_HPRR3100623_IgA	393	11	12.7226	0	NA	0.423923	1	385	11	8.83117	0	NA	0.627599	1	397	11	19.8992	0	NA	0.207378	1	397	11	6.54912	0	NA	0.801429	1	397	11	2.51889	0	NA	1	1	397	11	6.29723	0	NA	0.824483	1	397	11	4.03023	0	NA	1	1
IgA_MFIorg_N4BP2L1_HPRR3090215_IgA	393	11	12.7226	0	NA	0.423923	1	385	11	8.57143	9.09091	0.942857	1	1	397	11	19.6474	9.09091	2.16121	0.626075	1	397	11	6.54912	0	NA	0.801429	1	397	11	2.51889	0	NA	1	1	397	11	6.29723	0	NA	0.824483	1	397	11	3.77834	9.09091	0.415617	0.913942	1
IgG1_MFIorg_HPRR4180305_IgG1	393	11	12.7226	0	NA	0.423923	1	386	10	8.29016	20	0.414508	0.463363	1	397	11	19.3955	18.1818	1.06675	1	1	397	11	6.54912	0	NA	0.801429	1	397	11	2.51889	0	NA	1	1	397	11	6.29723	0	NA	0.824483	1	397	11	4.03023	0	NA	1	1
IgG1_MFIorg_PHF8_HPRR4040292_IgG1	393	11	12.7226	0	NA	0.423923	1	386	10	8.80829	0	NA	0.68183	1	397	11	19.8992	0	NA	0.207378	1	397	11	6.54912	0	NA	0.801429	1	397	11	2.51889	0	NA	1	1	397	11	6.29723	0	NA	0.824483	1	397	11	4.03023	0	NA	1	1
IgG1_MFIorg_SLCO1B3*_HPRR3540041_IgG1	393	11	12.7226	0	NA	0.423923	1	386	10	8.80829	0	NA	0.68183	1	397	11	19.8992	0	NA	0.207378	1	397	11	6.54912	0	NA	0.801429	1	397	11	2.51889	0	NA	1	1	397	11	6.29723	0	NA	0.824483	1	397	11	4.03023	0	NA	1	1
IgG2_MFIorg_GYS1_HPRR3210136_IgG2	393	11	12.7226	0	NA	0.423923	1	385	11	8.83117	0	NA	0.627599	1	396	12	19.9495	0	NA	0.176299	1	396	12	6.56566	0	NA	0.750835	1	396	12	2.52525	0	NA	1	1	396	12	6.31313	0	NA	0.773752	1	396	12	4.0404	0	NA	1	1
IgG1_MFIorg_LZTS2_HPRR3880165_IgG1	357	47	11.7647	17.0213	0.691176	0.427717	1	349	47	7.73639	14.8936	0.519443	0.171651	1	360	48	18.0556	29.1667	0.619048	0.101934	1	360	48	5.55556	12.5	0.444444	0.124618	1	360	48	2.5	2.08333	1.2	1	1	360	48	5.27778	12.5	0.422222	0.101127	1	360	48	4.16667	2.08333	2	0.762136	1
IgA_MFIorg_GOLGA4_HPRR2960323_IgA	378	26	11.9048	19.2308	0.619048	0.429874	1	370	26	8.37838	11.5385	0.726126	0.846291	1	382	26	18.8482	26.9231	0.700075	0.452172	1	382	26	6.28272	7.69231	0.816754	1	1	382	26	2.35602	3.84615	0.612565	1	1	382	26	6.28272	3.84615	1.63351	0.937264	1	382	26	3.66492	7.69231	0.47644	0.615943	1
IgA_MFIorg_PIGG_HPRR4040402_IgA	378	26	11.9048	19.2308	0.619048	0.429874	1	370	26	8.37838	11.5385	0.726126	0.846291	1	382	26	18.8482	26.9231	0.700075	0.452172	1	382	26	6.5445	3.84615	1.70157	0.896441	1	382	26	2.35602	3.84615	0.612565	1	1	382	26	5.49738	15.3846	0.35733	0.107078	1	382	26	3.9267	3.84615	1.02094	1	1
IgA_MFIorg_SAMD7_HPRR3460771_IgA	378	26	11.9048	19.2308	0.619048	0.429874	1	370	26	8.64865	7.69231	1.12432	1	1	382	26	18.8482	26.9231	0.700075	0.452172	1	382	26	5.49738	19.2308	0.285864	0.018318	0.915899	382	26	2.35602	3.84615	0.612565	1	1	382	26	6.5445	0	NA	0.355591	1	382	26	3.9267	3.84615	1.02094	1	1
IgG1_MFIorg_CUX2_HPRR3500282_IgG1	378	26	11.9048	19.2308	0.619048	0.429874	1	370	26	9.18919	0	NA	0.20964	1	382	26	19.3717	19.2308	1.00733	1	1	382	26	6.28272	7.69231	0.816754	1	1	382	26	2.35602	3.84615	0.612565	1	1	382	26	6.28272	3.84615	1.63351	0.937264	1	382	26	3.9267	3.84615	1.02094	1	1
IgA_MFIorg_CALN1_HPRR2990223_IgA	363	41	12.9477	7.31707	1.76951	0.43092	1	356	40	8.42697	10	0.842697	0.968825	1	367	41	19.6185	17.0732	1.14909	0.854932	1	367	41	6.26703	7.31707	0.856494	1	1	367	41	2.7248	0	NA	0.590792	1	367	41	6.26703	4.87805	1.28474	0.993287	1	367	41	4.35967	0	NA	0.347315	1
IgA_MFIorg_UNC13C_HPRR4340237_IgA	363	41	12.9477	7.31707	1.76951	0.43092	1	355	41	8.73239	7.31707	1.19343	0.99051	1	367	41	19.891	14.6341	1.35922	0.5488	1	367	41	6.26703	7.31707	0.856494	1	1	367	41	2.7248	0	NA	0.590792	1	367	41	6.53951	2.43902	2.6812	0.487054	1	367	41	3.81471	4.87805	0.782016	1	1
IgG2_MFIorg_SLC37A3_HPRR3950188_IgG2	363	41	12.9477	7.31707	1.76951	0.43092	1	356	40	8.98876	5	1.79775	0.578101	1	367	41	20.436	9.7561	2.09469	0.151853	1	367	41	6.81199	2.43902	2.79292	0.45317	1	367	41	2.7248	0	NA	0.590792	1	367	41	6.26703	4.87805	1.28474	0.993287	1	367	41	4.35967	0	NA	0.347315	1
IgA_MFIorg_IGFBPL1_HPRR3760008_IgA	364	40	11.8132	17.5	0.675039	0.433165	1	356	40	7.02247	22.5	0.31211	0.0025673	0.738097	368	40	17.9348	32.5	0.551839	0.045135	1	368	40	6.52174	5	1.30435	0.973347	1	368	40	2.44565	2.5	0.978261	1	1	368	40	5.43478	12.5	0.434783	0.154918	1	368	40	3.53261	7.5	0.471014	0.424386	1
IgA_MFIorg_TP53_HPRR4100002_IgA	364	40	11.8132	17.5	0.675039	0.433165	1	357	39	8.40336	10.2564	0.819328	0.927326	1	368	40	19.0217	22.5	0.845411	0.750436	1	368	40	5.70652	12.5	0.456522	0.1836	1	368	40	1.90217	7.5	0.253623	0.101806	1	368	40	5.70652	10	0.570652	0.466491	1	368	40	4.07609	2.5	1.63043	0.953062	1
IgA_MFIorg_NME3*_HPRR3200128_IgA	371	33	11.8598	18.1818	0.652291	0.434797	1	365	31	7.94521	16.129	0.492603	0.219596	1	375	33	18.1333	33.3333	0.544	0.0589227	1	375	33	5.86667	12.1212	0.484	0.299029	1	375	33	2.4	3.0303	0.792	1	1	375	33	5.6	12.1212	0.462	0.263167	1	375	33	3.73333	6.06061	0.616	0.84728	1
IgG1_MFIorg_REXO5_HPRR3160019_IgG1	371	33	11.8598	18.1818	0.652291	0.434797	1	364	32	8.51648	9.375	0.908425	1	1	375	33	18.9333	24.2424	0.781	0.609908	1	375	33	6.13333	9.09091	0.674667	0.767873	1	375	33	2.4	3.0303	0.792	1	1	375	33	5.6	12.1212	0.462	0.263167	1	375	33	4	3.0303	1.32	1	1
IgG2_MFIorg_ZAR1L_HPRR3090356_IgG2	371	33	11.8598	18.1818	0.652291	0.434797	1	364	32	7.96703	15.625	0.50989	0.248738	1	375	33	18.1333	33.3333	0.544	0.0589227	1	375	33	5.86667	12.1212	0.484	0.299029	1	375	33	2.66667	0	NA	0.716867	1	375	33	5.86667	9.09091	0.645333	0.717468	1	375	33	3.46667	9.09091	0.381333	0.259308	1
IgA_MFIorg_EIF2D_HPRR2551063_IgA	336	68	13.0952	8.82353	1.48413	0.439163	1	330	66	8.18182	10.6061	0.771429	0.688356	1	339	69	19.469	18.8406	1.03336	1	1	339	69	6.19469	7.24638	0.854867	0.955613	1	339	69	2.35988	2.89855	0.814159	1	1	339	69	6.19469	5.7971	1.06858	1	1	339	69	4.42478	1.44928	3.0531	0.411943	1
IgG2_MFIorg_Anti-human.IgG_IgG2	342	62	11.6959	16.129	0.725146	0.443862	1	338	58	7.39645	15.5172	0.47666	0.074124	1	346	62	17.6301	29.0323	0.607258	0.0551269	1	346	62	4.91329	14.5161	0.338471	0.0102181	0.915899	346	62	2.89017	0	NA	0.363147	1	346	62	5.78035	8.06452	0.716763	0.686888	1	346	62	3.46821	6.45161	0.537572	0.447708	1
IgA_MFIorg_LMX1A_HPRR2551470_IgA	391	13	12.0205	23.0769	0.520887	0.445545	1	382	14	8.90052	0	NA	0.49532	1	394	14	19.2893	21.4286	0.900169	1	1	394	14	6.59898	0	NA	0.662375	1	394	14	2.53807	0	NA	1	1	394	14	5.83756	14.2857	0.408629	0.466492	1	394	14	4.06091	0	NA	0.945242	1
IgG1_MFIorg_IL6R_HPRR2760259_IgG1	391	13	12.0205	23.0769	0.520887	0.445545	1	384	12	8.59375	8.33333	1.03125	1	1	395	13	18.9873	30.7692	0.617089	0.483228	1	395	13	6.32911	7.69231	0.822785	1	1	395	13	2.53165	0	NA	1	1	395	13	6.07595	7.69231	0.789873	1	1	395	13	3.79747	7.69231	0.493671	1	1
IgG2_MFIorg_SLCO4C1_HPRR3010523_IgG2	391	13	12.0205	23.0769	0.520887	0.445545	1	383	13	8.87728	0	NA	0.535088	1	395	13	19.2405	23.0769	0.833755	1	1	395	13	6.32911	7.69231	0.822785	1	1	395	13	2.27848	7.69231	0.296203	0.74092	1	395	13	6.32911	0	NA	0.727421	1	395	13	4.05063	0	NA	0.988641	1
IgA_MFIorg_ARL14EP_HPRR3050498_IgA	373	31	12.8686	6.45161	1.99464	0.44804	1	367	29	8.44687	10.3448	0.81653	0.994451	1	377	31	19.6286	16.129	1.21698	0.812202	1	377	31	6.36605	6.45161	0.986737	1	1	377	31	2.65252	0	NA	0.753569	1	377	31	6.1008	6.45161	0.945623	1	1	377	31	3.97878	3.22581	1.23342	1	1
IgA_MFIorg_TMPRSS15_HPRR2890119_IgA	373	31	12.8686	6.45161	1.99464	0.44804	1	365	31	7.94521	16.129	0.492603	0.219596	1	377	31	19.0981	22.5806	0.845775	0.814001	1	377	31	6.6313	3.22581	2.0557	0.71607	1	377	31	2.65252	0	NA	0.753569	1	377	31	5.83554	9.67742	0.603006	0.639916	1	377	31	3.97878	3.22581	1.23342	1	1
IgA_MFIorg_VHL_HPRR2760209_IgA	373	31	12.8686	6.45161	1.99464	0.44804	1	365	31	8.76712	6.45161	1.3589	0.914058	1	377	31	19.8939	12.9032	1.54178	0.477431	1	377	31	6.6313	3.22581	2.0557	0.71607	1	377	31	2.38727	3.22581	0.740053	1	1	377	31	6.1008	6.45161	0.945623	1	1	377	31	4.24403	0	NA	0.490884	1
IgG1_MFIorg_BIN2_HPRR3070159_IgG1	373	31	12.8686	6.45161	1.99464	0.44804	1	366	30	8.74317	6.66667	1.31148	0.959043	1	377	31	19.8939	12.9032	1.54178	0.477431	1	377	31	6.6313	3.22581	2.0557	0.71607	1	377	31	2.38727	3.22581	0.740053	1	1	377	31	6.36605	3.22581	1.97347	0.755617	1	377	31	4.24403	0	NA	0.490884	1
IgG1_MFIorg_TRAF3IP1_HPRR2950117_IgG1	373	31	12.8686	6.45161	1.99464	0.44804	1	366	30	8.74317	6.66667	1.31148	0.959043	1	377	31	19.8939	12.9032	1.54178	0.477431	1	377	31	6.89655	0	NA	0.259048	1	377	31	2.65252	0	NA	0.753569	1	377	31	5.83554	9.67742	0.603006	0.639916	1	377	31	3.97878	3.22581	1.23342	1	1
IgG2_MFIorg_EWSR1_HPRR3790192_IgG2	373	31	12.8686	6.45161	1.99464	0.44804	1	365	31	8.49315	9.67742	0.877626	1	1	377	31	19.6286	16.129	1.21698	0.812202	1	377	31	6.6313	3.22581	2.0557	0.71607	1	377	31	2.65252	0	NA	0.753569	1	377	31	6.1008	6.45161	0.945623	1	1	377	31	3.71353	6.45161	0.575597	0.784335	1
IgG2_MFIorg_PDE6B_HPRR3730688_IgG2	373	31	12.8686	6.45161	1.99464	0.44804	1	364	32	7.41758	21.875	0.339089	0.013522	1	376	32	18.883	25	0.755319	0.543412	1	376	32	6.38298	6.25	1.02128	1	1	376	32	2.12766	6.25	0.340426	0.394037	1	376	32	5.58511	12.5	0.446809	0.237277	1	376	32	4.25532	0	NA	0.473894	1
IgG2_MFIorg_RFX2_HPRR3720399_IgG2	373	31	12.8686	6.45161	1.99464	0.44804	1	366	30	8.46995	10	0.846995	1	1	377	31	19.8939	12.9032	1.54178	0.477431	1	377	31	6.36605	6.45161	0.986737	1	1	377	31	2.38727	3.22581	0.740053	1	1	377	31	6.36605	3.22581	1.97347	0.755617	1	377	31	4.24403	0	NA	0.490884	1
IgG2_MFIorg_SLC39A12_HPRR3020323_IgG2	373	31	12.8686	6.45161	1.99464	0.44804	1	365	31	8.49315	9.67742	0.877626	1	1	377	31	19.6286	16.129	1.21698	0.812202	1	377	31	6.6313	3.22581	2.0557	0.71607	1	377	31	2.65252	0	NA	0.753569	1	377	31	5.83554	9.67742	0.603006	0.639916	1	377	31	3.97878	3.22581	1.23342	1	1
IgG1_MFIorg_EPHB4_HPRR4050413_IgG1	383	21	12.7937	4.7619	2.68668	0.454485	1	375	21	8.53333	9.52381	0.896	1	1	387	21	19.6382	14.2857	1.37468	0.748177	1	387	21	6.45995	4.7619	1.35659	1	1	387	21	2.58398	0	NA	0.982999	1	387	21	6.20155	4.7619	1.30233	1	1	387	21	3.87597	4.7619	0.813953	1	1
IgG1_MFIorg_MUC7_HPRR1030014_IgG1	383	21	12.7937	4.7619	2.68668	0.454485	1	374	22	9.09091	0	NA	0.276772	1	386	22	20.2073	4.54545	4.4456	0.12579	1	386	22	6.73575	0	NA	0.418294	1	386	22	2.59067	0	NA	0.955668	1	386	22	6.47668	0	NA	0.438308	1	386	22	3.88601	4.54545	0.854922	1	1
IgG2_MFIorg_Bare-bead_01_IgG2	383	21	12.7937	4.7619	2.68668	0.454485	1	375	21	8.26667	14.2857	0.578667	0.576929	1	387	21	19.6382	14.2857	1.37468	0.748177	1	387	21	6.45995	4.7619	1.35659	1	1	387	21	2.32558	4.7619	0.488372	1	1	387	21	6.20155	4.7619	1.30233	1	1	387	21	4.13437	0	NA	0.708811	1
IgG2_MFIorg_FSIP1_HPRR3100305_IgG2	383	21	12.7937	4.7619	2.68668	0.454485	1	375	21	8.26667	14.2857	0.578667	0.576929	1	385	23	19.4805	17.3913	1.12013	1	1	385	23	6.49351	4.34783	1.49351	1	1	385	23	2.33766	4.34783	0.537662	1	1	385	23	6.23377	4.34783	1.43377	1	1	385	23	3.8961	4.34783	0.896104	1	1
IgG1_MFIorg_EFCC1_HPRR3830201_IgG1	349	55	11.7479	16.3636	0.717924	0.455743	1	342	54	8.18713	11.1111	0.736842	0.651695	1	352	56	18.1818	26.7857	0.678788	0.183044	1	352	56	5.68182	10.7143	0.530303	0.255306	1	352	56	2.55682	1.78571	1.43182	1	1	352	56	6.25	5.35714	1.16667	1	1	352	56	3.40909	7.14286	0.477273	0.333826	1
IgA_MFIorg_C16orf78_HPRR3160347_IgA	364	40	12.9121	7.5	1.72161	0.463129	1	356	40	7.86517	15	0.524345	0.218859	1	368	40	19.2935	20	0.964674	1	1	368	40	5.70652	12.5	0.456522	0.1836	1	368	40	2.44565	2.5	0.978261	1	1	368	40	6.25	5	1.25	1	1	368	40	4.07609	2.5	1.63043	0.953062	1
IgA_MFIorg_PCNP_HPRR4060113_IgA	364	40	12.9121	7.5	1.72161	0.463129	1	355	41	9.29577	2.43902	3.81127	0.234272	1	367	41	20.436	9.7561	2.09469	0.151853	1	367	41	6.53951	4.87805	1.3406	0.939415	1	367	41	2.45232	2.43902	1.00545	1	1	367	41	6.53951	2.43902	2.6812	0.487054	1	367	41	4.35967	0	NA	0.347315	1
IgG1_MFIorg_ARPP19_HPRR3890474_IgG1	364	40	12.9121	7.5	1.72161	0.463129	1	357	39	8.68347	7.69231	1.12885	1	1	367	41	19.891	14.6341	1.35922	0.5488	1	367	41	7.08447	0	NA	0.154367	1	367	41	2.45232	2.43902	1.00545	1	1	367	41	6.26703	4.87805	1.28474	0.993287	1	367	41	3.81471	4.87805	0.782016	1	1
IgG1_MFIorg_NR4A1_HPRR3730345_IgG1	364	40	12.9121	7.5	1.72161	0.463129	1	356	40	8.42697	10	0.842697	0.968825	1	367	41	19.6185	17.0732	1.14909	0.854932	1	367	41	5.99455	9.7561	0.614441	0.549753	1	367	41	2.7248	0	NA	0.590792	1	367	41	6.26703	4.87805	1.28474	0.993287	1	367	41	4.35967	0	NA	0.347315	1
IgG2_MFIorg_SLC35G4*_HPRR3320045_IgG2	397	7	12.0907	28.5714	0.423174	0.463151	1	389	7	8.74036	0	NA	0.890639	1	401	7	19.202	28.5714	0.67207	0.889036	1	401	7	6.23441	14.2857	0.436409	0.932928	1	401	7	2.24439	14.2857	0.157107	0.418061	1	401	7	6.23441	0	NA	1	1	401	7	3.74065	14.2857	0.261845	0.657847	1
IgG2_MFIorg_SS18L2_HPRR3690006_IgG2	397	7	12.0907	28.5714	0.423174	0.463151	1	389	7	8.74036	0	NA	0.890639	1	401	7	19.202	28.5714	0.67207	0.889036	1	401	7	6.23441	14.2857	0.436409	0.932928	1	401	7	2.24439	14.2857	0.157107	0.418061	1	401	7	6.23441	0	NA	1	1	401	7	3.74065	14.2857	0.261845	0.657847	1
IgG2_MFIorg_ARFIP1_HPRR3970224_IgG2	356	48	11.7978	16.6667	0.707865	0.466544	1	347	49	8.64553	8.16327	1.05908	1	1	359	49	19.2201	20.4082	0.941783	0.996231	1	359	49	6.68524	4.08163	1.63788	0.697905	1	359	49	1.94986	6.12245	0.318477	0.200743	1	359	49	5.57103	10.2041	0.545961	0.341631	1	359	49	4.17827	2.04082	2.04735	0.740827	1
IgA_MFIorg_CAMKV_HPRR1840148_IgA	394	10	12.6904	0	NA	0.473218	1	386	10	8.80829	0	NA	0.68183	1	398	10	19.8492	0	NA	0.244509	1	398	10	6.53266	0	NA	0.857222	1	398	10	2.51256	0	NA	1	1	398	10	6.28141	0	NA	0.880359	1	398	10	4.0201	0	NA	1	1
IgG1_MFIorg_EID1_HPRR3100501_IgG1	394	10	12.6904	0	NA	0.473218	1	386	10	8.80829	0	NA	0.68183	1	398	10	19.8492	0	NA	0.244509	1	398	10	6.53266	0	NA	0.857222	1	398	10	2.51256	0	NA	1	1	398	10	6.28141	0	NA	0.880359	1	398	10	4.0201	0	NA	1	1
IgG2_MFIorg_DERPC_HPRR3761085_IgG2	394	10	12.6904	0	NA	0.473218	1	387	9	8.26873	22.2222	0.372093	0.381397	1	398	10	19.3467	20	0.967337	1	1	398	10	6.53266	0	NA	0.857222	1	398	10	2.51256	0	NA	1	1	398	10	6.03015	10	0.603015	1	1	398	10	3.76884	10	0.376884	0.858814	1
IgG2_MFIorg_IGFBP2_HPRR4180276_IgG2	394	10	12.6904	0	NA	0.473218	1	386	10	8.54922	10	0.854922	1	1	398	10	19.598	10	1.9598	0.723709	1	398	10	6.28141	10	0.628141	1	1	398	10	2.51256	0	NA	1	1	398	10	6.28141	0	NA	0.880359	1	398	10	4.0201	0	NA	1	1
IgG2_MFIorg_RBM26_HPRR3090254_IgG2	394	10	12.6904	0	NA	0.473218	1	386	10	8.54922	10	0.854922	1	1	398	10	19.598	10	1.9598	0.723709	1	398	10	6.53266	0	NA	0.857222	1	398	10	2.51256	0	NA	1	1	398	10	6.03015	10	0.603015	1	1	398	10	4.0201	0	NA	1	1
IgG2_MFIorg_SLC7A14_HPRR2960020_IgG2	394	10	12.6904	0	NA	0.473218	1	386	10	8.80829	0	NA	0.68183	1	398	10	19.8492	0	NA	0.244509	1	398	10	6.53266	0	NA	0.857222	1	398	10	2.51256	0	NA	1	1	398	10	6.28141	0	NA	0.880359	1	398	10	4.0201	0	NA	1	1
IgA_MFIorg_LARP6_HPRR2290123_IgA	384	20	11.9792	20	0.598958	0.475404	1	376	20	8.24468	15	0.549645	0.52138	1	388	20	18.8144	30	0.627148	0.344965	1	388	20	5.92784	15	0.395189	0.249977	1	388	20	2.57732	0	NA	1	1	388	20	5.6701	15	0.378007	0.223026	1	388	20	3.86598	5	0.773196	1	1
IgG1_MFIorg_CPLX1*_HPRR4370164_IgG1	384	20	11.9792	20	0.598958	0.475404	1	378	18	8.46561	11.1111	0.761905	1	1	388	20	18.8144	30	0.627148	0.344965	1	388	20	6.18557	10	0.618557	0.832361	1	388	20	2.57732	0	NA	1	1	388	20	5.41237	20	0.270619	0.0296607	1	388	20	4.12371	0	NA	0.736979	1
IgG1_MFIorg_CYP2A7*_HPRR3260175_IgG1	384	20	11.9792	20	0.598958	0.475404	1	376	20	8.7766	5	1.75532	0.858812	1	388	20	19.3299	20	0.966495	1	1	388	20	6.4433	5	1.28866	1	1	388	20	2.31959	5	0.463918	0.9884	1	388	20	6.18557	5	1.23711	1	1	388	20	3.86598	5	0.773196	1	1
IgG1_MFIorg_MMP25_HPRR2880008_IgG1	384	20	11.9792	20	0.598958	0.475404	1	376	20	8.7766	5	1.75532	0.858812	1	388	20	19.0722	25	0.762887	0.715779	1	388	20	6.18557	10	0.618557	0.832361	1	388	20	2.57732	0	NA	1	1	388	20	6.18557	5	1.23711	1	1	388	20	4.12371	0	NA	0.736979	1
IgG2_MFIorg_LARP1B_HPRR3000244_IgG2	384	20	11.9792	20	0.598958	0.475404	1	376	20	8.7766	5	1.75532	0.858812	1	388	20	19.0722	25	0.762887	0.715779	1	388	20	6.18557	10	0.618557	0.832361	1	388	20	2.31959	5	0.463918	0.9884	1	388	20	6.18557	5	1.23711	1	1	388	20	4.12371	0	NA	0.736979	1
IgG2_MFIorg_TESK2_HPRR4160398_IgG2	384	20	11.9792	20	0.598958	0.475404	1	377	19	8.75332	5.26316	1.66313	0.912245	1	388	20	19.0722	25	0.762887	0.715779	1	388	20	6.18557	10	0.618557	0.832361	1	388	20	2.31959	5	0.463918	0.9884	1	388	20	5.92784	10	0.592784	0.792974	1	388	20	3.86598	5	0.773196	1	1
IgA_MFIorg_CAPS_HPRR3250163_IgA	363	41	11.8457	17.0732	0.693821	0.475651	1	355	41	8.73239	7.31707	1.19343	0.99051	1	367	41	18.8011	24.3902	0.770845	0.515286	1	367	41	5.99455	9.7561	0.614441	0.549753	1	367	41	2.7248	0	NA	0.590792	1	367	41	5.72207	9.7561	0.586512	0.497662	1	367	41	4.35967	0	NA	0.347315	1
IgG1_MFIorg_DDX6_HPRR2420020_IgG1	363	41	11.8457	17.0732	0.693821	0.475651	1	356	40	8.98876	5	1.79775	0.578101	1	367	41	19.0736	21.9512	0.868907	0.815063	1	367	41	5.99455	9.7561	0.614441	0.549753	1	367	41	2.45232	2.43902	1.00545	1	1	367	41	5.99455	7.31707	0.819255	1	1	367	41	4.35967	0	NA	0.347315	1
IgG2_MFIorg_SCARF1_HPRR2850068_IgG2	363	41	11.8457	17.0732	0.693821	0.475651	1	355	41	9.01408	4.87805	1.84789	0.548066	1	367	41	19.0736	21.9512	0.868907	0.815063	1	367	41	6.26703	7.31707	0.856494	1	1	367	41	2.45232	2.43902	1.00545	1	1	367	41	5.99455	7.31707	0.819255	1	1	367	41	4.08719	2.43902	1.67575	0.927106	1
IgA_MFIorg_DIRAS1_HPRR3360069_IgA	370	34	11.8919	17.6471	0.673874	0.481976	1	362	34	8.28729	11.7647	0.70442	0.709992	1	374	34	18.7166	26.4706	0.707071	0.384923	1	374	34	6.14973	8.82353	0.69697	0.806889	1	374	34	2.40642	2.94118	0.818182	1	1	374	34	6.14973	5.88235	1.04545	1	1	374	34	3.20856	11.7647	0.272727	0.0455629	1
IgA_MFIorg_DRC7_HPRR3160300_IgA	370	34	11.8919	17.6471	0.673874	0.481976	1	363	33	8.53994	9.09091	0.939394	1	1	374	34	19.2513	20.5882	0.935065	1	1	374	34	6.68449	2.94118	2.27273	0.624924	1	374	34	2.6738	0	NA	0.699388	1	374	34	5.61497	11.7647	0.477273	0.290025	1	374	34	3.74332	5.88235	0.636364	0.877766	1
IgA_MFIorg_TRPV3_HPRR3761057_IgA	370	34	11.8919	17.6471	0.673874	0.481976	1	362	34	8.83978	5.88235	1.50276	0.788398	1	374	34	19.2513	20.5882	0.935065	1	1	374	34	6.14973	8.82353	0.69697	0.806889	1	374	34	2.6738	0	NA	0.699388	1	374	34	5.88235	8.82353	0.666667	0.755651	1	374	34	3.74332	5.88235	0.636364	0.877766	1
IgG1_MFIorg_CASP5_HPRR3140722_IgG1	377	27	11.9363	18.5185	0.644562	0.483425	1	370	26	8.37838	11.5385	0.726126	0.846291	1	380	28	18.6842	28.5714	0.653947	0.303003	1	380	28	5.78947	14.2857	0.405263	0.168998	1	380	28	2.10526	7.14286	0.294737	0.302767	1	380	28	6.31579	3.57143	1.76842	0.860211	1	380	28	3.94737	3.57143	1.10526	1	1
IgG1_MFIorg_SRFBP1_HPRR3010357_IgG1	377	27	11.9363	18.5185	0.644562	0.483425	1	368	28	9.23913	0	NA	0.182741	1	380	28	19.4737	17.8571	1.09053	1	1	380	28	5.78947	14.2857	0.405263	0.168998	1	380	28	2.36842	3.57143	0.663158	1	1	380	28	6.31579	3.57143	1.76842	0.860211	1	380	28	4.21053	0	NA	0.546297	1
IgG2_MFIorg_PRDM14_HPRR3940016_IgG2	377	27	11.9363	18.5185	0.644562	0.483425	1	370	26	8.64865	7.69231	1.12432	1	1	381	27	18.8976	25.9259	0.728909	0.521443	1	381	27	5.77428	14.8148	0.389764	0.146839	1	381	27	2.3622	3.7037	0.637795	1	1	381	27	6.29921	3.7037	1.70079	0.897975	1	381	27	4.19948	0	NA	0.56641	1
IgA_MFIorg_KDM5A_HPRR1450078_IgA	374	30	12.8342	6.66667	1.92513	0.484626	1	368	28	8.42391	10.7143	0.786232	0.946464	1	378	30	19.5767	16.6667	1.1746	0.882149	1	378	30	6.34921	6.66667	0.952381	1	1	378	30	2.38095	3.33333	0.714286	1	1	378	30	6.34921	3.33333	1.90476	0.78908	1	378	30	3.96825	3.33333	1.19048	1	1
IgG1_MFIorg_CEP95_HPRR2500462_IgG1	374	30	12.8342	6.66667	1.92513	0.484626	1	367	29	8.71935	6.89655	1.26431	1	1	378	30	19.8413	13.3333	1.4881	0.52982	1	378	30	6.34921	6.66667	0.952381	1	1	378	30	2.6455	0	NA	0.772859	1	378	30	6.61376	0	NA	0.289876	1	378	30	3.7037	6.66667	0.555556	0.751888	1
IgG1_MFIorg_MMP10_HPRR3230023_IgG1	374	30	12.8342	6.66667	1.92513	0.484626	1	366	30	8.46995	10	0.846995	1	1	378	30	19.8413	13.3333	1.4881	0.52982	1	378	30	6.61376	3.33333	1.98413	0.749156	1	378	30	2.6455	0	NA	0.772859	1	378	30	5.82011	10	0.582011	0.600709	1	378	30	4.2328	0	NA	0.508585	1
IgG2_MFIorg_GEM_HPRR2480074_IgG2	374	30	12.8342	6.66667	1.92513	0.484626	1	368	28	8.42391	10.7143	0.786232	0.946464	1	378	30	19.5767	16.6667	1.1746	0.882149	1	378	30	6.34921	6.66667	0.952381	1	1	378	30	2.6455	0	NA	0.772859	1	378	30	6.34921	3.33333	1.90476	0.78908	1	378	30	3.96825	3.33333	1.19048	1	1
IgG2_MFIorg_RASAL1_HPRR3070245_IgG2	374	30	12.8342	6.66667	1.92513	0.484626	1	367	29	8.71935	6.89655	1.26431	1	1	378	30	19.8413	13.3333	1.4881	0.52982	1	378	30	6.61376	3.33333	1.98413	0.749156	1	378	30	2.6455	0	NA	0.772859	1	378	30	6.34921	3.33333	1.90476	0.78908	1	378	30	4.2328	0	NA	0.508585	1
IgG2_MFIorg_RTRAF_HPRR3140209_IgG2	374	30	12.8342	6.66667	1.92513	0.484626	1	367	29	8.71935	6.89655	1.26431	1	1	378	30	19.8413	13.3333	1.4881	0.52982	1	378	30	6.34921	6.66667	0.952381	1	1	378	30	2.6455	0	NA	0.772859	1	378	30	6.34921	3.33333	1.90476	0.78908	1	378	30	4.2328	0	NA	0.508585	1
IgG2_MFIorg_SUN5_HPRR3310192_IgG2	374	30	12.8342	6.66667	1.92513	0.484626	1	366	30	8.19672	13.3333	0.614754	0.530975	1	378	30	19.5767	16.6667	1.1746	0.882149	1	378	30	6.61376	3.33333	1.98413	0.749156	1	378	30	2.38095	3.33333	0.714286	1	1	378	30	6.08466	6.66667	0.912698	1	1	378	30	3.96825	3.33333	1.19048	1	1
IgG2_MFIorg_SYNPO2L_HPRR3761017_IgG2	374	30	12.8342	6.66667	1.92513	0.484626	1	368	28	8.42391	10.7143	0.786232	0.946464	1	378	30	19.8413	13.3333	1.4881	0.52982	1	378	30	6.08466	10	0.608466	0.647822	1	378	30	2.1164	6.66667	0.31746	0.348207	1	378	30	6.34921	3.33333	1.90476	0.78908	1	378	30	4.2328	0	NA	0.508585	1
IgG2_MFIorg_TXNDC17_HPRR3890479_IgG2	374	30	12.8342	6.66667	1.92513	0.484626	1	367	29	9.26431	0	NA	0.17066	1	377	31	20.4244	6.45161	3.16578	0.0976917	1	377	31	6.36605	6.45161	0.986737	1	1	377	31	2.65252	0	NA	0.753569	1	377	31	6.6313	0	NA	0.275582	1	377	31	4.24403	0	NA	0.490884	1
IgA_MFIorg_GALNT9_HPRR4120290_IgA	384	20	12.7604	5	2.55208	0.496989	1	376	20	8.24468	15	0.549645	0.52138	1	387	21	19.3798	19.0476	1.01744	1	1	387	21	6.20155	9.52381	0.651163	0.882039	1	387	21	2.58398	0	NA	0.982999	1	387	21	5.94315	9.52381	0.624031	0.842097	1	387	21	4.13437	0	NA	0.708811	1
IgG1_MFIorg_JPH4_HPRR3460381_IgG1	384	20	12.7604	5	2.55208	0.496989	1	376	20	8.7766	5	1.75532	0.858812	1	388	20	19.8454	10	1.98454	0.425752	1	388	20	6.70103	0	NA	0.467192	1	388	20	2.57732	0	NA	1	1	388	20	6.18557	5	1.23711	1	1	388	20	3.86598	5	0.773196	1	1
IgG1_MFIorg_MRPL19_HPRR3590065_IgG1	384	20	12.7604	5	2.55208	0.496989	1	378	18	8.73016	5.55556	1.57143	0.968777	1	388	20	19.8454	10	1.98454	0.425752	1	388	20	6.4433	5	1.28866	1	1	388	20	2.57732	0	NA	1	1	388	20	6.4433	0	NA	0.487921	1	388	20	4.12371	0	NA	0.736979	1
IgG2_MFIorg_CREB3L3_HPRR3140108_IgG2	384	20	12.7604	5	2.55208	0.496989	1	377	19	8.22281	15.7895	0.520778	0.465963	1	388	20	19.3299	20	0.966495	1	1	388	20	5.92784	15	0.395189	0.249977	1	388	20	2.57732	0	NA	1	1	388	20	6.18557	5	1.23711	1	1	388	20	4.12371	0	NA	0.736979	1
IgG2_MFIorg_SPRY1_HPRR3760765_IgG2	384	20	12.7604	5	2.55208	0.496989	1	377	19	8.48806	10.5263	0.806366	1	1	388	20	19.5876	15	1.30584	0.828841	1	388	20	6.4433	5	1.28866	1	1	388	20	2.57732	0	NA	1	1	388	20	5.6701	15	0.378007	0.223026	1	388	20	4.12371	0	NA	0.736979	1
IgG1_MFIorg_TMEM169_HPRR3970147_IgG1	365	39	12.8767	7.69231	1.67397	0.497316	1	358	38	8.37989	10.5263	0.796089	0.885058	1	369	39	19.5122	17.9487	1.08711	0.982502	1	369	39	5.96206	10.2564	0.581301	0.484261	1	369	39	2.43902	2.5641	0.95122	1	1	369	39	6.50407	2.5641	2.53659	0.532215	1	369	39	4.06504	2.5641	1.58537	0.979646	1
IgG2_MFIorg_CBR4_HPRR3000325_IgG2	365	39	12.8767	7.69231	1.67397	0.497316	1	357	39	8.40336	10.2564	0.819328	0.927326	1	368	40	19.5652	17.5	1.11801	0.91775	1	368	40	5.97826	10	0.597826	0.516874	1	368	40	2.71739	0	NA	0.60499	1	368	40	6.25	5	1.25	1	1	368	40	4.07609	2.5	1.63043	0.953062	1
IgG2_MFIorg_H2BC1*_HPRR3230069_IgG2	365	39	12.8767	7.69231	1.67397	0.497316	1	358	38	8.10056	13.1579	0.615642	0.451115	1	368	40	19.837	15	1.32246	0.599861	1	368	40	6.25	7.5	0.833333	1	1	368	40	2.44565	2.5	0.978261	1	1	368	40	6.25	5	1.25	1	1	368	40	4.34783	0	NA	0.359375	1
IgG2_MFIorg_SYNPO2L_HPRR3761019_IgG2	365	39	12.8767	7.69231	1.67397	0.497316	1	358	38	8.10056	13.1579	0.615642	0.451115	1	369	39	19.5122	17.9487	1.08711	0.982502	1	369	39	6.50407	5.12821	1.26829	1	1	369	39	2.43902	2.5641	0.95122	1	1	369	39	5.96206	7.69231	0.775068	0.938279	1	369	39	4.33604	0	NA	0.37188	1
IgG1_MFIorg_RASAL3_HPRR3250055_IgG1	347	57	12.9683	8.77193	1.47839	0.499915	1	338	58	8.87574	6.89655	1.28698	0.807689	1	350	58	20.2857	13.7931	1.47071	0.327276	1	350	58	6.28571	6.89655	0.911429	1	1	350	58	2.57143	1.72414	1.49143	1	1	350	58	6.57143	3.44828	1.90571	0.533291	1	350	58	4.28571	1.72414	2.48571	0.571615	1
IgG2_MFIorg_BRD4_HPRR3930129_IgG2	347	57	12.9683	8.77193	1.47839	0.499915	1	340	56	9.41176	3.57143	2.63529	0.234779	1	350	58	20.5714	12.069	1.70449	0.180767	1	350	58	6.57143	5.17241	1.27048	0.909394	1	350	58	2.85714	0	NA	0.398142	1	350	58	6.28571	5.17241	1.21524	0.974573	1	350	58	4.28571	1.72414	2.48571	0.571615	1
IgA_MFIorg_DYRK1A_HPRR2210202_IgA	356	48	12.9213	8.33333	1.55056	0.501178	1	349	47	9.74212	0	NA	0.0499092	1	358	50	20.9497	8	2.61872	0.0477384	1	358	50	6.70391	4	1.67598	0.671439	1	358	50	2.51397	2	1.25698	1	1	358	50	6.70391	2	3.35196	0.324938	1	358	50	4.46927	0	NA	0.255882	1
IgG2_MFIorg_PGAP3_HPRR3970011_IgG2	356	48	12.9213	8.33333	1.55056	0.501178	1	349	47	8.88252	6.38298	1.3916	0.766534	1	360	48	20	14.5833	1.37143	0.485376	1	360	48	5.55556	12.5	0.444444	0.124618	1	360	48	2.77778	0	NA	0.50143	1	360	48	6.94444	0	NA	0.117808	1	360	48	4.44444	0	NA	0.273826	1
IgG1_MFIorg_FBRS_HPRR2310064_IgG1	375	29	12.8	6.89655	1.856	0.523836	1	368	28	7.06522	28.5714	0.247283	0.000362576	0.416963	378	30	18.5185	30	0.617284	0.196407	1	378	30	6.34921	6.66667	0.952381	1	1	378	30	2.38095	3.33333	0.714286	1	1	378	30	5.82011	10	0.582011	0.600709	1	378	30	3.96825	3.33333	1.19048	1	1
IgG1_MFIorg_GNPDA1*_HPRR3440051_IgG1	375	29	12.8	6.89655	1.856	0.523836	1	367	29	8.99183	3.44828	2.60763	0.495513	1	379	29	20.0528	10.3448	1.93843	0.302371	1	379	29	6.0686	10.3448	0.586631	0.607077	1	379	29	2.63852	0	NA	0.792825	1	379	29	6.59631	0	NA	0.304967	1	379	29	4.22164	0	NA	0.52704	1
IgG1_MFIorg_IRAG1_HPRR4160509_IgG1	375	29	12.8	6.89655	1.856	0.523836	1	370	26	8.64865	7.69231	1.12432	1	1	379	29	19.7889	13.7931	1.4347	0.586603	1	379	29	6.59631	3.44828	1.91293	0.783681	1	379	29	2.37467	3.44828	0.688654	1	1	379	29	6.0686	6.89655	0.879947	1	1	379	29	4.22164	0	NA	0.52704	1
IgG2_MFIorg_CLN5_HPRR3090118_IgG2	375	29	12.8	6.89655	1.856	0.523836	1	368	28	8.42391	10.7143	0.786232	0.946464	1	379	29	19.7889	13.7931	1.4347	0.586603	1	379	29	6.59631	3.44828	1.91293	0.783681	1	379	29	2.37467	3.44828	0.688654	1	1	379	29	6.0686	6.89655	0.879947	1	1	379	29	4.22164	0	NA	0.52704	1
IgG2_MFIorg_SP4_HPRR3140388_IgG2	375	29	12.8	6.89655	1.856	0.523836	1	367	29	8.71935	6.89655	1.26431	1	1	379	29	19.7889	13.7931	1.4347	0.586603	1	379	29	6.59631	3.44828	1.91293	0.783681	1	379	29	2.63852	0	NA	0.792825	1	379	29	6.0686	6.89655	0.879947	1	1	379	29	3.95778	3.44828	1.14776	1	1
IgG2_MFIorg_ZNF664_HPRR3690134_IgG2	375	29	12.8	6.89655	1.856	0.523836	1	367	29	8.17439	13.7931	0.592643	0.486757	1	378	30	19.3122	20	0.965608	1	1	378	30	6.61376	3.33333	1.98413	0.749156	1	378	30	2.38095	3.33333	0.714286	1	1	378	30	6.34921	3.33333	1.90476	0.78908	1	378	30	3.96825	3.33333	1.19048	1	1
IgG1_MFIorg_ADAMTS4_HPRR3760736_IgG1	390	14	12.0513	21.4286	0.562393	0.526195	1	383	13	8.61619	7.69231	1.1201	1	1	394	14	19.0355	28.5714	0.666244	0.58699	1	394	14	6.34518	7.14286	0.888325	1	1	394	14	2.53807	0	NA	1	1	394	14	6.34518	0	NA	0.684897	1	394	14	4.06091	0	NA	0.945242	1
IgG1_MFIorg_CAMKV_HPRR1840148_IgG1	395	9	12.6582	0	NA	0.529742	1	387	9	8.01034	33.3333	0.24031	0.0376267	1	399	9	19.0476	33.3333	0.571429	0.518244	1	399	9	6.51629	0	NA	0.91918	1	399	9	2.50627	0	NA	1	1	399	9	6.01504	11.1111	0.541353	1	1	399	9	3.7594	11.1111	0.338346	0.798437	1
IgG1_MFIorg_DDX3X_HPRR3440099_IgG1	395	9	12.6582	0	NA	0.529742	1	387	9	8.52713	11.1111	0.767442	1	1	399	9	19.5489	11.1111	1.7594	0.836019	1	399	9	6.51629	0	NA	0.91918	1	399	9	2.50627	0	NA	1	1	399	9	6.26566	0	NA	0.942332	1	399	9	4.01003	0	NA	1	1
IgG2_MFIorg_DENND2B_HPRR3050638_IgG2	395	9	12.6582	0	NA	0.529742	1	387	9	8.78553	0	NA	0.742725	1	399	9	19.7995	0	NA	0.28913	1	399	9	6.51629	0	NA	0.91918	1	399	9	2.50627	0	NA	1	1	399	9	6.26566	0	NA	0.942332	1	399	9	4.01003	0	NA	1	1
IgA_MFIorg_ZNF766_HPRR3280390_IgA	369	35	11.9241	17.1429	0.695574	0.530346	1	361	35	8.58726	8.57143	1.00185	1	1	372	36	19.3548	19.4444	0.995392	1	1	372	36	6.72043	2.77778	2.41935	0.570403	1	372	36	2.68817	0	NA	0.666026	1	372	36	5.10753	16.6667	0.306452	0.0165127	1	372	36	4.03226	2.77778	1.45161	1	1
IgG1_MFIorg_TMEM183A_HPRR3410170_IgG1	369	35	11.9241	17.1429	0.695574	0.530346	1	361	35	8.86427	5.71429	1.55125	0.749612	1	372	36	19.086	22.2222	0.858871	0.815096	1	372	36	5.64516	13.8889	0.406452	0.114963	1	372	36	2.15054	5.55556	0.387097	0.485669	1	372	36	6.45161	2.77778	2.32258	0.607444	1	372	36	4.03226	2.77778	1.45161	1	1
IgG2_MFIorg_WDR7_HPRR3120062_IgG2	369	35	11.9241	17.1429	0.695574	0.530346	1	362	34	8.28729	11.7647	0.70442	0.709992	1	373	35	18.7668	25.7143	0.729818	0.440779	1	373	35	5.89812	11.4286	0.516086	0.358165	1	373	35	2.68097	0	NA	0.68245	1	373	35	5.63003	11.4286	0.492627	0.317759	1	373	35	4.02145	2.85714	1.40751	1	1
IgG1_MFIorg_SORCS2_HPRR4090184_IgG1	347	57	11.8156	15.7895	0.748319	0.530425	1	340	56	9.41176	3.57143	2.63529	0.234779	1	351	57	19.3732	19.2982	1.00389	1	1	351	57	5.69801	10.5263	0.541311	0.274885	1	351	57	1.9943	5.26316	0.378917	0.308386	1	351	57	7.12251	0	NA	0.0747642	1	351	57	4.5584	0	NA	0.201728	1
IgG1_MFIorg_PUM2_HPRR2920043_IgG1	348	56	12.931	8.92857	1.44828	0.531623	1	341	55	9.09091	5.45455	1.66667	0.526127	1	352	56	20.1705	14.2857	1.41193	0.393592	1	352	56	6.53409	5.35714	1.2197	0.967758	1	352	56	2.84091	0	NA	0.41688	1	352	56	6.25	5.35714	1.16667	1	1	352	56	4.54545	0	NA	0.20872	1
IgG1_MFIorg_REC8_HPRR2850083_IgG1	366	38	12.8415	7.89474	1.62659	0.533548	1	360	36	9.16667	2.77778	3.3	0.320885	1	370	38	20.2703	10.5263	1.92568	0.217934	1	370	38	6.21622	7.89474	0.787387	0.956379	1	370	38	2.7027	0	NA	0.634619	1	370	38	6.75676	0	NA	0.194049	1	370	38	4.32432	0	NA	0.384852	1
IgG2_MFIorg_NCAPG_HPRR3000134_IgG2	366	38	12.8415	7.89474	1.62659	0.533548	1	359	37	8.6351	8.10811	1.065	1	1	369	39	19.7832	15.3846	1.28591	0.654114	1	369	39	6.23306	7.69231	0.810298	0.991912	1	369	39	2.71003	0	NA	0.619593	1	369	39	6.23306	5.12821	1.21545	1	1	369	39	4.06504	2.5641	1.58537	0.979646	1
IgG2_MFIorg_RAB5C_HPRR3440026_IgG2	366	38	12.8415	7.89474	1.62659	0.533548	1	359	37	8.07799	13.5135	0.597772	0.414772	1	370	38	19.4595	18.4211	1.05637	1	1	370	38	6.48649	5.26316	1.23243	1	1	370	38	2.16216	5.26316	0.410811	0.531022	1	370	38	5.94595	7.89474	0.753153	0.903009	1	370	38	4.32432	0	NA	0.384852	1
IgG1_MFIorg_MMP11_HPRR3830079_IgG1	376	28	11.9681	17.8571	0.670213	0.538244	1	369	27	8.40108	11.1111	0.756098	0.897051	1	380	28	18.6842	28.5714	0.653947	0.303003	1	380	28	5.78947	14.2857	0.405263	0.168998	1	380	28	2.63158	0	NA	0.813509	1	380	28	5.52632	14.2857	0.386842	0.145152	1	380	28	4.21053	0	NA	0.546297	1
IgG1_MFIorg_PTGES3_HPRR3070156_IgG1	376	28	11.9681	17.8571	0.670213	0.538244	1	369	27	8.13008	14.8148	0.54878	0.400339	1	380	28	18.9474	25	0.757895	0.593036	1	380	28	6.05263	10.7143	0.564912	0.566136	1	380	28	2.36842	3.57143	0.663158	1	1	380	28	6.05263	7.14286	0.847368	1	1	380	28	4.21053	0	NA	0.546297	1
IgG1_MFIorg_SLAIN2_HPRR2850174_IgG1	376	28	11.9681	17.8571	0.670213	0.538244	1	369	27	8.13008	14.8148	0.54878	0.400339	1	380	28	18.6842	28.5714	0.653947	0.303003	1	380	28	6.05263	10.7143	0.564912	0.566136	1	380	28	2.63158	0	NA	0.813509	1	380	28	5.78947	10.7143	0.540351	0.521924	1	380	28	3.68421	7.14286	0.515789	0.685104	1
IgG2_MFIorg_LMOD2_HPRR3560010_IgG2	376	28	11.9681	17.8571	0.670213	0.538244	1	368	28	9.23913	0	NA	0.182741	1	380	28	19.4737	17.8571	1.09053	1	1	380	28	6.05263	10.7143	0.564912	0.566136	1	380	28	2.36842	3.57143	0.663158	1	1	380	28	6.31579	3.57143	1.76842	0.860211	1	380	28	4.21053	0	NA	0.546297	1
IgG2_MFIorg_RBBP8NL_HPRR3310059_IgG2	376	28	11.9681	17.8571	0.670213	0.538244	1	369	27	9.21409	0	NA	0.19571	1	380	28	19.4737	17.8571	1.09053	1	1	380	28	6.31579	7.14286	0.884211	1	1	380	28	2.36842	3.57143	0.663158	1	1	380	28	6.57895	0	NA	0.320908	1	380	28	4.21053	0	NA	0.546297	1
IgG2_MFIorg_SS18_HPRR3930093_IgG2	376	28	11.9681	17.8571	0.670213	0.538244	1	369	27	8.67209	7.40741	1.17073	1	1	380	28	19.2105	21.4286	0.896491	0.968995	1	380	28	6.05263	10.7143	0.564912	0.566136	1	380	28	2.10526	7.14286	0.294737	0.302767	1	380	28	6.31579	3.57143	1.76842	0.860211	1	380	28	4.21053	0	NA	0.546297	1
IgA_MFIorg_TM4SF20_HPRR3761134_IgA	383	21	12.0104	19.0476	0.630548	0.539749	1	375	21	8	19.0476	0.42	0.174366	1	387	21	18.6047	33.3333	0.55814	0.167564	1	387	21	6.45995	4.7619	1.35659	1	1	387	21	2.32558	4.7619	0.488372	1	1	387	21	5.68475	14.2857	0.397933	0.257027	1	387	21	3.87597	4.7619	0.813953	1	1
IgA_MFIorg_UPF3A_HPRR2290127_IgA	383	21	12.0104	19.0476	0.630548	0.539749	1	375	21	9.06667	0	NA	0.296955	1	387	21	19.3798	19.0476	1.01744	1	1	387	21	6.20155	9.52381	0.651163	0.882039	1	387	21	2.58398	0	NA	0.982999	1	387	21	6.20155	4.7619	1.30233	1	1	387	21	3.87597	4.7619	0.813953	1	1
IgA_MFIorg_ZYX_HPRR4190819_IgA	383	21	12.0104	19.0476	0.630548	0.539749	1	375	21	8.53333	9.52381	0.896	1	1	387	21	19.1214	23.8095	0.803101	0.805686	1	387	21	6.45995	4.7619	1.35659	1	1	387	21	2.58398	0	NA	0.982999	1	387	21	6.20155	4.7619	1.30233	1	1	387	21	3.61757	9.52381	0.379845	0.434887	1
IgG1_MFIorg_JRK_HPRR3560129_IgG1	383	21	12.0104	19.0476	0.630548	0.539749	1	375	21	8.53333	9.52381	0.896	1	1	387	21	19.1214	23.8095	0.803101	0.805686	1	387	21	5.68475	19.0476	0.29845	0.0473713	1	387	21	2.32558	4.7619	0.488372	1	1	387	21	6.20155	4.7619	1.30233	1	1	387	21	4.13437	0	NA	0.708811	1
IgG2_MFIorg_CBLIF_HPRR3050322_IgG2	383	21	12.0104	19.0476	0.630548	0.539749	1	376	20	9.04255	0	NA	0.318768	1	387	21	19.3798	19.0476	1.01744	1	1	387	21	6.20155	9.52381	0.651163	0.882039	1	387	21	2.58398	0	NA	0.982999	1	387	21	5.94315	9.52381	0.624031	0.842097	1	387	21	4.13437	0	NA	0.708811	1
IgG2_MFIorg_CCDC74B*_HPRR3200111_IgG2	383	21	12.0104	19.0476	0.630548	0.539749	1	376	20	8.7766	5	1.75532	0.858812	1	387	21	19.1214	23.8095	0.803101	0.805686	1	387	21	6.20155	9.52381	0.651163	0.882039	1	387	21	2.32558	4.7619	0.488372	1	1	387	21	6.20155	4.7619	1.30233	1	1	387	21	4.13437	0	NA	0.708811	1
IgG2_MFIorg_PITPNM1_HPRR3730063_IgG2	383	21	12.0104	19.0476	0.630548	0.539749	1	375	21	9.06667	0	NA	0.296955	1	387	21	19.3798	19.0476	1.01744	1	1	387	21	6.45995	4.7619	1.35659	1	1	387	21	2.32558	4.7619	0.488372	1	1	387	21	6.45995	0	NA	0.462326	1	387	21	4.13437	0	NA	0.708811	1
IgA_MFIorg_EXOC3L4_HPRR3470140_IgA	385	19	12.7273	5.26316	2.41818	0.543418	1	377	19	8.48806	10.5263	0.806366	1	1	389	19	19.5373	15.7895	1.23736	0.915275	1	389	19	6.16967	10.5263	0.586118	0.780866	1	389	19	2.57069	0	NA	1	1	389	19	6.16967	5.26316	1.17224	1	1	389	19	4.11311	0	NA	0.766718	1
IgA_MFIorg_PRODH2_HPRR3280628_IgA	385	19	12.7273	5.26316	2.41818	0.543418	1	377	19	8.75332	5.26316	1.66313	0.912245	1	389	19	19.7943	10.5263	1.88046	0.483309	1	389	19	6.6838	0	NA	0.494172	1	389	19	2.57069	0	NA	1	1	389	19	6.42674	0	NA	0.515243	1	389	19	3.85604	5.26316	0.732648	1	1
IgG1_MFIorg_CHRM4_HPRR3560058_IgG1	385	19	12.7273	5.26316	2.41818	0.543418	1	378	18	8.46561	11.1111	0.761905	1	1	389	19	19.5373	15.7895	1.23736	0.915275	1	389	19	6.42674	5.26316	1.22108	1	1	389	19	2.57069	0	NA	1	1	389	19	6.16967	5.26316	1.17224	1	1	389	19	4.11311	0	NA	0.766718	1
IgG1_MFIorg_ESX1_HPRR3450029_IgG1	385	19	12.7273	5.26316	2.41818	0.543418	1	378	18	8.20106	16.6667	0.492063	0.411086	1	389	19	19.2802	21.0526	0.91581	1	1	389	19	6.16967	10.5263	0.586118	0.780866	1	389	19	2.57069	0	NA	1	1	389	19	5.9126	10.5263	0.561697	0.742194	1	389	19	4.11311	0	NA	0.766718	1
IgG1_MFIorg_GLIS2_HPRR3890406_IgG1	385	19	12.7273	5.26316	2.41818	0.543418	1	378	18	8.46561	11.1111	0.761905	1	1	389	19	19.5373	15.7895	1.23736	0.915275	1	389	19	6.42674	5.26316	1.22108	1	1	389	19	2.57069	0	NA	1	1	389	19	6.16967	5.26316	1.17224	1	1	389	19	3.85604	5.26316	0.732648	1	1
IgG1_MFIorg_MTPAP_HPRR3020144_IgG1	385	19	12.7273	5.26316	2.41818	0.543418	1	379	17	8.70712	5.88235	1.48021	1	1	389	19	19.7943	10.5263	1.88046	0.483309	1	389	19	6.6838	0	NA	0.494172	1	389	19	2.57069	0	NA	1	1	389	19	6.16967	5.26316	1.17224	1	1	389	19	3.85604	5.26316	0.732648	1	1
IgG1_MFIorg_TNFAIP8L3_HPRR3610154_IgG1	385	19	12.7273	5.26316	2.41818	0.543418	1	377	19	8.48806	10.5263	0.806366	1	1	389	19	19.7943	10.5263	1.88046	0.483309	1	389	19	6.42674	5.26316	1.22108	1	1	389	19	2.57069	0	NA	1	1	389	19	6.16967	5.26316	1.17224	1	1	389	19	4.11311	0	NA	0.766718	1
IgG2_MFIorg_ARHGAP23_HPRR3690214_IgG2	385	19	12.7273	5.26316	2.41818	0.543418	1	378	18	8.20106	16.6667	0.492063	0.411086	1	389	19	19.2802	21.0526	0.91581	1	1	389	19	6.16967	10.5263	0.586118	0.780866	1	389	19	2.57069	0	NA	1	1	389	19	6.16967	5.26316	1.17224	1	1	389	19	3.85604	5.26316	0.732648	1	1
IgG2_MFIorg_DAAM2_HPRR3760301_IgG2	385	19	12.7273	5.26316	2.41818	0.543418	1	378	18	8.20106	16.6667	0.492063	0.411086	1	389	19	19.2802	21.0526	0.91581	1	1	389	19	6.42674	5.26316	1.22108	1	1	389	19	2.31362	5.26316	0.439589	0.958418	1	389	19	6.16967	5.26316	1.17224	1	1	389	19	4.11311	0	NA	0.766718	1
IgA_MFIorg_AP3M2*_HPRR3320066_IgA	331	73	12.9909	9.58904	1.35477	0.546783	1	325	71	7.69231	12.6761	0.606838	0.260954	1	334	74	19.1617	20.2703	0.945309	0.955512	1	334	74	5.68862	9.45946	0.601369	0.347966	1	334	74	2.69461	1.35135	1.99401	0.794338	1	334	74	5.68862	8.10811	0.701597	0.604926	1	334	74	4.19162	2.7027	1.5509	0.790192	1
IgG2_MFIorg_FAM167B_HPRR4050096_IgG2	331	73	12.9909	9.58904	1.35477	0.546783	1	324	72	9.25926	5.55556	1.66667	0.434127	1	335	73	20.597	13.6986	1.50358	0.234769	1	335	73	6.56716	5.47945	1.19851	0.935954	1	335	73	2.98507	0	NA	0.281508	1	335	73	6.56716	4.10959	1.59801	0.600248	1	335	73	4.77612	0	NA	0.115894	1
IgA_MFIorg_FABP12_HPRR4050493_IgA	354	50	11.8644	16	0.741525	0.547269	1	346	50	8.95954	6	1.49326	0.668496	1	357	51	19.0476	21.5686	0.883117	0.81283	1	357	51	5.88235	9.80392	0.6	0.443641	1	357	51	2.80112	0	NA	0.467783	1	357	51	5.88235	7.84314	0.75	0.814936	1	357	51	3.64146	5.88235	0.619048	0.699792	1
IgA_MFIorg_THEM4_HPRR3950232_IgA	361	43	11.9114	16.2791	0.731698	0.563807	1	353	43	8.49858	9.30233	0.913598	1	1	364	44	18.6813	25	0.747253	0.42375	1	364	44	5.76923	11.3636	0.507692	0.267751	1	364	44	2.47253	2.27273	1.08791	1	1	364	44	6.04396	6.81818	0.886447	1	1	364	44	4.12088	2.27273	1.81319	0.852906	1
IgG1_MFIorg_RPEL1*_HPRR2950097_IgG1	361	43	11.9114	16.2791	0.731698	0.563807	1	353	43	9.06516	4.65116	1.94901	0.491966	1	363	45	19.2837	20	0.964187	1	1	363	45	6.33609	6.66667	0.950413	1	1	363	45	2.75482	0	NA	0.537723	1	363	45	6.06061	6.66667	0.909091	1	1	363	45	3.85675	4.44444	0.867769	1	1
IgG2_MFIorg_MYMX_HPRR3680432_IgG2	349	55	12.894	9.09091	1.41834	0.564775	1	343	53	8.74636	7.54717	1.15889	0.978773	1	353	55	19.83	16.3636	1.21184	0.67323	1	353	55	6.23229	7.27273	0.856941	1	1	353	55	2.54958	1.81818	1.40227	1	1	353	55	6.51558	3.63636	1.79178	0.598943	1	353	55	3.96601	3.63636	1.09065	1	1
IgG2_MFIorg_NSUN5_HPRR3340266_IgG2	349	55	12.894	9.09091	1.41834	0.564775	1	342	54	8.77193	7.40741	1.18421	0.943179	1	353	55	20.1133	14.5455	1.38279	0.430354	1	353	55	6.79887	3.63636	1.86969	0.550918	1	353	55	2.26629	3.63636	0.623229	0.886712	1	353	55	5.94901	7.27273	0.817989	0.937416	1	353	55	4.24929	1.81818	2.33711	0.623737	1
IgG1_MFIorg_MYF5_HPRR3140431_IgG1	376	28	12.766	7.14286	1.78723	0.565803	1	372	24	8.87097	4.16667	2.12903	0.673438	1	380	28	20	10.7143	1.86667	0.340956	1	380	28	6.57895	3.57143	1.84211	0.819702	1	380	28	2.36842	3.57143	0.663158	1	1	380	28	6.57895	0	NA	0.320908	1	380	28	4.21053	0	NA	0.546297	1
IgG1_MFIorg_TNFRSF1A_HPRR4160474_IgG1	376	28	12.766	7.14286	1.78723	0.565803	1	369	27	8.13008	14.8148	0.54878	0.400339	1	380	28	19.2105	21.4286	0.896491	0.968995	1	380	28	6.84211	0	NA	0.303194	1	380	28	2.36842	3.57143	0.663158	1	1	380	28	5.78947	10.7143	0.540351	0.521924	1	380	28	3.94737	3.57143	1.10526	1	1
IgA_MFIorg_ATRAID_HPRR3760098_IgA	346	58	11.8497	15.5172	0.763648	0.569017	1	339	57	7.9646	12.2807	0.648546	0.411829	1	349	59	18.3381	25.4237	0.721299	0.273175	1	349	59	5.44413	11.8644	0.458862	0.114309	1	349	59	2.5788	1.69492	1.52149	1	1	349	59	6.30372	5.08475	1.23973	0.946095	1	349	59	4.29799	1.69492	2.53582	0.555123	1
IgA_MFIorg_RANBP9_HPRR3720089_IgA	358	46	12.8492	8.69565	1.47765	0.570406	1	350	46	8.57143	8.69565	0.985714	1	1	361	47	19.6676	17.0213	1.15547	0.813698	1	361	47	6.37119	6.38298	0.998153	1	1	361	47	2.77008	0	NA	0.513219	1	361	47	6.09418	6.38298	0.954755	1	1	361	47	4.15512	2.12766	1.95291	0.783987	1
IgA_MFIorg_SGTA_HPRR3210255_IgA	358	46	12.8492	8.69565	1.47765	0.570406	1	351	45	7.69231	15.5556	0.494505	0.136217	1	362	46	19.0608	21.7391	0.876796	0.814237	1	362	46	5.8011	10.8696	0.533702	0.314794	1	362	46	2.48619	2.17391	1.14365	1	1	362	46	5.8011	8.69565	0.667127	0.656533	1	362	46	3.59116	6.52174	0.550645	0.574578	1
IgA_MFIorg_SHISA6_HPRR2501355_IgA	358	46	12.8492	8.69565	1.47765	0.570406	1	350	46	8.57143	8.69565	0.985714	1	1	362	46	19.6133	17.3913	1.12776	0.871957	1	362	46	6.35359	6.52174	0.974217	1	1	362	46	2.76243	0	NA	0.525312	1	362	46	5.8011	8.69565	0.667127	0.656533	1	362	46	4.41989	0	NA	0.293033	1
IgG2_MFIorg_PDXDC1_HPRR3430075_IgG2	358	46	12.8492	8.69565	1.47765	0.570406	1	351	45	7.97721	13.3333	0.598291	0.355046	1	362	46	19.337	19.5652	0.988336	1	1	362	46	6.35359	6.52174	0.974217	1	1	362	46	1.9337	6.52174	0.296501	0.164696	1	362	46	6.35359	4.34783	1.46133	0.835264	1	362	46	4.41989	0	NA	0.293033	1
IgA_MFIorg_ANKH_HPRR4190630_IgA	367	37	12.8065	8.10811	1.57947	0.57189	1	361	35	8.86427	5.71429	1.55125	0.749612	1	370	38	20	13.1579	1.52	0.423172	1	370	38	6.48649	5.26316	1.23243	1	1	370	38	2.7027	0	NA	0.634619	1	370	38	6.21622	5.26316	1.18108	1	1	370	38	4.05405	2.63158	1.54054	1	1
IgA_MFIorg_ZSCAN31_HPRR1450707_IgA	367	37	12.8065	8.10811	1.57947	0.57189	1	358	38	9.21788	2.63158	3.50279	0.283076	1	370	38	20.2703	10.5263	1.92568	0.217934	1	370	38	7.02703	0	NA	0.180215	1	370	38	2.7027	0	NA	0.634619	1	370	38	6.48649	2.63158	2.46486	0.556253	1	370	38	4.05405	2.63158	1.54054	1	1
IgG2_MFIorg_MINK1_HPRR3500157_IgG2	367	37	12.8065	8.10811	1.57947	0.57189	1	361	35	8.86427	5.71429	1.55125	0.749612	1	371	37	19.9461	13.5135	1.47601	0.467773	1	371	37	6.469	5.40541	1.19677	1	1	371	37	2.42588	2.7027	0.897574	1	1	371	37	6.469	2.7027	2.39353	0.581316	1	371	37	4.31267	0	NA	0.398313	1
IgA_MFIorg_EID1_HPRR3100501_IgA	368	36	11.9565	16.6667	0.717391	0.579639	1	361	35	9.14127	2.85714	3.19945	0.341569	1	371	37	19.6765	16.2162	1.21339	0.771968	1	371	37	5.92992	10.8108	0.548518	0.420163	1	371	37	2.42588	2.7027	0.897574	1	1	371	37	6.19946	5.40541	1.1469	1	1	371	37	4.04313	2.7027	1.49596	1	1
IgA_MFIorg_SLC16A6_HPRR3730012_IgA	368	36	11.9565	16.6667	0.717391	0.579639	1	361	35	8.86427	5.71429	1.55125	0.749612	1	371	37	19.1375	21.6216	0.885108	0.883523	1	371	37	5.92992	10.8108	0.548518	0.420163	1	371	37	2.42588	2.7027	0.897574	1	1	371	37	6.19946	5.40541	1.1469	1	1	371	37	4.04313	2.7027	1.49596	1	1
IgG2_MFIorg_SERINC5_HPRR3010593_IgG2	368	36	11.9565	16.6667	0.717391	0.579639	1	360	36	9.16667	2.77778	3.3	0.320885	1	372	36	19.3548	19.4444	0.995392	1	1	372	36	6.45161	5.55556	1.16129	1	1	372	36	2.41935	2.77778	0.870968	1	1	372	36	5.91398	8.33333	0.709677	0.830507	1	372	36	4.30108	0	NA	0.412288	1
IgG1_MFIorg_PIK3C2A_HPRR3050040_IgG1	396	8	12.1212	25	0.484848	0.580304	1	388	8	8.76289	0	NA	0.811691	1	400	8	19.25	25	0.77	1	1	400	8	6.25	12.5	0.5	1	1	400	8	2.5	0	NA	1	1	400	8	6	12.5	0.48	0.988354	1	400	8	4	0	NA	1	1
IgA_MFIorg_FAU_HPRR4030199_IgA	375	29	12	17.2414	0.696	0.59394	1	366	30	8.74317	6.66667	1.31148	0.959043	1	377	31	19.0981	22.5806	0.845775	0.814001	1	377	31	6.1008	9.67742	0.630416	0.688264	1	377	31	2.65252	0	NA	0.753569	1	377	31	5.30504	16.129	0.328912	0.0427719	1	377	31	4.24403	0	NA	0.490884	1
IgA_MFIorg_VTCN1_HPRR3700259_IgA	375	29	12	17.2414	0.696	0.59394	1	367	29	8.71935	6.89655	1.26431	1	1	379	29	18.9974	24.1379	0.787034	0.666158	1	379	29	6.59631	3.44828	1.91293	0.783681	1	379	29	2.63852	0	NA	0.792825	1	379	29	5.80475	10.3448	0.561126	0.561341	1	379	29	3.69393	6.89655	0.53562	0.718805	1
IgG2_MFIorg_WDR17_HPRR3460251_IgG2	375	29	12	17.2414	0.696	0.59394	1	368	28	8.15217	14.2857	0.570652	0.443139	1	379	29	18.4697	31.0345	0.595133	0.15954	1	379	29	5.80475	13.7931	0.420844	0.192566	1	379	29	2.37467	3.44828	0.688654	1	1	379	29	6.59631	0	NA	0.304967	1	379	29	3.95778	3.44828	1.14776	1	1
IgA_MFIorg_PSMD13_HPRR3051006_IgA	386	18	12.6943	5.55556	2.28497	0.594123	1	378	18	8.99471	0	NA	0.367977	1	390	18	20	5.55556	3.6	0.225798	1	390	18	6.41026	5.55556	1.15385	1	1	390	18	2.5641	0	NA	1	1	390	18	6.41026	0	NA	0.544464	1	390	18	4.10256	0	NA	0.798179	1
IgA_MFIorg_TTLL9_HPRR3310095_IgA	386	18	12.6943	5.55556	2.28497	0.594123	1	376	20	8.7766	5	1.75532	0.858812	1	388	20	19.8454	10	1.98454	0.425752	1	388	20	6.70103	0	NA	0.467192	1	388	20	2.57732	0	NA	1	1	388	20	6.4433	0	NA	0.487921	1	388	20	3.60825	10	0.360825	0.397869	1
IgG1_MFIorg_ARHGAP9_HPRR3700210_IgG1	386	18	12.6943	5.55556	2.28497	0.594123	1	379	17	8.97098	0	NA	0.395788	1	390	18	20	5.55556	3.6	0.225798	1	390	18	6.41026	5.55556	1.15385	1	1	390	18	2.5641	0	NA	1	1	390	18	6.41026	0	NA	0.544464	1	390	18	4.10256	0	NA	0.798179	1
IgG1_MFIorg_RUFY2_HPRR3020918_IgG1	386	18	12.6943	5.55556	2.28497	0.594123	1	378	18	8.73016	5.55556	1.57143	0.968777	1	390	18	19.7436	11.1111	1.77692	0.547746	1	390	18	6.66667	0	NA	0.523066	1	390	18	2.5641	0	NA	1	1	390	18	5.89744	11.1111	0.530769	0.689802	1	390	18	4.10256	0	NA	0.798179	1
IgG1_MFIorg_SCAND1_HPRR3500309_IgG1	386	18	12.6943	5.55556	2.28497	0.594123	1	379	17	8.44327	11.7647	0.717678	0.971478	1	390	18	19.4872	16.6667	1.16923	1	1	390	18	6.15385	11.1111	0.553846	0.727583	1	390	18	2.5641	0	NA	1	1	390	18	6.41026	0	NA	0.544464	1	390	18	3.84615	5.55556	0.692308	1	1
IgG1_MFIorg_TMPRSS15_HPRR2890119_IgG1	386	18	12.6943	5.55556	2.28497	0.594123	1	378	18	7.93651	22.2222	0.357143	0.0923537	1	390	18	19.2308	22.2222	0.865385	0.992841	1	390	18	6.41026	5.55556	1.15385	1	1	390	18	2.30769	5.55556	0.415385	0.926926	1	390	18	5.89744	11.1111	0.530769	0.689802	1	390	18	4.10256	0	NA	0.798179	1
IgG2_MFIorg_Bare-bead_02_IgG2	386	18	12.6943	5.55556	2.28497	0.594123	1	378	18	8.20106	16.6667	0.492063	0.411086	1	390	18	19.4872	16.6667	1.16923	1	1	390	18	6.41026	5.55556	1.15385	1	1	390	18	2.30769	5.55556	0.415385	0.926926	1	390	18	6.15385	5.55556	1.10769	1	1	390	18	4.10256	0	NA	0.798179	1
IgG2_MFIorg_MLANA_HPRR3140507_IgG2	386	18	12.6943	5.55556	2.28497	0.594123	1	378	18	8.20106	16.6667	0.492063	0.411086	1	389	19	19.2802	21.0526	0.91581	1	1	389	19	6.16967	10.5263	0.586118	0.780866	1	389	19	2.31362	5.26316	0.439589	0.958418	1	389	19	6.42674	0	NA	0.515243	1	389	19	4.11311	0	NA	0.766718	1
IgG2_MFIorg_PUF60_HPRR3500330_IgG2	386	18	12.6943	5.55556	2.28497	0.594123	1	379	17	8.44327	11.7647	0.717678	0.971478	1	390	18	19.4872	16.6667	1.16923	1	1	390	18	6.41026	5.55556	1.15385	1	1	390	18	2.5641	0	NA	1	1	390	18	6.15385	5.55556	1.10769	1	1	390	18	4.10256	0	NA	0.798179	1
IgG2_MFIorg_SLAIN2_HPRR3880211_IgG2	386	18	12.6943	5.55556	2.28497	0.594123	1	378	18	8.73016	5.55556	1.57143	0.968777	1	390	18	20	5.55556	3.6	0.225798	1	390	18	6.41026	5.55556	1.15385	1	1	390	18	2.5641	0	NA	1	1	390	18	6.41026	0	NA	0.544464	1	390	18	4.10256	0	NA	0.798179	1
IgG2_MFIorg_SNAPC2_HPRR3720532_IgG2	386	18	12.6943	5.55556	2.28497	0.594123	1	379	17	8.44327	11.7647	0.717678	0.971478	1	390	18	19.7436	11.1111	1.77692	0.547746	1	390	18	6.41026	5.55556	1.15385	1	1	390	18	2.5641	0	NA	1	1	390	18	6.15385	5.55556	1.10769	1	1	390	18	4.10256	0	NA	0.798179	1
IgG2_MFIorg_TMEM61_HPRR3930206_IgG2	386	18	12.6943	5.55556	2.28497	0.594123	1	378	18	8.46561	11.1111	0.761905	1	1	390	18	19.4872	16.6667	1.16923	1	1	390	18	6.15385	11.1111	0.553846	0.727583	1	390	18	2.5641	0	NA	1	1	390	18	6.41026	0	NA	0.544464	1	390	18	3.84615	5.55556	0.692308	1	1
IgG2_MFIorg_XIAP_HPRR3230044_IgG2	386	18	12.6943	5.55556	2.28497	0.594123	1	378	18	7.93651	22.2222	0.357143	0.0923537	1	389	19	19.0231	26.3158	0.722879	0.625397	1	389	19	6.16967	10.5263	0.586118	0.780866	1	389	19	2.57069	0	NA	1	1	389	19	5.9126	10.5263	0.561697	0.742194	1	389	19	3.85604	5.26316	0.732648	1	1
IgG2_MFIorg_ZG16B_HPRR3160364_IgG2	386	18	12.6943	5.55556	2.28497	0.594123	1	379	17	8.97098	0	NA	0.395788	1	389	19	20.0514	5.26316	3.80977	0.195116	1	389	19	6.42674	5.26316	1.22108	1	1	389	19	2.57069	0	NA	1	1	389	19	6.42674	0	NA	0.515243	1	389	19	4.11311	0	NA	0.766718	1
IgG1_MFIorg_DMTF1_HPRR1450299_IgG1	396	8	12.6263	0	NA	0.595095	1	388	8	8.24742	25	0.329897	0.29988	1	400	8	19.25	25	0.77	1	1	400	8	6.5	0	NA	0.988565	1	400	8	2.5	0	NA	1	1	400	8	6	12.5	0.48	0.988354	1	400	8	4	0	NA	1	1
IgG2_MFIorg_ADAMTSL2_HPRR3790594_IgG2	396	8	12.6263	0	NA	0.595095	1	389	7	8.74036	0	NA	0.890639	1	400	8	19.75	0	NA	0.343153	1	400	8	6.5	0	NA	0.988565	1	400	8	2.5	0	NA	1	1	400	8	6.25	0	NA	1	1	400	8	4	0	NA	1	1
IgG2_MFIorg_CDSN_HPRR3440116_IgG2	396	8	12.6263	0	NA	0.595095	1	389	7	8.74036	0	NA	0.890639	1	400	8	19.75	0	NA	0.343153	1	400	8	6.5	0	NA	0.988565	1	400	8	2.5	0	NA	1	1	400	8	6.25	0	NA	1	1	400	8	4	0	NA	1	1
IgA_MFIorg_CCDC148_HPRR3400102_IgA	382	22	12.0419	18.1818	0.662304	0.604824	1	375	21	9.06667	0	NA	0.296955	1	386	22	19.4301	18.1818	1.06865	1	1	386	22	6.73575	0	NA	0.418294	1	386	22	2.07254	9.09091	0.227979	0.173205	1	386	22	6.47668	0	NA	0.438308	1	386	22	4.14508	0	NA	0.682083	1
IgA_MFIorg_NEDD4_HPRR3100069_IgA	382	22	12.0419	18.1818	0.662304	0.604824	1	375	21	8	19.0476	0.42	0.174366	1	386	22	18.3938	36.3636	0.505829	0.0722719	1	386	22	5.95855	13.6364	0.43696	0.324459	1	386	22	2.33161	4.54545	0.512953	1	1	386	22	6.21762	4.54545	1.36788	1	1	386	22	3.62694	9.09091	0.398964	0.471767	1
IgA_MFIorg_PRRT2_HPRR2110378_IgA	382	22	12.0419	18.1818	0.662304	0.604824	1	374	22	8.55615	9.09091	0.941176	1	1	386	22	19.171	22.7273	0.843523	0.894002	1	386	22	6.21762	9.09091	0.683938	0.929895	1	386	22	2.33161	4.54545	0.512953	1	1	386	22	5.44041	18.1818	0.299223	0.0492115	1	386	22	3.88601	4.54545	0.854922	1	1
IgA_MFIorg_TSC1_HPRR400117_IgA	382	22	12.0419	18.1818	0.662304	0.604824	1	373	23	8.57909	8.69565	0.986595	1	1	384	24	19.0104	25	0.760417	0.6497	1	384	24	6.51042	4.16667	1.5625	0.979788	1	384	24	2.08333	8.33333	0.25	0.214723	1	384	24	5.46875	16.6667	0.328125	0.075009	1	384	24	4.16667	0	NA	0.632493	1
IgG1_MFIorg_FHOD3_HPRR1140003_IgG1	382	22	12.0419	18.1818	0.662304	0.604824	1	374	22	8.02139	18.1818	0.441176	0.207087	1	386	22	18.6528	31.8182	0.586232	0.213985	1	386	22	5.69948	18.1818	0.313472	0.0597414	1	386	22	2.59067	0	NA	0.955668	1	386	22	5.69948	13.6364	0.417962	0.292424	1	386	22	3.88601	4.54545	0.854922	1	1
IgG1_MFIorg_KLF8_HPRR4200142_IgG1	382	22	12.0419	18.1818	0.662304	0.604824	1	374	22	8.55615	9.09091	0.941176	1	1	385	23	18.961	26.087	0.72684	0.569676	1	385	23	6.23377	8.69565	0.716883	0.975944	1	385	23	2.5974	0	NA	0.929508	1	385	23	6.23377	4.34783	1.43377	1	1	385	23	3.8961	4.34783	0.896104	1	1
IgG1_MFIorg_PHACTR3_HPRR3300001_IgG1	382	22	12.0419	18.1818	0.662304	0.604824	1	375	21	8.8	4.7619	1.848	0.80835	1	386	22	19.4301	18.1818	1.06865	1	1	386	22	5.95855	13.6364	0.43696	0.324459	1	386	22	2.07254	9.09091	0.227979	0.173205	1	386	22	6.47668	0	NA	0.438308	1	386	22	4.14508	0	NA	0.682083	1
IgG2_MFIorg_CHRND_HPRR3730572_IgG2	382	22	12.0419	18.1818	0.662304	0.604824	1	376	20	7.97872	20	0.398936	0.144201	1	386	22	18.3938	36.3636	0.505829	0.0722719	1	386	22	5.18135	27.2727	0.189983	0.000235607	0.270948	386	22	2.59067	0	NA	0.955668	1	386	22	6.21762	4.54545	1.36788	1	1	386	22	4.14508	0	NA	0.682083	1
IgG2_MFIorg_FAM156B*_HPRR3980081_IgG2	382	22	12.0419	18.1818	0.662304	0.604824	1	375	21	8.26667	14.2857	0.578667	0.576929	1	386	22	18.6528	31.8182	0.586232	0.213985	1	386	22	5.69948	18.1818	0.313472	0.0597414	1	386	22	2.59067	0	NA	0.955668	1	386	22	6.21762	4.54545	1.36788	1	1	386	22	3.62694	9.09091	0.398964	0.471767	1
IgG2_MFIorg_KCTD9_HPRR3290192_IgG2	382	22	12.0419	18.1818	0.662304	0.604824	1	374	22	8.82353	4.54545	1.94118	0.760726	1	386	22	19.171	22.7273	0.843523	0.894002	1	386	22	6.21762	9.09091	0.683938	0.929895	1	386	22	2.33161	4.54545	0.512953	1	1	386	22	6.47668	0	NA	0.438308	1	386	22	3.88601	4.54545	0.854922	1	1
IgG2_MFIorg_NR3C2_HPRR3760429_IgG2	382	22	12.0419	18.1818	0.662304	0.604824	1	375	21	8.53333	9.52381	0.896	1	1	386	22	18.9119	27.2727	0.693437	0.491477	1	386	22	5.69948	18.1818	0.313472	0.0597414	1	386	22	2.59067	0	NA	0.955668	1	386	22	6.47668	0	NA	0.438308	1	386	22	3.88601	4.54545	0.854922	1	1
IgG2_MFIorg_TTF1_HPRR3730373_IgG2	382	22	12.0419	18.1818	0.662304	0.604824	1	375	21	8.53333	9.52381	0.896	1	1	386	22	18.9119	27.2727	0.693437	0.491477	1	386	22	5.95855	13.6364	0.43696	0.324459	1	386	22	2.59067	0	NA	0.955668	1	386	22	6.21762	4.54545	1.36788	1	1	386	22	3.88601	4.54545	0.854922	1	1
IgG2_MFIorg_CCNO_HPRR3010385_IgG2	389	15	12.0823	20	0.604113	0.607092	1	381	15	8.39895	13.3333	0.629921	0.842022	1	392	16	18.8776	31.25	0.604082	0.365506	1	392	16	6.12245	12.5	0.489796	0.615943	1	392	16	2.29592	6.25	0.367347	0.858814	1	392	16	5.86735	12.5	0.469388	0.580552	1	392	16	3.82653	6.25	0.612245	1	1
IgG2_MFIorg_GTF2I_HPRR4160731_IgG2	389	15	12.0823	20	0.604113	0.607092	1	382	14	8.90052	0	NA	0.49532	1	393	15	19.3384	20	0.966921	1	1	393	15	6.61578	0	NA	0.623425	1	393	15	2.29008	6.66667	0.343511	0.821835	1	393	15	5.85242	13.3333	0.438931	0.524003	1	393	15	4.07125	0	NA	0.90481	1
IgA_MFIorg_SPANXN5*_HPRR3260163_IgA	359	45	12.8134	8.88889	1.4415	0.607607	1	354	42	7.62712	16.6667	0.457627	0.0918297	1	363	45	19.0083	22.2222	0.855372	0.753007	1	363	45	6.61157	4.44444	1.4876	0.81198	1	363	45	2.20386	4.44444	0.495868	0.684868	1	363	45	5.78512	8.88889	0.650826	0.624575	1	363	45	3.58127	6.66667	0.53719	0.549392	1
IgA_MFIorg_GON7_HPRR4040167_IgA	360	44	11.9444	15.9091	0.750794	0.609091	1	355	41	8.16901	12.1951	0.669859	0.564026	1	363	45	18.7328	24.4444	0.766341	0.474832	1	363	45	5.50964	13.3333	0.413223	0.0885374	1	363	45	2.75482	0	NA	0.537723	1	363	45	6.06061	6.66667	0.909091	1	1	363	45	3.58127	6.66667	0.53719	0.549392	1
IgA_MFIorg_TACR3_HPRR1350113_IgA	360	44	11.9444	15.9091	0.750794	0.609091	1	352	44	8.80682	6.81818	1.29167	0.874028	1	364	44	18.956	22.7273	0.834066	0.692101	1	364	44	6.31868	6.81818	0.92674	1	1	364	44	2.1978	4.54545	0.483516	0.663453	1	364	44	6.04396	6.81818	0.886447	1	1	364	44	4.3956	0	NA	0.313611	1
IgA_MFIorg_UBE2G2_HPRR500051_IgA	360	44	11.9444	15.9091	0.750794	0.609091	1	352	44	8.52273	9.09091	0.9375	1	1	364	44	18.6813	25	0.747253	0.42375	1	364	44	6.31868	6.81818	0.92674	1	1	364	44	2.47253	2.27273	1.08791	1	1	364	44	5.76923	9.09091	0.634615	0.592647	1	364	44	3.57143	6.81818	0.52381	0.524223	1
IgG1_MFIorg_TTC34_HPRR4150039_IgG1	360	44	11.9444	15.9091	0.750794	0.609091	1	353	43	7.93201	13.9535	0.568461	0.297214	1	364	44	18.1319	29.5455	0.613694	0.107883	1	364	44	5.21978	15.9091	0.3281	0.0157307	0.915899	364	44	2.74725	0	NA	0.550462	1	364	44	6.31868	4.54545	1.39011	0.89618	1	364	44	3.84615	4.54545	0.846154	1	1
IgA_MFIorg_CARS1_HPRR400046_IgA	377	27	12.7321	7.40741	1.71883	0.61066	1	369	27	8.13008	14.8148	0.54878	0.400339	1	381	27	19.4226	18.5185	1.04882	1	1	381	27	6.82415	0	NA	0.319654	1	381	27	2.3622	3.7037	0.637795	1	1	381	27	6.29921	3.7037	1.70079	0.897975	1	381	27	3.93701	3.7037	1.06299	1	1
IgA_MFIorg_CCDC9_HPRR4110171_IgA	377	27	12.7321	7.40741	1.71883	0.61066	1	369	27	8.13008	14.8148	0.54878	0.400339	1	380	28	19.4737	17.8571	1.09053	1	1	380	28	6.31579	7.14286	0.884211	1	1	380	28	2.63158	0	NA	0.813509	1	380	28	5.78947	10.7143	0.540351	0.521924	1	380	28	4.21053	0	NA	0.546297	1
IgA_MFIorg_SHANK2_HPRR1900016_IgA	377	27	12.7321	7.40741	1.71883	0.61066	1	369	27	7.85908	18.5185	0.42439	0.120508	1	381	27	18.8976	25.9259	0.728909	0.521443	1	381	27	6.03675	11.1111	0.543307	0.525122	1	381	27	2.09974	7.40741	0.283465	0.280312	1	381	27	6.03675	7.40741	0.814961	1	1	381	27	3.67454	7.40741	0.496063	0.650806	1
IgA_MFIorg_ST8SIA4_HPRR3010108_IgA	377	27	12.7321	7.40741	1.71883	0.61066	1	370	26	8.37838	11.5385	0.726126	0.846291	1	381	27	19.4226	18.5185	1.04882	1	1	381	27	5.77428	14.8148	0.389764	0.146839	1	381	27	2.62467	0	NA	0.834958	1	381	27	6.29921	3.7037	1.70079	0.897975	1	381	27	4.19948	0	NA	0.56641	1
IgG1_MFIorg_LZTS2_HPRR2840035_IgG1	377	27	12.7321	7.40741	1.71883	0.61066	1	371	25	8.08625	16	0.505391	0.318133	1	380	28	19.4737	17.8571	1.09053	1	1	380	28	6.05263	10.7143	0.564912	0.566136	1	380	28	2.63158	0	NA	0.813509	1	380	28	6.31579	3.57143	1.76842	0.860211	1	380	28	3.94737	3.57143	1.10526	1	1
IgG1_MFIorg_MXRA7_HPRR4290732_IgG1	377	27	12.7321	7.40741	1.71883	0.61066	1	370	26	8.37838	11.5385	0.726126	0.846291	1	380	28	19.7368	14.2857	1.38158	0.647883	1	380	28	6.31579	7.14286	0.884211	1	1	380	28	2.63158	0	NA	0.813509	1	380	28	6.31579	3.57143	1.76842	0.860211	1	380	28	4.21053	0	NA	0.546297	1
IgG1_MFIorg_UBXN4_HPRR2930106_IgG1	377	27	12.7321	7.40741	1.71883	0.61066	1	370	26	8.37838	11.5385	0.726126	0.846291	1	380	28	19.7368	14.2857	1.38158	0.647883	1	380	28	6.31579	7.14286	0.884211	1	1	380	28	2.63158	0	NA	0.813509	1	380	28	6.31579	3.57143	1.76842	0.860211	1	380	28	3.94737	3.57143	1.10526	1	1
IgG2_MFIorg_KCNAB3_HPRR3420194_IgG2	377	27	12.7321	7.40741	1.71883	0.61066	1	370	26	8.64865	7.69231	1.12432	1	1	381	27	19.9475	11.1111	1.79528	0.383814	1	381	27	6.29921	7.40741	0.850394	1	1	381	27	2.3622	3.7037	0.637795	1	1	381	27	6.29921	3.7037	1.70079	0.897975	1	381	27	4.19948	0	NA	0.56641	1
IgG2_MFIorg_MRPS24_HPRR3860253_IgG2	377	27	12.7321	7.40741	1.71883	0.61066	1	370	26	7.83784	19.2308	0.407568	0.100536	1	380	28	18.9474	25	0.757895	0.593036	1	380	28	6.05263	10.7143	0.564912	0.566136	1	380	28	2.63158	0	NA	0.813509	1	380	28	6.31579	3.57143	1.76842	0.860211	1	380	28	4.21053	0	NA	0.546297	1
IgG2_MFIorg_SNX1_HPRR3690014_IgG2	377	27	12.7321	7.40741	1.71883	0.61066	1	371	25	9.16442	0	NA	0.224613	1	381	27	20.21	7.40741	2.72835	0.169164	1	381	27	6.56168	3.7037	1.77165	0.857271	1	381	27	2.62467	0	NA	0.834958	1	381	27	6.29921	3.7037	1.70079	0.897975	1	381	27	4.19948	0	NA	0.56641	1
IgA_MFIorg_ZNF560_HPRR4050554_IgA	368	36	12.7717	8.33333	1.53261	0.612394	1	362	34	8.01105	14.7059	0.544751	0.311478	1	372	36	19.086	22.2222	0.858871	0.815096	1	372	36	6.1828	8.33333	0.741935	0.883038	1	372	36	2.68817	0	NA	0.666026	1	372	36	5.91398	8.33333	0.709677	0.830507	1	372	36	4.30108	0	NA	0.412288	1
IgG2_MFIorg_COL5A3_HPRR3210108_IgG2	368	36	12.7717	8.33333	1.53261	0.612394	1	360	36	8.61111	8.33333	1.03333	1	1	372	36	19.6237	16.6667	1.17742	0.835329	1	372	36	6.72043	2.77778	2.41935	0.570403	1	372	36	2.68817	0	NA	0.666026	1	372	36	5.37634	13.8889	0.387097	0.0949975	1	372	36	4.03226	2.77778	1.45161	1	1
IgG2_MFIorg_GAR1_HPRR3880237_IgG2	368	36	12.7717	8.33333	1.53261	0.612394	1	361	35	8.58726	8.57143	1.00185	1	1	372	36	19.8925	13.8889	1.43226	0.51595	1	372	36	6.45161	5.55556	1.16129	1	1	372	36	2.41935	2.77778	0.870968	1	1	372	36	6.45161	2.77778	2.32258	0.607444	1	372	36	4.30108	0	NA	0.412288	1
IgG2_MFIorg_KIAA2013_HPRR3410106_IgG2	368	36	12.7717	8.33333	1.53261	0.612394	1	361	35	9.14127	2.85714	3.19945	0.341569	1	372	36	20.1613	11.1111	1.81452	0.275127	1	372	36	6.1828	8.33333	0.741935	0.883038	1	372	36	2.68817	0	NA	0.666026	1	372	36	6.72043	0	NA	0.214421	1	372	36	4.30108	0	NA	0.412288	1
IgG2_MFIorg_TM6SF2_HPRR3280632_IgG2	368	36	12.7717	8.33333	1.53261	0.612394	1	360	36	8.88889	5.55556	1.6	0.712355	1	371	37	19.9461	13.5135	1.47601	0.467773	1	371	37	6.19946	8.10811	0.7646	0.920078	1	371	37	2.69542	0	NA	0.65009	1	371	37	6.73854	0	NA	0.203976	1	371	37	4.31267	0	NA	0.398313	1
IgG1_MFIorg_FAM214A_HPRR3100048_IgG1	367	37	11.9891	16.2162	0.739328	0.629596	1	361	35	8.58726	8.57143	1.00185	1	1	371	37	18.8679	24.3243	0.775681	0.560021	1	371	37	6.19946	8.10811	0.7646	0.920078	1	371	37	2.42588	2.7027	0.897574	1	1	371	37	5.66038	10.8108	0.523585	0.3755	1	371	37	4.04313	2.7027	1.49596	1	1
IgG1_MFIorg_HTR3A_HPRR3761025_IgG1	367	37	11.9891	16.2162	0.739328	0.629596	1	359	37	8.6351	8.10811	1.065	1	1	371	37	18.8679	24.3243	0.775681	0.560021	1	371	37	5.66038	13.5135	0.418868	0.130548	1	371	37	2.15633	5.40541	0.398922	0.508403	1	371	37	6.469	2.7027	2.39353	0.581316	1	371	37	4.31267	0	NA	0.398313	1
IgG2_MFIorg_APOM_HPRR3340380_IgG2	367	37	11.9891	16.2162	0.739328	0.629596	1	360	36	9.16667	2.77778	3.3	0.320885	1	371	37	19.407	18.9189	1.0258	1	1	371	37	6.19946	8.10811	0.7646	0.920078	1	371	37	2.42588	2.7027	0.897574	1	1	371	37	6.19946	5.40541	1.1469	1	1	371	37	4.31267	0	NA	0.398313	1
IgG2_MFIorg_ISM2_HPRR3140245_IgG2	367	37	11.9891	16.2162	0.739328	0.629596	1	363	33	8.26446	12.1212	0.681818	0.665261	1	370	38	18.9189	23.6842	0.798799	0.622442	1	370	38	5.94595	10.5263	0.564865	0.451995	1	370	38	2.43243	2.63158	0.924324	1	1	370	38	5.67568	10.5263	0.539189	0.40533	1	370	38	4.32432	0	NA	0.384852	1
IgG1_MFIorg_DHTKD1_HPRR3020688_IgG1	351	53	12.8205	9.43396	1.35897	0.635439	1	344	52	9.30233	3.84615	2.4186	0.296761	1	355	53	20.2817	13.2075	1.53561	0.303285	1	355	53	6.47887	5.66038	1.1446	1	1	355	53	2.53521	1.88679	1.34366	1	1	355	53	6.76056	1.88679	3.5831	0.283273	1	355	53	4.50704	0	NA	0.231128	1
IgA_MFIorg_REC8_HPRR2850083_IgA	360	44	12.7778	9.09091	1.40556	0.646555	1	352	44	8.23864	11.3636	0.725	0.680183	1	364	44	19.2308	20.4545	0.940171	1	1	364	44	5.76923	11.3636	0.507692	0.267751	1	364	44	2.47253	2.27273	1.08791	1	1	364	44	6.86813	0	NA	0.143885	1	364	44	3.84615	4.54545	0.846154	1	1
IgG1_MFIorg_C10orf67_HPRR4050719_IgG1	360	44	12.7778	9.09091	1.40556	0.646555	1	354	42	7.9096	14.2857	0.553672	0.269902	1	364	44	19.2308	20.4545	0.940171	1	1	364	44	6.31868	6.81818	0.92674	1	1	364	44	2.1978	4.54545	0.483516	0.663453	1	364	44	5.49451	11.3636	0.483516	0.229946	1	364	44	4.3956	0	NA	0.313611	1
IgG2_MFIorg_TEKT4_HPRR2930293_IgG2	360	44	12.7778	9.09091	1.40556	0.646555	1	353	43	8.49858	9.30233	0.913598	1	1	364	44	19.5055	18.1818	1.0728	0.993681	1	364	44	5.76923	11.3636	0.507692	0.267751	1	364	44	2.74725	0	NA	0.550462	1	364	44	6.59341	2.27273	2.9011	0.426042	1	364	44	3.84615	4.54545	0.846154	1	1
IgA_MFIorg_ADAMTS4_HPRR3760736_IgA	387	17	12.6615	5.88235	2.15245	0.649484	1	380	16	7.89474	25	0.315789	0.0527538	1	391	17	18.9258	29.4118	0.643478	0.448677	1	391	17	6.39386	5.88235	1.08696	1	1	391	17	2.55754	0	NA	1	1	391	17	5.6266	17.6471	0.318841	0.131943	1	391	17	3.83632	5.88235	0.652174	1	1
IgA_MFIorg_KMT2C_HPRR4160284_IgA	387	17	12.6615	5.88235	2.15245	0.649484	1	381	15	8.39895	13.3333	0.629921	0.842022	1	391	17	19.4373	17.6471	1.10145	1	1	391	17	5.88235	17.6471	0.333333	0.150746	1	391	17	2.55754	0	NA	1	1	391	17	6.39386	0	NA	0.575785	1	391	17	4.09207	0	NA	0.83154	1
IgG1_MFIorg_ABR_HPRR3760632_IgG1	387	17	12.6615	5.88235	2.15245	0.649484	1	380	16	8.94737	0	NA	0.426069	1	391	17	19.9488	5.88235	3.3913	0.26128	1	391	17	6.64962	0	NA	0.554075	1	391	17	2.55754	0	NA	1	1	391	17	6.39386	0	NA	0.575785	1	391	17	3.83632	5.88235	0.652174	1	1
IgG1_MFIorg_DOCK1_HPRR3700421_IgG1	387	17	12.6615	5.88235	2.15245	0.649484	1	379	17	8.97098	0	NA	0.395788	1	391	17	19.9488	5.88235	3.3913	0.26128	1	391	17	6.64962	0	NA	0.554075	1	391	17	2.55754	0	NA	1	1	391	17	6.13811	5.88235	1.04348	1	1	391	17	4.09207	0	NA	0.83154	1
IgG1_MFIorg_LTO1_HPRR3140915_IgG1	387	17	12.6615	5.88235	2.15245	0.649484	1	380	16	8.42105	12.5	0.673684	0.90843	1	391	17	19.4373	17.6471	1.10145	1	1	391	17	6.13811	11.7647	0.521739	0.672574	1	391	17	2.55754	0	NA	1	1	391	17	6.39386	0	NA	0.575785	1	391	17	4.09207	0	NA	0.83154	1
IgG1_MFIorg_NPBWR2_HPRR2770050_IgG1	387	17	12.6615	5.88235	2.15245	0.649484	1	381	15	8.39895	13.3333	0.629921	0.842022	1	391	17	19.6931	11.7647	1.67391	0.619631	1	391	17	6.64962	0	NA	0.554075	1	391	17	2.30179	5.88235	0.391304	0.89378	1	391	17	6.13811	5.88235	1.04348	1	1	391	17	4.09207	0	NA	0.83154	1
IgG1_MFIorg_PTCD2_HPRR3460366_IgG1	387	17	12.6615	5.88235	2.15245	0.649484	1	380	16	8.42105	12.5	0.673684	0.90843	1	391	17	19.4373	17.6471	1.10145	1	1	391	17	6.13811	11.7647	0.521739	0.672574	1	391	17	2.55754	0	NA	1	1	391	17	6.39386	0	NA	0.575785	1	391	17	4.09207	0	NA	0.83154	1
IgG1_MFIorg_SPATA2_HPRR2330132_IgG1	387	17	12.6615	5.88235	2.15245	0.649484	1	381	15	8.39895	13.3333	0.629921	0.842022	1	391	17	19.4373	17.6471	1.10145	1	1	391	17	6.64962	0	NA	0.554075	1	391	17	2.30179	5.88235	0.391304	0.89378	1	391	17	6.39386	0	NA	0.575785	1	391	17	3.58056	11.7647	0.304348	0.287494	1
IgG2_MFIorg_ALDH16A1_HPRR3280098_IgG2	387	17	12.6615	5.88235	2.15245	0.649484	1	379	17	8.70712	5.88235	1.48021	1	1	391	17	19.6931	11.7647	1.67391	0.619631	1	391	17	6.64962	0	NA	0.554075	1	391	17	2.55754	0	NA	1	1	391	17	6.39386	0	NA	0.575785	1	391	17	4.09207	0	NA	0.83154	1
IgG2_MFIorg_Bare-bead_03_IgG2	387	17	12.6615	5.88235	2.15245	0.649484	1	379	17	8.17942	17.6471	0.4635	0.357219	1	391	17	19.4373	17.6471	1.10145	1	1	391	17	6.39386	5.88235	1.08696	1	1	391	17	2.30179	5.88235	0.391304	0.89378	1	391	17	6.13811	5.88235	1.04348	1	1	391	17	4.09207	0	NA	0.83154	1
IgG2_MFIorg_CABP5_HPRR3250118_IgG2	387	17	12.6615	5.88235	2.15245	0.649484	1	380	16	8.94737	0	NA	0.426069	1	391	17	19.9488	5.88235	3.3913	0.26128	1	391	17	6.39386	5.88235	1.08696	1	1	391	17	2.55754	0	NA	1	1	391	17	6.39386	0	NA	0.575785	1	391	17	4.09207	0	NA	0.83154	1
IgG2_MFIorg_EHBP1L1_HPRR3050761_IgG2	387	17	12.6615	5.88235	2.15245	0.649484	1	379	17	8.17942	17.6471	0.4635	0.357219	1	391	17	19.1816	23.5294	0.815217	0.896072	1	391	17	6.39386	5.88235	1.08696	1	1	391	17	2.55754	0	NA	1	1	391	17	5.6266	17.6471	0.318841	0.131943	1	391	17	4.09207	0	NA	0.83154	1
IgG2_MFIorg_GLYR1_HPRR3160169_IgG2	387	17	12.6615	5.88235	2.15245	0.649484	1	380	16	8.42105	12.5	0.673684	0.90843	1	391	17	19.4373	17.6471	1.10145	1	1	391	17	6.39386	5.88235	1.08696	1	1	391	17	2.55754	0	NA	1	1	391	17	6.13811	5.88235	1.04348	1	1	391	17	4.09207	0	NA	0.83154	1
IgA_MFIorg_CRACR2A_HPRR3070424_IgA	374	30	12.0321	16.6667	0.721925	0.650146	1	366	30	7.37705	23.3333	0.316159	0.00781093	1	378	30	17.9894	36.6667	0.49062	0.024327	1	378	30	6.34921	6.66667	0.952381	1	1	378	30	2.1164	6.66667	0.31746	0.348207	1	378	30	6.08466	6.66667	0.912698	1	1	378	30	3.1746	13.3333	0.238095	0.0231749	1
IgA_MFIorg_KIAA1109_HPRR2850306_IgA	374	30	12.0321	16.6667	0.721925	0.650146	1	366	30	8.74317	6.66667	1.31148	0.959043	1	377	31	19.3634	19.3548	1.00044	1	1	377	31	6.6313	3.22581	2.0557	0.71607	1	377	31	2.38727	3.22581	0.740053	1	1	377	31	5.57029	12.9032	0.431698	0.212444	1	377	31	3.97878	3.22581	1.23342	1	1
IgA_MFIorg_ZBP1_HPRR3310007_IgA	374	30	12.0321	16.6667	0.721925	0.650146	1	366	30	8.19672	13.3333	0.614754	0.530975	1	377	31	18.8329	25.8065	0.729775	0.478869	1	377	31	5.83554	12.9032	0.452255	0.243558	1	377	31	2.65252	0	NA	0.753569	1	377	31	6.1008	6.45161	0.945623	1	1	377	31	3.71353	6.45161	0.575597	0.784335	1
IgG1_MFIorg_CHRM2_HPRR4040656_IgG1	369	35	12.7371	8.57143	1.486	0.655106	1	361	35	8.86427	5.71429	1.55125	0.749612	1	373	35	20.1072	11.4286	1.75938	0.308346	1	373	35	6.43432	5.71429	1.12601	1	1	373	35	2.68097	0	NA	0.68245	1	373	35	6.16622	5.71429	1.07909	1	1	373	35	4.28954	0	NA	0.426804	1
IgG2_MFIorg_BCL11B_HPRR3890522_IgG2	369	35	12.7371	8.57143	1.486	0.655106	1	361	35	9.14127	2.85714	3.19945	0.341569	1	372	36	20.1613	11.1111	1.81452	0.275127	1	372	36	6.45161	5.55556	1.16129	1	1	372	36	2.68817	0	NA	0.666026	1	372	36	6.45161	2.77778	2.32258	0.607444	1	372	36	4.30108	0	NA	0.412288	1
IgG2_MFIorg_EIF3A_HPRR3020102_IgG2	369	35	12.7371	8.57143	1.486	0.655106	1	362	34	8.56354	8.82353	0.970534	1	1	373	35	19.571	17.1429	1.14164	0.901386	1	373	35	6.16622	8.57143	0.719392	0.845294	1	373	35	2.68097	0	NA	0.68245	1	373	35	6.43432	2.85714	2.25201	0.634682	1	373	35	4.28954	0	NA	0.426804	1
IgG2_MFIorg_His6ABP_IgG2	369	35	12.7371	8.57143	1.486	0.655106	1	361	35	9.14127	2.85714	3.19945	0.341569	1	373	35	20.3753	8.57143	2.37712	0.142623	1	373	35	6.70241	2.85714	2.34584	0.597072	1	373	35	2.14477	5.71429	0.375335	0.46284	1	373	35	6.43432	2.85714	2.25201	0.634682	1	373	35	4.28954	0	NA	0.426804	1
IgG2_MFIorg_PBX4_HPRR3750021_IgG2	369	35	12.7371	8.57143	1.486	0.655106	1	361	35	8.58726	8.57143	1.00185	1	1	373	35	19.571	17.1429	1.14164	0.901386	1	373	35	6.70241	2.85714	2.34584	0.597072	1	373	35	2.68097	0	NA	0.68245	1	373	35	6.16622	5.71429	1.07909	1	1	373	35	3.75335	5.71429	0.656836	0.907592	1
IgG2_MFIorg_POLR3GL*_HPRR3890325_IgG2	369	35	12.7371	8.57143	1.486	0.655106	1	362	34	8.01105	14.7059	0.544751	0.311478	1	373	35	19.3029	20	0.965147	1	1	373	35	6.16622	8.57143	0.719392	0.845294	1	373	35	2.41287	2.85714	0.844504	1	1	373	35	5.89812	8.57143	0.688114	0.79335	1	373	35	4.28954	0	NA	0.426804	1
IgG2_MFIorg_TBL3_HPRR3190208_IgG2	369	35	12.7371	8.57143	1.486	0.655106	1	362	34	8.56354	8.82353	0.970534	1	1	373	35	19.8391	14.2857	1.38874	0.567793	1	373	35	6.43432	5.71429	1.12601	1	1	373	35	2.68097	0	NA	0.68245	1	373	35	6.16622	5.71429	1.07909	1	1	373	35	4.28954	0	NA	0.426804	1
IgA_MFIorg_WDR70_HPRR3460376_IgA	378	26	12.6984	7.69231	1.65079	0.658528	1	372	24	8.87097	4.16667	2.12903	0.673438	1	382	26	19.8953	11.5385	1.72426	0.431282	1	382	26	6.80628	0	NA	0.337095	1	382	26	2.35602	3.84615	0.612565	1	1	382	26	6.28272	3.84615	1.63351	0.937264	1	382	26	3.9267	3.84615	1.02094	1	1
IgG1_MFIorg_ABCA12_HPRR2930134_IgG1	378	26	12.6984	7.69231	1.65079	0.658528	1	371	25	8.08625	16	0.505391	0.318133	1	381	27	19.1601	22.2222	0.862205	0.890937	1	381	27	6.29921	7.40741	0.850394	1	1	381	27	2.62467	0	NA	0.834958	1	381	27	5.77428	11.1111	0.519685	0.48258	1	381	27	4.19948	0	NA	0.56641	1
IgG1_MFIorg_HAL_HPRR3070065_IgG1	378	26	12.6984	7.69231	1.65079	0.658528	1	372	24	8.60215	8.33333	1.03226	1	1	382	26	19.6335	15.3846	1.27618	0.784033	1	382	26	6.80628	0	NA	0.337095	1	382	26	2.35602	3.84615	0.612565	1	1	382	26	6.02094	7.69231	0.782723	1	1	382	26	3.9267	3.84615	1.02094	1	1
IgG2_MFIorg_FBXW4_HPRR2850154_IgG2	378	26	12.6984	7.69231	1.65079	0.658528	1	370	26	8.64865	7.69231	1.12432	1	1	381	27	19.685	14.8148	1.32874	0.713704	1	381	27	6.29921	7.40741	0.850394	1	1	381	27	2.62467	0	NA	0.834958	1	381	27	6.56168	0	NA	0.337761	1	381	27	4.19948	0	NA	0.56641	1
IgG2_MFIorg_NUPR1_HPRR3780128_IgG2	378	26	12.6984	7.69231	1.65079	0.658528	1	371	25	8.3558	12	0.696316	0.794285	1	382	26	19.3717	19.2308	1.00733	1	1	382	26	6.5445	3.84615	1.70157	0.896441	1	382	26	2.35602	3.84615	0.612565	1	1	382	26	5.75916	11.5385	0.499127	0.44345	1	382	26	4.18848	0	NA	0.587436	1
IgG1_MFIorg_KRR1_HPRR3070247_IgG1	381	23	12.0735	17.3913	0.694226	0.670056	1	373	23	7.7748	21.7391	0.357641	0.0527967	1	385	23	18.4416	34.7826	0.530195	0.0979265	1	385	23	6.49351	4.34783	1.49351	1	1	385	23	2.07792	8.69565	0.238961	0.193689	1	385	23	5.19481	21.7391	0.238961	0.0056716	1	385	23	3.8961	4.34783	0.896104	1	1
IgG2_MFIorg_EHMT2_HPRR3340364_IgG2	381	23	12.0735	17.3913	0.694226	0.670056	1	373	23	8.57909	8.69565	0.986595	1	1	384	24	19.2708	20.8333	0.925	1	1	384	24	5.98958	12.5	0.479167	0.403123	1	384	24	2.60417	0	NA	0.904431	1	384	24	6.25	4.16667	1.5	1	1	384	24	3.90625	4.16667	0.9375	1	1
IgG2_MFIorg_METTL5_HPRR2930017_IgG2	381	23	12.0735	17.3913	0.694226	0.670056	1	374	22	9.09091	0	NA	0.276772	1	385	23	19.4805	17.3913	1.12013	1	1	385	23	5.71429	17.3913	0.328571	0.0738238	1	385	23	2.33766	4.34783	0.537662	1	1	385	23	6.23377	4.34783	1.43377	1	1	385	23	4.15584	0	NA	0.656678	1
IgG2_MFIorg_NTNG1_HPRR3970116_IgG2	381	23	12.0735	17.3913	0.694226	0.670056	1	374	22	8.55615	9.09091	0.941176	1	1	385	23	18.961	26.087	0.72684	0.569676	1	385	23	6.23377	8.69565	0.716883	0.975944	1	385	23	2.33766	4.34783	0.537662	1	1	385	23	6.49351	0	NA	0.415735	1	385	23	4.15584	0	NA	0.656678	1
IgG2_MFIorg_SLC22A23_HPRR3890852_IgG2	381	23	12.0735	17.3913	0.694226	0.670056	1	374	22	8.55615	9.09091	0.941176	1	1	385	23	18.961	26.087	0.72684	0.569676	1	385	23	6.49351	4.34783	1.49351	1	1	385	23	2.07792	8.69565	0.238961	0.193689	1	385	23	5.97403	8.69565	0.687013	0.935311	1	385	23	4.15584	0	NA	0.656678	1
IgG1_MFIorg_DRC1_HPRR3400249_IgG1	397	7	12.5945	0	NA	0.671455	1	389	7	8.74036	0	NA	0.890639	1	401	7	19.7007	0	NA	0.409189	1	401	7	6.48379	0	NA	1	1	401	7	2.49377	0	NA	1	1	401	7	6.23441	0	NA	1	1	401	7	3.99002	0	NA	1	1
IgG1_MFIorg_GATA4_HPRR3760002_IgG1	397	7	12.5945	0	NA	0.671455	1	389	7	8.48329	14.2857	0.59383	1	1	401	7	19.4514	14.2857	1.3616	1	1	401	7	6.23441	14.2857	0.436409	0.932928	1	401	7	2.49377	0	NA	1	1	401	7	6.23441	0	NA	1	1	401	7	3.99002	0	NA	1	1
IgG1_MFIorg_HMG20B_HPRR3450063_IgG1	397	7	12.5945	0	NA	0.671455	1	389	7	8.74036	0	NA	0.890639	1	401	7	19.7007	0	NA	0.409189	1	401	7	6.48379	0	NA	1	1	401	7	2.49377	0	NA	1	1	401	7	6.23441	0	NA	1	1	401	7	3.99002	0	NA	1	1
IgG2_MFIorg_HAO2_HPRR2550402_IgG2	397	7	12.5945	0	NA	0.671455	1	390	6	8.71795	0	NA	0.98225	1	401	7	19.7007	0	NA	0.409189	1	401	7	6.48379	0	NA	1	1	401	7	2.49377	0	NA	1	1	401	7	6.23441	0	NA	1	1	401	7	3.99002	0	NA	1	1
IgG2_MFIorg_PCBP2_HPRR3071024_IgG2	397	7	12.5945	0	NA	0.671455	1	389	7	8.48329	14.2857	0.59383	1	1	401	7	19.4514	14.2857	1.3616	1	1	401	7	6.23441	14.2857	0.436409	0.932928	1	401	7	2.49377	0	NA	1	1	401	7	6.23441	0	NA	1	1	401	7	3.99002	0	NA	1	1
IgG2_MFIorg_SEPTIN9_HPRR3420581_IgG2	397	7	12.5945	0	NA	0.671455	1	390	6	8.71795	0	NA	0.98225	1	400	8	19.75	0	NA	0.343153	1	400	8	6.5	0	NA	0.988565	1	400	8	2.5	0	NA	1	1	400	8	6.25	0	NA	1	1	400	8	4	0	NA	1	1
IgG2_MFIorg_FAM98C_HPRR3270009_IgG2	352	52	12.7841	9.61538	1.32955	0.672947	1	346	50	8.67052	8	1.08382	1	1	356	52	19.6629	17.3077	1.13608	0.830829	1	356	52	5.89888	9.61538	0.613483	0.470914	1	356	52	2.80899	0	NA	0.457109	1	356	52	6.46067	3.84615	1.67978	0.670977	1	356	52	4.21348	1.92308	2.19101	0.680043	1
IgA_MFIorg_ABCA7_HPRR3210127_IgA	366	38	12.0219	15.7895	0.761384	0.67997	1	359	37	8.35655	10.8108	0.772981	0.842097	1	369	39	18.9702	23.0769	0.822042	0.686074	1	369	39	5.69106	12.8205	0.443902	0.164895	1	369	39	2.16802	5.12821	0.422764	0.553509	1	369	39	6.23306	5.12821	1.21545	1	1	369	39	4.33604	0	NA	0.37188	1
IgA_MFIorg_GJB3_HPRR2150307_IgA	366	38	12.0219	15.7895	0.761384	0.67997	1	358	38	8.65922	7.89474	1.09683	1	1	369	39	19.5122	17.9487	1.08711	0.982502	1	369	39	5.69106	12.8205	0.443902	0.164895	1	369	39	2.43902	2.5641	0.95122	1	1	369	39	6.50407	2.5641	2.53659	0.532215	1	369	39	4.06504	2.5641	1.58537	0.979646	1
IgG1_MFIorg_CAPS_HPRR3250163_IgG1	366	38	12.0219	15.7895	0.761384	0.67997	1	358	38	8.65922	7.89474	1.09683	1	1	370	38	19.1892	21.0526	0.911486	0.951132	1	370	38	6.21622	7.89474	0.787387	0.956379	1	370	38	2.43243	2.63158	0.924324	1	1	370	38	5.67568	10.5263	0.539189	0.40533	1	370	38	4.05405	2.63158	1.54054	1	1
IgA_MFIorg_CORO1A_HPRR4080041_IgA	388	16	12.1134	18.75	0.646048	0.687192	1	380	16	8.42105	12.5	0.673684	0.90843	1	392	16	18.8776	31.25	0.604082	0.365506	1	392	16	6.12245	12.5	0.489796	0.615943	1	392	16	2.55102	0	NA	1	1	392	16	6.12245	6.25	0.979592	1	1	392	16	3.57143	12.5	0.285714	0.251588	1
IgA_MFIorg_DPF3_HPRR3790829_IgA	388	16	12.1134	18.75	0.646048	0.687192	1	380	16	8.94737	0	NA	0.426069	1	392	16	19.3878	18.75	1.03401	1	1	392	16	6.12245	12.5	0.489796	0.615943	1	392	16	2.29592	6.25	0.367347	0.858814	1	392	16	6.12245	6.25	0.979592	1	1	392	16	4.08163	0	NA	0.867003	1
IgG1_MFIorg_NECAB1_HPRR2540151_IgG1	388	16	12.1134	18.75	0.646048	0.687192	1	379	17	8.70712	5.88235	1.48021	1	1	391	17	19.1816	23.5294	0.815217	0.896072	1	391	17	6.13811	11.7647	0.521739	0.672574	1	391	17	2.30179	5.88235	0.391304	0.89378	1	391	17	6.13811	5.88235	1.04348	1	1	391	17	4.09207	0	NA	0.83154	1
IgG2_MFIorg_FRAT1_HPRR3830363_IgG2	388	16	12.1134	18.75	0.646048	0.687192	1	380	16	8.68421	6.25	1.38947	1	1	392	16	19.3878	18.75	1.03401	1	1	392	16	6.12245	12.5	0.489796	0.615943	1	392	16	2.29592	6.25	0.367347	0.858814	1	392	16	5.86735	12.5	0.469388	0.580552	1	392	16	4.08163	0	NA	0.867003	1
IgG2_MFIorg_SLC36A2_HPRR4050235_IgG2	388	16	12.1134	18.75	0.646048	0.687192	1	380	16	8.68421	6.25	1.38947	1	1	392	16	19.1327	25	0.765306	0.795285	1	392	16	6.37755	6.25	1.02041	1	1	392	16	2.55102	0	NA	1	1	392	16	6.12245	6.25	0.979592	1	1	392	16	3.82653	6.25	0.612245	1	1
IgA_MFIorg_SNX1_HPRR3690013_IgA	361	43	12.7424	9.30233	1.36981	0.687256	1	354	42	8.75706	7.14286	1.22599	0.950735	1	365	43	19.726	16.2791	1.21174	0.736095	1	365	43	6.84932	2.32558	2.94521	0.413004	1	365	43	1.91781	6.97674	0.274886	0.131591	1	365	43	5.75342	9.30233	0.618493	0.560809	1	365	43	4.38356	0	NA	0.324451	1
IgG2_MFIorg_YTHDF2_HPRR3790701_IgG2	361	43	12.7424	9.30233	1.36981	0.687256	1	352	44	8.23864	11.3636	0.725	0.680183	1	364	44	19.2308	20.4545	0.940171	1	1	364	44	6.31868	6.81818	0.92674	1	1	364	44	2.47253	2.27273	1.08791	1	1	364	44	6.04396	6.81818	0.886447	1	1	364	44	4.12088	2.27273	1.81319	0.852906	1
IgA_MFIorg_MUC7_HPRR1030014_IgA	343	61	11.9534	14.7541	0.810172	0.688366	1	336	60	8.03571	11.6667	0.688776	0.499926	1	346	62	18.7861	22.5806	0.831957	0.601801	1	346	62	6.06936	8.06452	0.752601	0.75658	1	346	62	2.60116	1.6129	1.61272	0.986047	1	346	62	5.78035	8.06452	0.716763	0.686888	1	346	62	3.46821	6.45161	0.537572	0.447708	1
IgA_MFIorg_OPRL1_HPRR4180496_IgA	395	9	12.1519	22.2222	0.546835	0.692634	1	387	9	8.26873	22.2222	0.372093	0.381397	1	399	9	19.0476	33.3333	0.571429	0.518244	1	399	9	6.01504	22.2222	0.270677	0.201078	1	399	9	2.50627	0	NA	1	1	399	9	5.51378	33.3333	0.165414	0.00617114	1	399	9	4.01003	0	NA	1	1
IgG1_MFIorg_CD33_HPRR4170109_IgG1	395	9	12.1519	22.2222	0.546835	0.692634	1	387	9	8.78553	0	NA	0.742725	1	399	9	19.2982	22.2222	0.868421	1	1	399	9	6.26566	11.1111	0.56391	1	1	399	9	2.50627	0	NA	1	1	399	9	6.26566	0	NA	0.942332	1	399	9	3.7594	11.1111	0.338346	0.798437	1
IgG1_MFIorg_SHISA2_HPRR3420497_IgG1	395	9	12.1519	22.2222	0.546835	0.692634	1	387	9	8.78553	0	NA	0.742725	1	399	9	19.2982	22.2222	0.868421	1	1	399	9	6.01504	22.2222	0.270677	0.201078	1	399	9	2.25564	11.1111	0.203008	0.542461	1	399	9	6.26566	0	NA	0.942332	1	399	9	3.7594	11.1111	0.338346	0.798437	1
IgG1_MFIorg_TMEM218_HPRR3050473_IgG1	395	9	12.1519	22.2222	0.546835	0.692634	1	388	8	8.76289	0	NA	0.811691	1	399	9	19.2982	22.2222	0.868421	1	1	399	9	6.51629	0	NA	0.91918	1	399	9	2.25564	11.1111	0.203008	0.542461	1	399	9	6.26566	0	NA	0.942332	1	399	9	4.01003	0	NA	1	1
IgA_MFIorg_SLC30A9_HPRR4160103_IgA	358	46	12.0112	15.2174	0.789306	0.701129	1	352	44	8.23864	11.3636	0.725	0.680183	1	362	46	19.0608	21.7391	0.876796	0.814237	1	362	46	5.8011	10.8696	0.533702	0.314794	1	362	46	2.76243	0	NA	0.525312	1	362	46	6.07735	6.52174	0.93186	1	1	362	46	3.59116	6.52174	0.550645	0.574578	1
IgG2_MFIorg_POLR3H_HPRR221461_IgG2	358	46	12.0112	15.2174	0.789306	0.701129	1	349	47	8.88252	6.38298	1.3916	0.766534	1	361	47	19.1136	21.2766	0.898338	0.875415	1	361	47	5.54017	12.766	0.43398	0.111783	1	361	47	2.77008	0	NA	0.513219	1	361	47	6.37119	4.25532	1.49723	0.805965	1	361	47	3.87812	4.25532	0.911357	1	1
IgA_MFIorg_PTPRH_HPRR1950171_IgA	373	31	12.0643	16.129	0.747989	0.70652	1	365	31	8.76712	6.45161	1.3589	0.914058	1	377	31	19.0981	22.5806	0.845775	0.814001	1	377	31	6.6313	3.22581	2.0557	0.71607	1	377	31	2.38727	3.22581	0.740053	1	1	377	31	5.83554	9.67742	0.603006	0.639916	1	377	31	3.97878	3.22581	1.23342	1	1
IgG1_MFIorg_CHRM1_HPRR2090170_IgG1	373	31	12.0643	16.129	0.747989	0.70652	1	365	31	8.21918	12.9032	0.636986	0.575588	1	377	31	18.8329	25.8065	0.729775	0.478869	1	377	31	5.83554	12.9032	0.452255	0.243558	1	377	31	2.38727	3.22581	0.740053	1	1	377	31	6.1008	6.45161	0.945623	1	1	377	31	3.97878	3.22581	1.23342	1	1
IgG2_MFIorg_FAM53C_HPRR3460132_IgG2	373	31	12.0643	16.129	0.747989	0.70652	1	366	30	7.9235	16.6667	0.47541	0.1921	1	377	31	18.5676	29.0323	0.639552	0.237612	1	377	31	6.36605	6.45161	0.986737	1	1	377	31	2.38727	3.22581	0.740053	1	1	377	31	5.57029	12.9032	0.431698	0.212444	1	377	31	3.97878	3.22581	1.23342	1	1
IgG2_MFIorg_VARS1_HPRR3340371_IgG2	373	31	12.0643	16.129	0.747989	0.70652	1	365	31	8.49315	9.67742	0.877626	1	1	376	32	19.1489	21.875	0.87538	0.887368	1	376	32	6.64894	3.125	2.12766	0.684372	1	376	32	2.39362	3.125	0.765957	1	1	376	32	5.58511	12.5	0.446809	0.237277	1	376	32	3.98936	3.125	1.2766	1	1
IgA_MFIorg_C1orf53_HPRR3610185_IgA	379	25	12.6649	8	1.58311	0.709521	1	371	25	8.3558	12	0.696316	0.794285	1	382	26	19.3717	19.2308	1.00733	1	1	382	26	6.28272	7.69231	0.816754	1	1	382	26	2.6178	0	NA	0.857222	1	382	26	6.02094	7.69231	0.782723	1	1	382	26	3.9267	3.84615	1.02094	1	1
IgA_MFIorg_IL6R_HPRR2760260_IgA	379	25	12.6649	8	1.58311	0.709521	1	372	24	8.33333	12.5	0.666667	0.741163	1	383	25	19.3211	20	0.966057	1	1	383	25	6.52742	4	1.63185	0.937264	1	383	25	2.61097	0	NA	0.880359	1	383	25	6.00522	8	0.750653	1	1	383	25	3.91645	4	0.979112	1	1
IgA_MFIorg_SARM1_HPRR2500005_IgA	379	25	12.6649	8	1.58311	0.709521	1	371	25	8.3558	12	0.696316	0.794285	1	382	26	19.3717	19.2308	1.00733	1	1	382	26	6.02094	11.5385	0.521815	0.484175	1	382	26	2.6178	0	NA	0.857222	1	382	26	6.28272	3.84615	1.63351	0.937264	1	382	26	3.9267	3.84615	1.02094	1	1
IgA_MFIorg_SOSTDC1_HPRR4470230_IgA	379	25	12.6649	8	1.58311	0.709521	1	371	25	8.3558	12	0.696316	0.794285	1	382	26	19.6335	15.3846	1.27618	0.784033	1	382	26	6.5445	3.84615	1.70157	0.896441	1	382	26	2.6178	0	NA	0.857222	1	382	26	6.02094	7.69231	0.782723	1	1	382	26	3.9267	3.84615	1.02094	1	1
IgA_MFIorg_TAF15_HPRR4120162_IgA	379	25	12.6649	8	1.58311	0.709521	1	371	25	8.62534	8	1.07817	1	1	383	25	19.5822	16	1.22389	0.858741	1	383	25	6.26632	8	0.78329	1	1	383	25	2.61097	0	NA	0.880359	1	383	25	6.52742	0	NA	0.374474	1	383	25	3.91645	4	0.979112	1	1
IgG1_MFIorg_EDA_HPRR2810166_IgG1	379	25	12.6649	8	1.58311	0.709521	1	372	24	8.60215	8.33333	1.03226	1	1	383	25	19.5822	16	1.22389	0.858741	1	383	25	6.26632	8	0.78329	1	1	383	25	2.34987	4	0.587467	1	1	383	25	6.26632	4	1.56658	0.978121	1	383	25	4.17755	0	NA	0.609439	1
IgG1_MFIorg_GET4_HPRR2440203_IgG1	379	25	12.6649	8	1.58311	0.709521	1	372	24	8.87097	4.16667	2.12903	0.673438	1	383	25	19.8433	12	1.65361	0.483687	1	383	25	6.26632	8	0.78329	1	1	383	25	2.61097	0	NA	0.880359	1	383	25	6.52742	0	NA	0.374474	1	383	25	4.17755	0	NA	0.609439	1
IgG1_MFIorg_MBLAC1_HPRR4130026_IgG1	379	25	12.6649	8	1.58311	0.709521	1	372	24	8.60215	8.33333	1.03226	1	1	383	25	19.5822	16	1.22389	0.858741	1	383	25	6.26632	8	0.78329	1	1	383	25	2.61097	0	NA	0.880359	1	383	25	6.52742	0	NA	0.374474	1	383	25	4.17755	0	NA	0.609439	1
IgG1_MFIorg_TNK2_HPRR1840006_IgG1	379	25	12.6649	8	1.58311	0.709521	1	371	25	8.89488	4	2.22372	0.633504	1	383	25	20.1044	8	2.51305	0.221408	1	383	25	6.52742	4	1.63185	0.937264	1	383	25	2.34987	4	0.587467	1	1	383	25	6.26632	4	1.56658	0.978121	1	383	25	4.17755	0	NA	0.609439	1
IgG2_MFIorg_NXPE2_HPRR3051094_IgG2	379	25	12.6649	8	1.58311	0.709521	1	372	24	8.87097	4.16667	2.12903	0.673438	1	383	25	19.8433	12	1.65361	0.483687	1	383	25	6.52742	4	1.63185	0.937264	1	383	25	2.61097	0	NA	0.880359	1	383	25	6.26632	4	1.56658	0.978121	1	383	25	4.17755	0	NA	0.609439	1
IgG2_MFIorg_PAIP2_HPRR3890293_IgG2	379	25	12.6649	8	1.58311	0.709521	1	371	25	8.62534	8	1.07817	1	1	383	25	19.5822	16	1.22389	0.858741	1	383	25	6.78851	0	NA	0.355591	1	383	25	2.61097	0	NA	0.880359	1	383	25	5.74413	12	0.478677	0.40469	1	383	25	3.91645	4	0.979112	1	1
IgG2_MFIorg_RPS5_HPRR4110079_IgG2	379	25	12.6649	8	1.58311	0.709521	1	374	22	8.55615	9.09091	0.941176	1	1	383	25	19.5822	16	1.22389	0.858741	1	383	25	6.52742	4	1.63185	0.937264	1	383	25	2.34987	4	0.587467	1	1	383	25	6.26632	4	1.56658	0.978121	1	383	25	4.17755	0	NA	0.609439	1
IgA_MFIorg_GNPDA1*_HPRR3440051_IgA	388	16	12.6289	6.25	2.02062	0.709901	1	380	16	8.94737	0	NA	0.426069	1	391	17	19.9488	5.88235	3.3913	0.26128	1	391	17	6.64962	0	NA	0.554075	1	391	17	2.55754	0	NA	1	1	391	17	6.13811	5.88235	1.04348	1	1	391	17	4.09207	0	NA	0.83154	1
IgA_MFIorg_KNL1_HPRR2420046_IgA	388	16	12.6289	6.25	2.02062	0.709901	1	380	16	8.42105	12.5	0.673684	0.90843	1	392	16	19.3878	18.75	1.03401	1	1	392	16	6.63265	0	NA	0.587436	1	392	16	2.55102	0	NA	1	1	392	16	6.37755	0	NA	0.609439	1	392	16	3.31633	18.75	0.176871	0.0138757	1
IgA_MFIorg_SEPTIN11_HPRR3440035_IgA	388	16	12.6289	6.25	2.02062	0.709901	1	380	16	7.89474	25	0.315789	0.0527538	1	392	16	18.8776	31.25	0.604082	0.365506	1	392	16	6.37755	6.25	1.02041	1	1	392	16	2.55102	0	NA	1	1	392	16	5.86735	12.5	0.469388	0.580552	1	392	16	4.08163	0	NA	0.867003	1
IgG1_MFIorg_BOC_HPRR3760313_IgG1	388	16	12.6289	6.25	2.02062	0.709901	1	380	16	8.94737	0	NA	0.426069	1	392	16	19.898	6.25	3.18367	0.302313	1	392	16	6.37755	6.25	1.02041	1	1	392	16	2.55102	0	NA	1	1	392	16	6.37755	0	NA	0.609439	1	392	16	4.08163	0	NA	0.867003	1
IgG1_MFIorg_RPL31_HPRR3750005_IgG1	388	16	12.6289	6.25	2.02062	0.709901	1	380	16	8.94737	0	NA	0.426069	1	392	16	19.898	6.25	3.18367	0.302313	1	392	16	6.63265	0	NA	0.587436	1	392	16	2.55102	0	NA	1	1	392	16	6.12245	6.25	0.979592	1	1	392	16	4.08163	0	NA	0.867003	1
IgG1_MFIorg_VPS52_HPRR3290043_IgG1	388	16	12.6289	6.25	2.02062	0.709901	1	381	15	8.39895	13.3333	0.629921	0.842022	1	392	16	19.3878	18.75	1.03401	1	1	392	16	6.37755	6.25	1.02041	1	1	392	16	2.29592	6.25	0.367347	0.858814	1	392	16	6.12245	6.25	0.979592	1	1	392	16	4.08163	0	NA	0.867003	1
IgG2_MFIorg_C17orf50_HPRR3420052_IgG2	388	16	12.6289	6.25	2.02062	0.709901	1	380	16	8.68421	6.25	1.38947	1	1	392	16	19.6429	12.5	1.57143	0.699485	1	392	16	6.63265	0	NA	0.587436	1	392	16	2.55102	0	NA	1	1	392	16	5.86735	12.5	0.469388	0.580552	1	392	16	4.08163	0	NA	0.867003	1
IgG2_MFIorg_CCNDBP1_HPRR3100532_IgG2	388	16	12.6289	6.25	2.02062	0.709901	1	380	16	8.68421	6.25	1.38947	1	1	392	16	19.6429	12.5	1.57143	0.699485	1	392	16	6.37755	6.25	1.02041	1	1	392	16	2.55102	0	NA	1	1	392	16	6.12245	6.25	0.979592	1	1	392	16	3.82653	6.25	0.612245	1	1
IgG2_MFIorg_FGF14_HPRR3720480_IgG2	388	16	12.6289	6.25	2.02062	0.709901	1	379	17	8.70712	5.88235	1.48021	1	1	390	18	19.7436	11.1111	1.77692	0.547746	1	390	18	6.41026	5.55556	1.15385	1	1	390	18	2.5641	0	NA	1	1	390	18	6.41026	0	NA	0.544464	1	390	18	3.84615	5.55556	0.692308	1	1
IgG2_MFIorg_RBM24_HPRR3730144_IgG2	388	16	12.6289	6.25	2.02062	0.709901	1	381	15	8.39895	13.3333	0.629921	0.842022	1	392	16	19.3878	18.75	1.03401	1	1	392	16	6.37755	6.25	1.02041	1	1	392	16	2.55102	0	NA	1	1	392	16	6.37755	0	NA	0.609439	1	392	16	4.08163	0	NA	0.867003	1
IgG2_MFIorg_BFSP2_HPRR4040006_IgG2	353	51	12.7479	9.80392	1.30028	0.711888	1	346	50	8.95954	6	1.49326	0.668496	1	357	51	19.888	15.6863	1.26786	0.60243	1	357	51	5.60224	11.7647	0.47619	0.167923	1	357	51	2.80112	0	NA	0.467783	1	357	51	6.72269	1.96078	3.42857	0.310452	1	357	51	4.48179	0	NA	0.247353	1
IgG1_MFIorg_ODAM_HPRR3000085_IgG1	350	54	12	14.8148	0.81	0.716867	1	344	52	8.43023	9.61538	0.876744	0.98502	1	353	55	18.6969	23.6364	0.791022	0.49721	1	353	55	5.38244	12.7273	0.422906	0.0754829	1	353	55	2.54958	1.81818	1.40227	1	1	353	55	6.23229	5.45455	1.14259	1	1	353	55	4.24929	1.81818	2.33711	0.623737	1
IgG1_MFIorg_ADNP2_HPRR1450124_IgG1	362	42	12.7072	9.52381	1.33425	0.729703	1	355	41	8.73239	7.31707	1.19343	0.99051	1	365	43	19.726	16.2791	1.21174	0.736095	1	365	43	6.30137	6.97674	0.903196	1	1	365	43	2.46575	2.32558	1.06027	1	1	365	43	6.57534	2.32558	2.8274	0.44553	1	365	43	4.38356	0	NA	0.324451	1
IgG2_MFIorg_ZNF215_HPRR3140922_IgG2	362	42	12.7072	9.52381	1.33425	0.729703	1	353	43	8.49858	9.30233	0.913598	1	1	365	43	19.726	16.2791	1.21174	0.736095	1	365	43	6.0274	9.30233	0.647945	0.616002	1	365	43	2.46575	2.32558	1.06027	1	1	365	43	6.30137	4.65116	1.35479	0.927791	1	365	43	4.38356	0	NA	0.324451	1
IgA_MFIorg_ALG6_HPRR4520132_IgA	365	39	12.0548	15.3846	0.783562	0.730527	1	356	40	8.70787	7.5	1.16105	1	1	368	40	19.0217	22.5	0.845411	0.750436	1	368	40	5.70652	12.5	0.456522	0.1836	1	368	40	2.44565	2.5	0.978261	1	1	368	40	6.25	5	1.25	1	1	368	40	4.07609	2.5	1.63043	0.953062	1
IgA_MFIorg_PRKD3_HPRR3890132_IgA	365	39	12.0548	15.3846	0.783562	0.730527	1	357	39	7.84314	15.3846	0.509804	0.195261	1	369	39	18.4282	28.2051	0.653363	0.20896	1	369	39	6.50407	5.12821	1.26829	1	1	369	39	2.71003	0	NA	0.619593	1	369	39	5.14905	15.3846	0.334688	0.0289903	1	369	39	3.79404	5.12821	0.739837	1	1
IgA_MFIorg_LSM14B_HPRR3310108_IgA	345	59	12.7536	10.1695	1.25411	0.731528	1	338	58	9.1716	5.17241	1.77318	0.45282	1	349	59	20.0573	15.2542	1.31487	0.493086	1	349	59	5.73066	10.1695	0.563515	0.315938	1	349	59	2.86533	0	NA	0.389092	1	349	59	6.59026	3.38983	1.94413	0.512767	1	349	59	4.58453	0	NA	0.188414	1
IgA_MFIorg_CCDC73_HPRR3051021_IgA	380	24	12.1053	16.6667	0.726316	0.73495	1	372	24	8.06452	16.6667	0.483871	0.279226	1	384	24	18.75	29.1667	0.642857	0.323808	1	384	24	6.25	8.33333	0.75	1	1	384	24	2.60417	0	NA	0.904431	1	384	24	5.98958	8.33333	0.71875	0.979414	1	384	24	3.64583	8.33333	0.4375	0.544683	1
IgA_MFIorg_DCUN1D3_HPRR3190235_IgA	380	24	12.1053	16.6667	0.726316	0.73495	1	372	24	9.13978	0	NA	0.240723	1	383	25	19.5822	16	1.22389	0.858741	1	383	25	6.26632	8	0.78329	1	1	383	25	2.61097	0	NA	0.880359	1	383	25	6.26632	4	1.56658	0.978121	1	383	25	4.17755	0	NA	0.609439	1
IgA_MFIorg_L3MBTL3_HPRR2510316_IgA	380	24	12.1053	16.6667	0.726316	0.73495	1	372	24	8.60215	8.33333	1.03226	1	1	384	24	19.2708	20.8333	0.925	1	1	384	24	6.25	8.33333	0.75	1	1	384	24	2.08333	8.33333	0.25	0.214723	1	384	24	6.25	4.16667	1.5	1	1	384	24	3.64583	8.33333	0.4375	0.544683	1
IgG1_MFIorg_ANAPC4_HPRR3000026_IgG1	380	24	12.1053	16.6667	0.726316	0.73495	1	372	24	8.87097	4.16667	2.12903	0.673438	1	384	24	19.2708	20.8333	0.925	1	1	384	24	6.25	8.33333	0.75	1	1	384	24	2.60417	0	NA	0.904431	1	384	24	5.98958	8.33333	0.71875	0.979414	1	384	24	3.90625	4.16667	0.9375	1	1
IgG1_MFIorg_CBY2_HPRR3090291_IgG1	380	24	12.1053	16.6667	0.726316	0.73495	1	372	24	8.33333	12.5	0.666667	0.741163	1	384	24	19.0104	25	0.760417	0.6497	1	384	24	5.98958	12.5	0.479167	0.403123	1	384	24	2.08333	8.33333	0.25	0.214723	1	384	24	6.25	4.16667	1.5	1	1	384	24	3.90625	4.16667	0.9375	1	1
IgG1_MFIorg_GAB1_HPRR2360048_IgG1	380	24	12.1053	16.6667	0.726316	0.73495	1	372	24	9.13978	0	NA	0.240723	1	384	24	19.5312	16.6667	1.17188	0.937584	1	384	24	5.98958	12.5	0.479167	0.403123	1	384	24	2.60417	0	NA	0.904431	1	384	24	5.98958	8.33333	0.71875	0.979414	1	384	24	4.16667	0	NA	0.632493	1
IgG1_MFIorg_PSD_HPRR3700008_IgG1	380	24	12.1053	16.6667	0.726316	0.73495	1	374	22	8.55615	9.09091	0.941176	1	1	384	24	19.2708	20.8333	0.925	1	1	384	24	6.25	8.33333	0.75	1	1	384	24	2.60417	0	NA	0.904431	1	384	24	5.72917	12.5	0.458333	0.36647	1	384	24	4.16667	0	NA	0.632493	1
IgA_MFIorg_CLDN12_HPRR2010069_IgA	371	33	12.6685	9.09091	1.39353	0.747275	1	363	33	8.53994	9.09091	0.939394	1	1	375	33	19.4667	18.1818	1.07067	1	1	375	33	6.13333	9.09091	0.674667	0.767873	1	375	33	2.4	3.0303	0.792	1	1	375	33	6.13333	6.06061	1.012	1	1	375	33	4.26667	0	NA	0.457574	1
IgA_MFIorg_LPIN3_HPRR3310127_IgA	371	33	12.6685	9.09091	1.39353	0.747275	1	363	33	7.7135	18.1818	0.424242	0.0835155	1	374	34	18.7166	26.4706	0.707071	0.384923	1	374	34	6.41711	5.88235	1.09091	1	1	374	34	2.6738	0	NA	0.699388	1	374	34	5.34759	14.7059	0.363636	0.0710843	1	374	34	4.0107	2.94118	1.36364	1	1
IgA_MFIorg_SEC14L6_HPRR4280300_IgA	371	33	12.6685	9.09091	1.39353	0.747275	1	364	32	8.79121	6.25	1.40659	0.870617	1	375	33	20	12.1212	1.65	0.385197	1	375	33	6.66667	3.0303	2.2	0.654007	1	375	33	2.66667	0	NA	0.716867	1	375	33	6.4	3.0303	2.112	0.692661	1	375	33	3.73333	6.06061	0.616	0.84728	1
IgA_MFIorg_TNRC6C_HPRR2500074_IgA	371	33	12.6685	9.09091	1.39353	0.747275	1	363	33	8.81543	6.06061	1.45455	0.82873	1	375	33	19.7333	15.1515	1.3024	0.682658	1	375	33	6.93333	0	NA	0.233433	1	375	33	2.13333	6.06061	0.352	0.416997	1	375	33	6.13333	6.06061	1.012	1	1	375	33	4.26667	0	NA	0.457574	1
IgG1_MFIorg_AXL_HPRR2850497_IgG1	371	33	12.6685	9.09091	1.39353	0.747275	1	364	32	9.06593	3.125	2.9011	0.411633	1	375	33	20	12.1212	1.65	0.385197	1	375	33	6.13333	9.09091	0.674667	0.767873	1	375	33	2.66667	0	NA	0.716867	1	375	33	6.66667	0	NA	0.249182	1	375	33	4.26667	0	NA	0.457574	1
IgG1_MFIorg_ESCO2_HPRR2540604_IgG1	371	33	12.6685	9.09091	1.39353	0.747275	1	364	32	8.79121	6.25	1.40659	0.870617	1	374	34	19.7861	14.7059	1.34545	0.623359	1	374	34	6.41711	5.88235	1.09091	1	1	374	34	2.6738	0	NA	0.699388	1	374	34	6.14973	5.88235	1.04545	1	1	374	34	4.27807	0	NA	0.441889	1
IgG1_MFIorg_TICRR_HPRR3140783_IgG1	371	33	12.6685	9.09091	1.39353	0.747275	1	365	31	9.31507	0	NA	0.148895	1	375	33	20.2667	9.09091	2.22933	0.184217	1	375	33	6.4	6.06061	1.056	1	1	375	33	2.4	3.0303	0.792	1	1	375	33	6.66667	0	NA	0.249182	1	375	33	4.26667	0	NA	0.457574	1
IgG2_MFIorg_CRIP3_HPRR3760304_IgG2	357	47	12.0448	14.8936	0.808723	0.747523	1	352	44	8.80682	6.81818	1.29167	0.874028	1	361	47	19.3906	19.1489	1.01262	1	1	361	47	6.37119	6.38298	0.998153	1	1	361	47	1.93906	6.38298	0.303786	0.176403	1	361	47	6.37119	4.25532	1.49723	0.805965	1	361	47	4.15512	2.12766	1.95291	0.783987	1
IgG2_MFIorg_LIPH_HPRR2960565_IgG2	329	75	12.766	10.6667	1.19681	0.761187	1	322	74	9.31677	5.40541	1.7236	0.393706	1	333	75	20.4204	14.6667	1.3923	0.328308	1	333	75	5.70571	9.33333	0.611326	0.367951	1	333	75	2.4024	2.66667	0.900901	1	1	333	75	6.60661	4	1.65165	0.559308	1	333	75	4.8048	0	NA	0.107959	1
IgG1_MFIorg_DLX4_HPRR3720599_IgG1	398	6	12.5628	0	NA	0.761906	1	390	6	8.71795	0	NA	0.98225	1	402	6	19.6517	0	NA	0.490949	1	402	6	6.46766	0	NA	1	1	402	6	2.48756	0	NA	1	1	402	6	6.21891	0	NA	1	1	402	6	3.9801	0	NA	1	1
IgG1_MFIorg_HHIPL1_HPRR3450164_IgG1	398	6	12.5628	0	NA	0.761906	1	390	6	8.71795	0	NA	0.98225	1	402	6	19.6517	0	NA	0.490949	1	402	6	6.46766	0	NA	1	1	402	6	2.48756	0	NA	1	1	402	6	6.21891	0	NA	1	1	402	6	3.9801	0	NA	1	1
IgG1_MFIorg_PREX1_HPRR4180555_IgG1	398	6	12.5628	0	NA	0.761906	1	390	6	8.46154	16.6667	0.507692	1	1	402	6	19.403	16.6667	1.16418	1	1	402	6	6.21891	16.6667	0.373134	0.842974	1	402	6	2.48756	0	NA	1	1	402	6	6.21891	0	NA	1	1	402	6	3.9801	0	NA	1	1
IgG2_MFIorg_SKA3_HPRR3090268_IgG2	398	6	12.5628	0	NA	0.761906	1	390	6	8.71795	0	NA	0.98225	1	401	7	19.7007	0	NA	0.409189	1	401	7	6.48379	0	NA	1	1	401	7	2.49377	0	NA	1	1	401	7	6.23441	0	NA	1	1	401	7	3.99002	0	NA	1	1
IgA_MFIorg_DACT2_HPRR2630056_IgA	372	32	12.0968	15.625	0.774194	0.762754	1	365	31	7.94521	16.129	0.492603	0.219596	1	375	33	18.6667	27.2727	0.684444	0.332183	1	375	33	6.13333	9.09091	0.674667	0.767873	1	375	33	2.66667	0	NA	0.716867	1	375	33	5.33333	15.1515	0.352	0.0606515	1	375	33	4	3.0303	1.32	1	1
IgA_MFIorg_HPRR2470749_IgA	372	32	12.0968	15.625	0.774194	0.762754	1	367	29	8.44687	10.3448	0.81653	0.994451	1	376	32	18.883	25	0.755319	0.543412	1	376	32	6.11702	9.375	0.652482	0.728308	1	376	32	1.8617	9.375	0.198582	0.0410295	1	376	32	6.11702	6.25	0.978723	1	1	376	32	4.25532	0	NA	0.473894	1
IgA_MFIorg_KIF21A_HPRR3700376_IgA	372	32	12.0968	15.625	0.774194	0.762754	1	365	31	9.0411	3.22581	2.80274	0.437936	1	376	32	19.4149	18.75	1.03546	1	1	376	32	5.58511	15.625	0.357447	0.0635763	1	376	32	2.39362	3.125	0.765957	1	1	376	32	6.11702	6.25	0.978723	1	1	376	32	4.25532	0	NA	0.473894	1
IgA_MFIorg_LEKR1_HPRR3460867_IgA	372	32	12.0968	15.625	0.774194	0.762754	1	365	31	8.76712	6.45161	1.3589	0.914058	1	376	32	19.1489	21.875	0.87538	0.887368	1	376	32	6.38298	6.25	1.02128	1	1	376	32	2.65957	0	NA	0.734917	1	376	32	6.11702	6.25	0.978723	1	1	376	32	3.98936	3.125	1.2766	1	1
IgA_MFIorg_SLC34A1_HPRR3140608_IgA	372	32	12.0968	15.625	0.774194	0.762754	1	364	32	8.51648	9.375	0.908425	1	1	376	32	19.1489	21.875	0.87538	0.887368	1	376	32	6.38298	6.25	1.02128	1	1	376	32	2.12766	6.25	0.340426	0.394037	1	376	32	6.11702	6.25	0.978723	1	1	376	32	3.45745	9.375	0.368794	0.237525	1
IgA_MFIorg_SLC6A4_HPRR3720647_IgA	372	32	12.0968	15.625	0.774194	0.762754	1	364	32	8.24176	12.5	0.659341	0.620408	1	376	32	18.883	25	0.755319	0.543412	1	376	32	5.58511	15.625	0.357447	0.0635763	1	376	32	2.65957	0	NA	0.734917	1	376	32	5.58511	12.5	0.446809	0.237277	1	376	32	3.98936	3.125	1.2766	1	1
IgA_MFIorg_SUV39H1_HPRR4200118_IgA	372	32	12.0968	15.625	0.774194	0.762754	1	363	33	7.43802	21.2121	0.350649	0.0173298	1	375	33	18.1333	33.3333	0.544	0.0589227	1	375	33	6.4	6.06061	1.056	1	1	375	33	2.13333	6.06061	0.352	0.416997	1	375	33	5.06667	18.1818	0.278667	0.00846047	1	375	33	3.73333	6.06061	0.616	0.84728	1
IgG1_MFIorg_FANCA_HPRR4390572_IgG1	372	32	12.0968	15.625	0.774194	0.762754	1	364	32	8.24176	12.5	0.659341	0.620408	1	376	32	19.1489	21.875	0.87538	0.887368	1	376	32	6.11702	9.375	0.652482	0.728308	1	376	32	2.39362	3.125	0.765957	1	1	376	32	5.85106	9.375	0.624113	0.678864	1	376	32	3.98936	3.125	1.2766	1	1
IgG1_MFIorg_MSC_HPRR3420415_IgG1	372	32	12.0968	15.625	0.774194	0.762754	1	366	30	9.01639	3.33333	2.70492	0.465863	1	376	32	19.4149	18.75	1.03546	1	1	376	32	6.38298	6.25	1.02128	1	1	376	32	2.39362	3.125	0.765957	1	1	376	32	6.38298	3.125	2.04255	0.723494	1	376	32	3.45745	9.375	0.368794	0.237525	1
IgG1_MFIorg_PLD5_HPRR2551822_IgG1	372	32	12.0968	15.625	0.774194	0.762754	1	364	32	8.51648	9.375	0.908425	1	1	375	33	18.9333	24.2424	0.781	0.609908	1	375	33	6.4	6.06061	1.056	1	1	375	33	2.4	3.0303	0.792	1	1	375	33	5.6	12.1212	0.462	0.263167	1	375	33	4.26667	0	NA	0.457574	1
IgA_MFIorg_IL12B_HPRR3140437_IgA	380	24	12.6316	8.33333	1.51579	0.763735	1	372	24	7.7957	20.8333	0.374194	0.0666825	1	384	24	19.0104	25	0.760417	0.6497	1	384	24	6.77083	0	NA	0.375226	1	384	24	2.60417	0	NA	0.904431	1	384	24	5.20833	20.8333	0.25	0.00786731	1	384	24	3.90625	4.16667	0.9375	1	1
IgG1_MFIorg_BEX3_HPRR232771_IgG1	380	24	12.6316	8.33333	1.51579	0.763735	1	373	23	8.84718	4.34783	2.03485	0.7158	1	384	24	19.7917	12.5	1.58333	0.541337	1	384	24	6.25	8.33333	0.75	1	1	384	24	2.60417	0	NA	0.904431	1	384	24	6.51042	0	NA	0.394492	1	384	24	4.16667	0	NA	0.632493	1
IgG1_MFIorg_BRWD3_HPRR231940_IgG1	380	24	12.6316	8.33333	1.51579	0.763735	1	372	24	8.60215	8.33333	1.03226	1	1	384	24	19.7917	12.5	1.58333	0.541337	1	384	24	6.25	8.33333	0.75	1	1	384	24	2.34375	4.16667	0.5625	1	1	384	24	6.25	4.16667	1.5	1	1	384	24	4.16667	0	NA	0.632493	1
IgG1_MFIorg_LARP1B_HPRR3000247_IgG1	380	24	12.6316	8.33333	1.51579	0.763735	1	373	23	8.0429	17.3913	0.462466	0.242124	1	384	24	19.2708	20.8333	0.925	1	1	384	24	6.51042	4.16667	1.5625	0.979788	1	384	24	2.60417	0	NA	0.904431	1	384	24	5.98958	8.33333	0.71875	0.979414	1	384	24	4.16667	0	NA	0.632493	1
IgG1_MFIorg_PLEKHM1_HPRR3200093_IgG1	380	24	12.6316	8.33333	1.51579	0.763735	1	373	23	8.84718	4.34783	2.03485	0.7158	1	384	24	19.7917	12.5	1.58333	0.541337	1	384	24	6.25	8.33333	0.75	1	1	384	24	2.60417	0	NA	0.904431	1	384	24	6.51042	0	NA	0.394492	1	384	24	4.16667	0	NA	0.632493	1
IgG1_MFIorg_TAF2_HPRR4370006_IgG1	380	24	12.6316	8.33333	1.51579	0.763735	1	373	23	8.57909	8.69565	0.986595	1	1	384	24	19.5312	16.6667	1.17188	0.937584	1	384	24	5.98958	12.5	0.479167	0.403123	1	384	24	2.60417	0	NA	0.904431	1	384	24	6.51042	0	NA	0.394492	1	384	24	4.16667	0	NA	0.632493	1
IgG2_MFIorg_AGAP6*_HPRR3320031_IgG2	380	24	12.6316	8.33333	1.51579	0.763735	1	373	23	7.7748	21.7391	0.357641	0.0527967	1	384	24	19.0104	25	0.760417	0.6497	1	384	24	6.51042	4.16667	1.5625	0.979788	1	384	24	2.34375	4.16667	0.5625	1	1	384	24	5.46875	16.6667	0.328125	0.075009	1	384	24	4.16667	0	NA	0.632493	1
IgG2_MFIorg_APOL2_HPRR3530019_IgG2	380	24	12.6316	8.33333	1.51579	0.763735	1	373	23	8.84718	4.34783	2.03485	0.7158	1	384	24	19.7917	12.5	1.58333	0.541337	1	384	24	5.98958	12.5	0.479167	0.403123	1	384	24	2.60417	0	NA	0.904431	1	384	24	6.51042	0	NA	0.394492	1	384	24	4.16667	0	NA	0.632493	1
IgG1_MFIorg_EBF2_HPRR3790836_IgG1	387	17	12.1447	17.6471	0.6882	0.765689	1	380	16	8.42105	12.5	0.673684	0.90843	1	391	17	18.9258	29.4118	0.643478	0.448677	1	391	17	5.6266	23.5294	0.23913	0.0142387	0.915899	391	17	2.30179	5.88235	0.391304	0.89378	1	391	17	5.88235	11.7647	0.5	0.63588	1	391	17	4.09207	0	NA	0.83154	1
IgG1_MFIorg_RAPGEF3_HPRR3070119_IgG1	387	17	12.1447	17.6471	0.6882	0.765689	1	379	17	8.97098	0	NA	0.395788	1	391	17	19.4373	17.6471	1.10145	1	1	391	17	6.13811	11.7647	0.521739	0.672574	1	391	17	2.30179	5.88235	0.391304	0.89378	1	391	17	6.39386	0	NA	0.575785	1	391	17	4.09207	0	NA	0.83154	1
IgG1_MFIorg_RYR1_HPRR3420760_IgG1	387	17	12.1447	17.6471	0.6882	0.765689	1	380	16	8.15789	18.75	0.435088	0.304903	1	391	17	18.9258	29.4118	0.643478	0.448677	1	391	17	6.13811	11.7647	0.521739	0.672574	1	391	17	2.30179	5.88235	0.391304	0.89378	1	391	17	5.88235	11.7647	0.5	0.63588	1	391	17	3.83632	5.88235	0.652174	1	1
IgG2_MFIorg_APOL4_HPRR3720433_IgG2	387	17	12.1447	17.6471	0.6882	0.765689	1	380	16	8.68421	6.25	1.38947	1	1	391	17	19.1816	23.5294	0.815217	0.896072	1	391	17	5.88235	17.6471	0.333333	0.150746	1	391	17	2.55754	0	NA	1	1	391	17	6.39386	0	NA	0.575785	1	391	17	4.09207	0	NA	0.83154	1
IgG2_MFIorg_RNF151_HPRR4040563_IgG2	387	17	12.1447	17.6471	0.6882	0.765689	1	380	16	8.68421	6.25	1.38947	1	1	391	17	19.1816	23.5294	0.815217	0.896072	1	391	17	6.13811	11.7647	0.521739	0.672574	1	391	17	2.30179	5.88235	0.391304	0.89378	1	391	17	6.39386	0	NA	0.575785	1	391	17	4.09207	0	NA	0.83154	1
IgA_MFIorg_NID1_HPRR3700162_IgA	346	58	12.7168	10.3448	1.22929	0.770122	1	338	58	7.69231	13.7931	0.557692	0.201061	1	350	58	18.8571	22.4138	0.841319	0.648741	1	350	58	6.28571	6.89655	0.911429	1	1	350	58	2.57143	1.72414	1.49143	1	1	350	58	5.71429	8.62069	0.662857	0.575996	1	350	58	4.28571	1.72414	2.48571	0.571615	1
IgA_MFIorg_KCNK4_HPRR3420526_IgA	363	41	12.6722	9.7561	1.2989	0.773877	1	356	40	8.98876	5	1.79775	0.578101	1	366	42	19.9454	14.2857	1.39617	0.500935	1	366	42	6.55738	4.7619	1.37705	0.906305	1	366	42	2.73224	0	NA	0.576982	1	366	42	6.28415	4.7619	1.31967	0.960164	1	366	42	3.82514	4.7619	0.803279	1	1
IgA_MFIorg_SLC38A2_HPRR2870064_IgA	363	41	12.6722	9.7561	1.2989	0.773877	1	357	39	8.96359	5.12821	1.7479	0.609511	1	366	42	19.9454	14.2857	1.39617	0.500935	1	366	42	6.55738	4.7619	1.37705	0.906305	1	366	42	2.73224	0	NA	0.576982	1	366	42	6.28415	4.7619	1.31967	0.960164	1	366	42	3.82514	4.7619	0.803279	1	1
IgA_MFIorg_SP4_HPRR3140386_IgA	363	41	12.6722	9.7561	1.2989	0.773877	1	355	41	8.4507	9.7561	0.866197	1	1	367	41	19.346	19.5122	0.991485	1	1	367	41	5.99455	9.7561	0.614441	0.549753	1	367	41	2.17984	4.87805	0.446866	0.598021	1	367	41	6.26703	4.87805	1.28474	0.993287	1	367	41	4.08719	2.43902	1.67575	0.927106	1
IgG1_MFIorg_MED29_HPRR3830075_IgG1	363	41	12.6722	9.7561	1.2989	0.773877	1	358	38	8.37989	10.5263	0.796089	0.885058	1	367	41	19.6185	17.0732	1.14909	0.854932	1	367	41	6.53951	4.87805	1.3406	0.939415	1	367	41	2.45232	2.43902	1.00545	1	1	367	41	5.99455	7.31707	0.819255	1	1	367	41	4.35967	0	NA	0.347315	1
IgA_MFIorg_TIAM1_HPRR2890034_IgA	389	15	12.5964	6.66667	1.88946	0.775794	1	381	15	8.66142	6.66667	1.29921	1	1	393	15	19.5929	13.3333	1.46947	0.787735	1	393	15	6.61578	0	NA	0.623425	1	393	15	2.54453	0	NA	1	1	393	15	6.10687	6.66667	0.916031	1	1	393	15	4.07125	0	NA	0.90481	1
IgG1_MFIorg_CNOT11_HPRR4370274_IgG1	389	15	12.5964	6.66667	1.88946	0.775794	1	381	15	8.66142	6.66667	1.29921	1	1	393	15	19.8473	6.66667	2.9771	0.349766	1	393	15	6.36132	6.66667	0.954198	1	1	393	15	2.54453	0	NA	1	1	393	15	6.36132	0	NA	0.645701	1	393	15	4.07125	0	NA	0.90481	1
IgG1_MFIorg_LIMK1_HPRR2750025_IgG1	389	15	12.5964	6.66667	1.88946	0.775794	1	382	14	8.37696	14.2857	0.586387	0.772254	1	393	15	19.3384	20	0.966921	1	1	393	15	6.36132	6.66667	0.954198	1	1	393	15	2.54453	0	NA	1	1	393	15	6.36132	0	NA	0.645701	1	393	15	3.81679	6.66667	0.572519	1	1
IgG2_MFIorg_GPATCH11_HPRR2930180_IgG2	389	15	12.5964	6.66667	1.88946	0.775794	1	381	15	8.66142	6.66667	1.29921	1	1	393	15	19.5929	13.3333	1.46947	0.787735	1	393	15	6.61578	0	NA	0.623425	1	393	15	2.54453	0	NA	1	1	393	15	5.85242	13.3333	0.438931	0.524003	1	393	15	4.07125	0	NA	0.90481	1
IgG2_MFIorg_LYPLA1*_HPRR3340454_IgG2	389	15	12.5964	6.66667	1.88946	0.775794	1	382	14	8.63874	7.14286	1.20942	1	1	393	15	19.5929	13.3333	1.46947	0.787735	1	393	15	6.61578	0	NA	0.623425	1	393	15	2.54453	0	NA	1	1	393	15	5.85242	13.3333	0.438931	0.524003	1	393	15	4.07125	0	NA	0.90481	1
IgG2_MFIorg_SOS2_HPRR3690031_IgG2	389	15	12.5964	6.66667	1.88946	0.775794	1	381	15	8.66142	6.66667	1.29921	1	1	392	16	19.6429	12.5	1.57143	0.699485	1	392	16	6.37755	6.25	1.02041	1	1	392	16	2.29592	6.25	0.367347	0.858814	1	392	16	6.37755	0	NA	0.609439	1	392	16	4.08163	0	NA	0.867003	1
IgG2_MFIorg_TRMT10A_HPRR3000301_IgG2	389	15	12.5964	6.66667	1.88946	0.775794	1	382	14	8.63874	7.14286	1.20942	1	1	393	15	19.5929	13.3333	1.46947	0.787735	1	393	15	6.36132	6.66667	0.954198	1	1	393	15	2.54453	0	NA	1	1	393	15	6.36132	0	NA	0.645701	1	393	15	4.07125	0	NA	0.90481	1
IgG1_MFIorg_BST1_HPRR3730038_IgG1	364	40	12.0879	15	0.805861	0.781046	1	357	39	8.68347	7.69231	1.12885	1	1	368	40	19.2935	20	0.964674	1	1	368	40	6.25	7.5	0.833333	1	1	368	40	1.90217	7.5	0.253623	0.101806	1	368	40	6.25	5	1.25	1	1	368	40	4.07609	2.5	1.63043	0.953062	1
IgA_MFIorg_APBA2_HPRR3100071_IgA	356	48	12.0787	14.5833	0.82825	0.793941	1	348	48	8.90805	6.25	1.42529	0.732793	1	360	48	19.4444	18.75	1.03704	1	1	360	48	5.83333	10.4167	0.56	0.364617	1	360	48	2.5	2.08333	1.2	1	1	360	48	6.66667	2.08333	3.2	0.355825	1	360	48	4.16667	2.08333	2	0.762136	1
IgA_MFIorg_ARHGEF5*_HPRR3230270_IgA	356	48	12.0787	14.5833	0.82825	0.793941	1	349	47	8.30946	10.6383	0.781089	0.79664	1	360	48	18.6111	25	0.744444	0.390999	1	360	48	6.11111	8.33333	0.733333	0.781372	1	360	48	2.5	2.08333	1.2	1	1	360	48	5.83333	8.33333	0.7	0.720318	1	360	48	3.88889	4.16667	0.933333	1	1
IgG1_MFIorg_NCKIPSD_HPRR3640050_IgG1	356	48	12.0787	14.5833	0.82825	0.793941	1	350	46	8.85714	6.52174	1.3581	0.801328	1	359	49	19.2201	20.4082	0.941783	0.996231	1	359	49	6.12813	8.16327	0.750696	0.813948	1	359	49	2.50696	2.04082	1.22841	1	1	359	49	6.96379	0	NA	0.112046	1	359	49	3.62117	6.12245	0.591458	0.649951	1
IgA_MFIorg_His6ABP_IgA	355	49	12.6761	10.2041	1.24225	0.79396	1	347	49	7.4928	16.3265	0.458934	0.0728486	1	358	50	18.7151	24	0.779795	0.487144	1	358	50	5.86592	10	0.586592	0.416798	1	358	50	2.7933	0	NA	0.478722	1	358	50	5.58659	10	0.558659	0.365925	1	358	50	4.18994	2	2.09497	0.72005	1
IgA_MFIorg_SLC24A5_HPRR3790440_IgA	372	32	12.6344	9.375	1.34767	0.79675	1	364	32	8.51648	9.375	0.908425	1	1	375	33	19.4667	18.1818	1.07067	1	1	375	33	6.13333	9.09091	0.674667	0.767873	1	375	33	2.66667	0	NA	0.716867	1	375	33	6.66667	0	NA	0.249182	1	375	33	3.73333	6.06061	0.616	0.84728	1
IgG1_MFIorg_CYP46A1_HPRR3140020_IgG1	372	32	12.6344	9.375	1.34767	0.79675	1	366	30	9.01639	3.33333	2.70492	0.465863	1	376	32	19.9468	12.5	1.59574	0.429285	1	376	32	6.11702	9.375	0.652482	0.728308	1	376	32	2.65957	0	NA	0.734917	1	376	32	6.64894	0	NA	0.262033	1	376	32	4.25532	0	NA	0.473894	1
IgG1_MFIorg_PCCA_HPRR3090287_IgG1	372	32	12.6344	9.375	1.34767	0.79675	1	364	32	8.79121	6.25	1.40659	0.870617	1	375	33	19.7333	15.1515	1.3024	0.682658	1	375	33	6.4	6.06061	1.056	1	1	375	33	2.66667	0	NA	0.716867	1	375	33	6.4	3.0303	2.112	0.692661	1	375	33	4.26667	0	NA	0.457574	1
IgG1_MFIorg_VTCN1_HPRR3700259_IgG1	372	32	12.6344	9.375	1.34767	0.79675	1	365	31	9.0411	3.22581	2.80274	0.437936	1	376	32	19.9468	12.5	1.59574	0.429285	1	376	32	6.11702	9.375	0.652482	0.728308	1	376	32	2.65957	0	NA	0.734917	1	376	32	6.64894	0	NA	0.262033	1	376	32	4.25532	0	NA	0.473894	1
IgG2_MFIorg_GAN_HPRR3150070_IgG2	372	32	12.6344	9.375	1.34767	0.79675	1	365	31	8.76712	6.45161	1.3589	0.914058	1	376	32	19.6809	15.625	1.25957	0.745642	1	376	32	6.11702	9.375	0.652482	0.728308	1	376	32	2.65957	0	NA	0.734917	1	376	32	6.64894	0	NA	0.262033	1	376	32	3.98936	3.125	1.2766	1	1
IgG2_MFIorg_ORAI2_HPRR3830271_IgG2	372	32	12.6344	9.375	1.34767	0.79675	1	364	32	9.06593	3.125	2.9011	0.411633	1	376	32	19.9468	12.5	1.59574	0.429285	1	376	32	6.38298	6.25	1.02128	1	1	376	32	2.12766	6.25	0.340426	0.394037	1	376	32	6.64894	0	NA	0.262033	1	376	32	3.98936	3.125	1.2766	1	1
IgG2_MFIorg_PLXND1_HPRR4160055_IgG2	372	32	12.6344	9.375	1.34767	0.79675	1	366	30	9.01639	3.33333	2.70492	0.465863	1	376	32	19.9468	12.5	1.59574	0.429285	1	376	32	6.38298	6.25	1.02128	1	1	376	32	2.39362	3.125	0.765957	1	1	376	32	6.64894	0	NA	0.262033	1	376	32	4.25532	0	NA	0.473894	1
IgA_MFIorg_MFSD4A_HPRR3410160_IgA	394	10	12.1827	20	0.609137	0.798623	1	386	10	8.80829	0	NA	0.68183	1	397	11	19.3955	18.1818	1.06675	1	1	397	11	6.54912	0	NA	0.801429	1	397	11	2.51889	0	NA	1	1	397	11	6.04534	9.09091	0.664987	1	1	397	11	3.77834	9.09091	0.415617	0.913942	1
IgG1_MFIorg_KLF11_HPRR4420265_IgG1	394	10	12.1827	20	0.609137	0.798623	1	387	9	8.52713	11.1111	0.767442	1	1	398	10	19.0955	30	0.636516	0.647831	1	398	10	6.28141	10	0.628141	1	1	398	10	2.51256	0	NA	1	1	398	10	6.28141	0	NA	0.880359	1	398	10	3.76884	10	0.376884	0.858814	1
IgG1_MFIorg_NOTCH1_HPRR4290379_IgG1	394	10	12.1827	20	0.609137	0.798623	1	387	9	8.26873	22.2222	0.372093	0.381397	1	398	10	18.8442	40	0.471106	0.205133	1	398	10	5.77889	30	0.19263	0.0146202	0.915899	398	10	2.51256	0	NA	1	1	398	10	6.28141	0	NA	0.880359	1	398	10	4.0201	0	NA	1	1
IgG2_MFIorg_PRR14_HPRR3160307_IgG2	394	10	12.1827	20	0.609137	0.798623	1	386	10	8.54922	10	0.854922	1	1	397	11	19.1436	27.2727	0.701931	0.774657	1	397	11	6.04534	18.1818	0.332494	0.31738	1	397	11	2.51889	0	NA	1	1	397	11	6.04534	9.09091	0.664987	1	1	397	11	4.03023	0	NA	1	1
IgA_MFIorg_UNC119_HPRR3140309_IgA	379	25	12.1372	16	0.758575	0.799077	1	370	26	7.83784	19.2308	0.407568	0.100536	1	382	26	18.5864	30.7692	0.604058	0.205968	1	382	26	6.02094	11.5385	0.521815	0.484175	1	382	26	2.35602	3.84615	0.612565	1	1	382	26	6.02094	7.69231	0.782723	1	1	382	26	3.66492	7.69231	0.47644	0.615943	1
IgA_MFIorg_ZNF835_HPRR3730357_IgA	379	25	12.1372	16	0.758575	0.799077	1	373	23	9.11528	0	NA	0.258071	1	383	25	19.5822	16	1.22389	0.858741	1	383	25	6.26632	8	0.78329	1	1	383	25	2.34987	4	0.587467	1	1	383	25	6.26632	4	1.56658	0.978121	1	383	25	4.17755	0	NA	0.609439	1
IgG1_MFIorg_C14orf28_HPRR4030454_IgG1	379	25	12.1372	16	0.758575	0.799077	1	372	24	8.60215	8.33333	1.03226	1	1	383	25	19.0601	24	0.794169	0.730523	1	383	25	5.74413	16	0.359008	0.107078	1	383	25	2.34987	4	0.587467	1	1	383	25	6.52742	0	NA	0.374474	1	383	25	4.17755	0	NA	0.609439	1
IgG1_MFIorg_EED_HPRR3140139_IgG1	379	25	12.1372	16	0.758575	0.799077	1	372	24	8.60215	8.33333	1.03226	1	1	383	25	19.0601	24	0.794169	0.730523	1	383	25	5.74413	16	0.359008	0.107078	1	383	25	2.61097	0	NA	0.880359	1	383	25	6.52742	0	NA	0.374474	1	383	25	4.17755	0	NA	0.609439	1
IgG1_MFIorg_MAN1A1_HPRR3700097_IgG1	379	25	12.1372	16	0.758575	0.799077	1	371	25	8.89488	4	2.22372	0.633504	1	381	27	19.4226	18.5185	1.04882	1	1	381	27	6.56168	3.7037	1.77165	0.857271	1	381	27	2.3622	3.7037	0.637795	1	1	381	27	6.03675	7.40741	0.814961	1	1	381	27	3.93701	3.7037	1.06299	1	1
IgG2_MFIorg_GCOM1*_HPRR4090222_IgG2	379	25	12.1372	16	0.758575	0.799077	1	372	24	8.33333	12.5	0.666667	0.741163	1	383	25	18.799	28	0.671391	0.386031	1	383	25	5.48303	20	0.274151	0.0140275	0.915899	383	25	2.61097	0	NA	0.880359	1	383	25	6.26632	4	1.56658	0.978121	1	383	25	4.17755	0	NA	0.609439	1
IgG2_MFIorg_SYNDIG1_HPRR2990033_IgG2	379	25	12.1372	16	0.758575	0.799077	1	371	25	8.62534	8	1.07817	1	1	383	25	19.3211	20	0.966057	1	1	383	25	6.00522	12	0.500435	0.44345	1	383	25	2.34987	4	0.587467	1	1	383	25	6.00522	8	0.750653	1	1	383	25	4.17755	0	NA	0.609439	1
IgG2_MFIorg_ZRANB3_HPRR2920370_IgG2	379	25	12.1372	16	0.758575	0.799077	1	371	25	9.16442	0	NA	0.224613	1	383	25	19.5822	16	1.22389	0.858741	1	383	25	6.52742	4	1.63185	0.937264	1	383	25	2.08877	8	0.261097	0.236223	1	383	25	6.52742	0	NA	0.374474	1	383	25	3.91645	4	0.979112	1	1
IgG2_MFIorg_GLT1D1_HPRR3070602_IgG2	348	56	12.069	14.2857	0.844828	0.803428	1	343	53	8.74636	7.54717	1.15889	0.978773	1	352	56	19.3182	19.6429	0.983471	1	1	352	56	5.68182	10.7143	0.530303	0.255306	1	352	56	2.84091	0	NA	0.41688	1	352	56	5.39773	10.7143	0.503788	0.214642	1	352	56	4.54545	0	NA	0.20872	1
IgA_MFIorg_ABR_HPRR3760632_IgA	371	33	12.1294	15.1515	0.800539	0.818568	1	364	32	9.34066	0	NA	0.139095	1	375	33	19.7333	15.1515	1.3024	0.682658	1	375	33	6.13333	9.09091	0.674667	0.767873	1	375	33	2.66667	0	NA	0.716867	1	375	33	6.13333	6.06061	1.012	1	1	375	33	4	3.0303	1.32	1	1
IgA_MFIorg_ELK4_HPRR360180_IgA	371	33	12.1294	15.1515	0.800539	0.818568	1	363	33	8.26446	12.1212	0.681818	0.665261	1	375	33	18.9333	24.2424	0.781	0.609908	1	375	33	6.13333	9.09091	0.674667	0.767873	1	375	33	2.4	3.0303	0.792	1	1	375	33	6.13333	6.06061	1.012	1	1	375	33	3.46667	9.09091	0.381333	0.259308	1
IgA_MFIorg_TRAF3IP3_HPRR4160122_IgA	371	33	12.1294	15.1515	0.800539	0.818568	1	363	33	8.53994	9.09091	0.939394	1	1	375	33	18.9333	24.2424	0.781	0.609908	1	375	33	6.13333	9.09091	0.674667	0.767873	1	375	33	2.66667	0	NA	0.716867	1	375	33	6.13333	6.06061	1.012	1	1	375	33	4	3.0303	1.32	1	1
IgG1_MFIorg_TLE4_HPRR3750035_IgG1	371	33	12.1294	15.1515	0.800539	0.818568	1	363	33	8.81543	6.06061	1.45455	0.82873	1	375	33	19.2	21.2121	0.905143	0.959578	1	375	33	6.66667	3.0303	2.2	0.654007	1	375	33	2.4	3.0303	0.792	1	1	375	33	6.4	3.0303	2.112	0.692661	1	375	33	3.46667	9.09091	0.381333	0.259308	1
IgG2_MFIorg_C12orf76_HPRR3070764_IgG2	371	33	12.1294	15.1515	0.800539	0.818568	1	365	31	7.67123	19.3548	0.396347	0.058044	1	375	33	18.1333	33.3333	0.544	0.0589227	1	375	33	6.4	6.06061	1.056	1	1	375	33	2.13333	6.06061	0.352	0.416997	1	375	33	5.86667	9.09091	0.645333	0.717468	1	375	33	3.73333	6.06061	0.616	0.84728	1
IgG2_MFIorg_RBFOX1_HPRR3160260_IgG2	371	33	12.1294	15.1515	0.800539	0.818568	1	363	33	8.81543	6.06061	1.45455	0.82873	1	373	35	19.571	17.1429	1.14164	0.901386	1	373	35	6.16622	8.57143	0.719392	0.845294	1	373	35	2.14477	5.71429	0.375335	0.46284	1	373	35	6.43432	2.85714	2.25201	0.634682	1	373	35	3.75335	5.71429	0.656836	0.907592	1
IgG1_MFIorg_CALHM1_HPRR4050220_IgG1	364	40	12.6374	10	1.26374	0.819744	1	357	39	9.2437	2.5641	3.60504	0.265815	1	368	40	20.1087	12.5	1.6087	0.344183	1	368	40	6.25	7.5	0.833333	1	1	368	40	2.44565	2.5	0.978261	1	1	368	40	6.79348	0	NA	0.175636	1	368	40	4.34783	0	NA	0.359375	1
IgG2_MFIorg_CCDC3_HPRR3940214_IgG2	364	40	12.6374	10	1.26374	0.819744	1	357	39	8.40336	10.2564	0.819328	0.927326	1	368	40	19.5652	17.5	1.11801	0.91775	1	368	40	5.97826	10	0.597826	0.516874	1	368	40	2.44565	2.5	0.978261	1	1	368	40	6.52174	2.5	2.6087	0.509162	1	368	40	4.34783	0	NA	0.359375	1
IgG2_MFIorg_EIF2AK2_HPRR4160154_IgG2	364	40	12.6374	10	1.26374	0.819744	1	357	39	9.52381	0	NA	0.0863942	1	368	40	20.3804	10	2.03804	0.171542	1	368	40	6.52174	5	1.30435	0.973347	1	368	40	2.44565	2.5	0.978261	1	1	368	40	6.79348	0	NA	0.175636	1	368	40	4.07609	2.5	1.63043	0.953062	1
IgG2_MFIorg_TBC1D3G*_HPRR3430041_IgG2	364	40	12.6374	10	1.26374	0.819744	1	358	38	8.93855	5.26316	1.69832	0.642334	1	368	40	19.837	15	1.32246	0.599861	1	368	40	6.25	7.5	0.833333	1	1	368	40	2.44565	2.5	0.978261	1	1	368	40	6.52174	2.5	2.6087	0.509162	1	368	40	4.34783	0	NA	0.359375	1
IgA_MFIorg_CCDC7_HPRR3470572_IgA	381	23	12.5984	8.69565	1.44882	0.821243	1	373	23	8.31099	13.0435	0.637176	0.687089	1	385	23	19.2208	21.7391	0.884156	0.979818	1	385	23	6.23377	8.69565	0.716883	0.975944	1	385	23	2.5974	0	NA	0.929508	1	385	23	5.97403	8.69565	0.687013	0.935311	1	385	23	4.15584	0	NA	0.656678	1
IgA_MFIorg_IPO4_HPRR3060138_IgA	381	23	12.5984	8.69565	1.44882	0.821243	1	374	22	8.55615	9.09091	0.941176	1	1	384	24	19.5312	16.6667	1.17188	0.937584	1	384	24	6.25	8.33333	0.75	1	1	384	24	2.34375	4.16667	0.5625	1	1	384	24	6.25	4.16667	1.5	1	1	384	24	3.90625	4.16667	0.9375	1	1
IgA_MFIorg_PHF8_HPRR2810196_IgA	381	23	12.5984	8.69565	1.44882	0.821243	1	373	23	8.57909	8.69565	0.986595	1	1	385	23	19.4805	17.3913	1.12013	1	1	385	23	6.75325	0	NA	0.396092	1	385	23	2.33766	4.34783	0.537662	1	1	385	23	5.97403	8.69565	0.687013	0.935311	1	385	23	4.15584	0	NA	0.656678	1
IgA_MFIorg_PRPF6_HPRR3300063_IgA	381	23	12.5984	8.69565	1.44882	0.821243	1	373	23	8.84718	4.34783	2.03485	0.7158	1	385	23	19.7403	13.0435	1.51342	0.604505	1	385	23	6.75325	0	NA	0.396092	1	385	23	2.5974	0	NA	0.929508	1	385	23	6.23377	4.34783	1.43377	1	1	385	23	3.63636	8.69565	0.418182	0.508396	1
IgG1_MFIorg_LZTR1_HPRR4320235_IgG1	381	23	12.5984	8.69565	1.44882	0.821243	1	374	22	8.82353	4.54545	1.94118	0.760726	1	384	24	19.7917	12.5	1.58333	0.541337	1	384	24	6.25	8.33333	0.75	1	1	384	24	2.60417	0	NA	0.904431	1	384	24	6.51042	0	NA	0.394492	1	384	24	4.16667	0	NA	0.632493	1
IgG1_MFIorg_RPL10A_HPRR3630003_IgG1	381	23	12.5984	8.69565	1.44882	0.821243	1	375	21	8	19.0476	0.42	0.174366	1	385	23	19.2208	21.7391	0.884156	0.979818	1	385	23	5.97403	13.0435	0.458009	0.363388	1	385	23	2.33766	4.34783	0.537662	1	1	385	23	5.97403	8.69565	0.687013	0.935311	1	385	23	4.15584	0	NA	0.656678	1
IgG1_MFIorg_SHBG_HPRR350126_IgG1	381	23	12.5984	8.69565	1.44882	0.821243	1	374	22	8.82353	4.54545	1.94118	0.760726	1	385	23	19.7403	13.0435	1.51342	0.604505	1	385	23	6.23377	8.69565	0.716883	0.975944	1	385	23	2.5974	0	NA	0.929508	1	385	23	6.49351	0	NA	0.415735	1	385	23	4.15584	0	NA	0.656678	1
IgG1_MFIorg_SLC22A14_HPRR2960318_IgG1	381	23	12.5984	8.69565	1.44882	0.821243	1	374	22	8.82353	4.54545	1.94118	0.760726	1	385	23	19.7403	13.0435	1.51342	0.604505	1	385	23	5.97403	13.0435	0.458009	0.363388	1	385	23	2.5974	0	NA	0.929508	1	385	23	6.49351	0	NA	0.415735	1	385	23	4.15584	0	NA	0.656678	1
IgG2_MFIorg_BORCS8_HPRR3560091_IgG2	381	23	12.5984	8.69565	1.44882	0.821243	1	374	22	7.75401	22.7273	0.341176	0.0408855	1	385	23	18.7013	30.4348	0.614471	0.266242	1	385	23	6.75325	0	NA	0.396092	1	385	23	2.33766	4.34783	0.537662	1	1	385	23	5.71429	13.0435	0.438095	0.328979	1	385	23	3.63636	8.69565	0.418182	0.508396	1
IgG2_MFIorg_POP7_HPRR4040179_IgG2	381	23	12.5984	8.69565	1.44882	0.821243	1	373	23	8.57909	8.69565	0.986595	1	1	384	24	19.5312	16.6667	1.17188	0.937584	1	384	24	6.25	8.33333	0.75	1	1	384	24	2.60417	0	NA	0.904431	1	384	24	5.72917	12.5	0.458333	0.36647	1	384	24	4.16667	0	NA	0.632493	1
IgG2_MFIorg_SCFD1_HPRR3830120_IgG2	381	23	12.5984	8.69565	1.44882	0.821243	1	374	22	8.55615	9.09091	0.941176	1	1	385	23	19.7403	13.0435	1.51342	0.604505	1	385	23	6.49351	4.34783	1.49351	1	1	385	23	2.33766	4.34783	0.537662	1	1	385	23	6.23377	4.34783	1.43377	1	1	385	23	4.15584	0	NA	0.656678	1
IgG2_MFIorg_TMEM17_HPRR4050335_IgG2	381	23	12.5984	8.69565	1.44882	0.821243	1	373	23	9.11528	0	NA	0.258071	1	385	23	20	8.69565	2.3	0.288615	1	385	23	6.49351	4.34783	1.49351	1	1	385	23	2.33766	4.34783	0.537662	1	1	385	23	6.49351	0	NA	0.415735	1	385	23	4.15584	0	NA	0.656678	1
IgA_MFIorg_EMC10_HPRR3760694_IgA	363	41	12.1212	14.6341	0.828283	0.831324	1	355	41	8.16901	12.1951	0.669859	0.564026	1	367	41	18.5286	26.8293	0.690612	0.28581	1	367	41	5.17711	17.0732	0.303231	0.00877919	0.915899	367	41	2.7248	0	NA	0.590792	1	367	41	6.53951	2.43902	2.6812	0.487054	1	367	41	4.08719	2.43902	1.67575	0.927106	1
IgA_MFIorg_ODAM_HPRR3000086_IgA	363	41	12.1212	14.6341	0.828283	0.831324	1	355	41	9.01408	4.87805	1.84789	0.548066	1	367	41	19.6185	17.0732	1.14909	0.854932	1	367	41	6.26703	7.31707	0.856494	1	1	367	41	2.7248	0	NA	0.590792	1	367	41	5.72207	9.7561	0.586512	0.497662	1	367	41	4.08719	2.43902	1.67575	0.927106	1
IgG2_MFIorg_C9orf116_HPRR3950141_IgG2	363	41	12.1212	14.6341	0.828283	0.831324	1	356	40	8.70787	7.5	1.16105	1	1	367	41	19.0736	21.9512	0.868907	0.815063	1	367	41	6.26703	7.31707	0.856494	1	1	367	41	2.17984	4.87805	0.446866	0.598021	1	367	41	6.53951	2.43902	2.6812	0.487054	1	367	41	4.35967	0	NA	0.347315	1
IgG2_MFIorg_LMNTD2_HPRR3790330_IgG2	363	41	12.1212	14.6341	0.828283	0.831324	1	357	39	9.2437	2.5641	3.60504	0.265815	1	367	41	19.6185	17.0732	1.14909	0.854932	1	367	41	6.53951	4.87805	1.3406	0.939415	1	367	41	2.45232	2.43902	1.00545	1	1	367	41	6.26703	4.87805	1.28474	0.993287	1	367	41	4.08719	2.43902	1.67575	0.927106	1
IgG1_MFIorg_KCNT2_HPRR3760829_IgG1	356	48	12.6404	10.4167	1.21348	0.837009	1	349	47	8.88252	6.38298	1.3916	0.766534	1	359	49	19.7772	16.3265	1.21135	0.703429	1	359	49	6.40669	6.12245	1.04643	1	1	359	49	2.50696	2.04082	1.22841	1	1	359	49	6.68524	2.04082	3.27577	0.340053	1	359	49	4.17827	2.04082	2.04735	0.740827	1
IgG2_MFIorg_KPNA4_HPRR3230138_IgG2	356	48	12.6404	10.4167	1.21348	0.837009	1	349	47	8.30946	10.6383	0.781089	0.79664	1	358	50	19.2737	20	0.963687	1	1	358	50	6.14525	8	0.768156	0.846248	1	358	50	2.51397	2	1.25698	1	1	358	50	5.86592	8	0.73324	0.783598	1	358	50	4.18994	2	2.09497	0.72005	1
IgA_MFIorg_IQSEC3_HPRR3070400_IgA	355	49	12.1127	14.2857	0.847887	0.840224	1	348	48	8.62069	8.33333	1.03448	1	1	359	49	18.9415	22.449	0.843758	0.696431	1	359	49	5.84958	10.2041	0.573259	0.390439	1	359	49	2.50696	2.04082	1.22841	1	1	359	49	5.84958	8.16327	0.716574	0.752044	1	359	49	3.89972	4.08163	0.955432	1	1
IgA_MFIorg_KDM3B_HPRR3890290_IgA	355	49	12.1127	14.2857	0.847887	0.840224	1	347	49	8.64553	8.16327	1.05908	1	1	359	49	18.9415	22.449	0.843758	0.696431	1	359	49	6.12813	8.16327	0.750696	0.813948	1	359	49	2.78552	0	NA	0.489934	1	359	49	6.40669	4.08163	1.56964	0.749683	1	359	49	3.62117	6.12245	0.591458	0.649951	1
IgG1_MFIorg_MYB_HPRR4180415_IgG1	355	49	12.1127	14.2857	0.847887	0.840224	1	349	47	9.45559	2.12766	4.44413	0.159685	1	359	49	19.7772	16.3265	1.21135	0.703429	1	359	49	6.40669	6.12245	1.04643	1	1	359	49	2.78552	0	NA	0.489934	1	359	49	6.12813	6.12245	1.00093	1	1	359	49	4.17827	2.04082	2.04735	0.740827	1
IgA_MFIorg_AMER2_HPRR3090299_IgA	386	18	12.1762	16.6667	0.73057	0.841971	1	378	18	8.99471	0	NA	0.367977	1	389	19	19.5373	15.7895	1.23736	0.915275	1	389	19	5.9126	15.7895	0.374464	0.21495	1	389	19	2.31362	5.26316	0.439589	0.958418	1	389	19	6.16967	5.26316	1.17224	1	1	389	19	4.11311	0	NA	0.766718	1
IgA_MFIorg_CALHM1_HPRR4050220_IgA	386	18	12.1762	16.6667	0.73057	0.841971	1	378	18	8.46561	11.1111	0.761905	1	1	390	18	19.2308	22.2222	0.865385	0.992841	1	390	18	6.41026	5.55556	1.15385	1	1	390	18	2.30769	5.55556	0.415385	0.926926	1	390	18	6.41026	0	NA	0.544464	1	390	18	3.84615	5.55556	0.692308	1	1
IgA_MFIorg_CEBPA_HPRR3830598_IgA	386	18	12.1762	16.6667	0.73057	0.841971	1	378	18	8.73016	5.55556	1.57143	0.968777	1	390	18	19.2308	22.2222	0.865385	0.992841	1	390	18	6.15385	11.1111	0.553846	0.727583	1	390	18	2.5641	0	NA	1	1	390	18	5.89744	11.1111	0.530769	0.689802	1	390	18	4.10256	0	NA	0.798179	1
IgA_MFIorg_KLF11_HPRR4420265_IgA	386	18	12.1762	16.6667	0.73057	0.841971	1	378	18	7.93651	22.2222	0.357143	0.0923537	1	390	18	18.7179	33.3333	0.561538	0.218998	1	390	18	5.64103	22.2222	0.253846	0.0202179	0.968775	390	18	2.5641	0	NA	1	1	390	18	5.64103	16.6667	0.338462	0.160223	1	390	18	4.10256	0	NA	0.798179	1
IgA_MFIorg_SMOX_HPRR3300047_IgA	386	18	12.1762	16.6667	0.73057	0.841971	1	378	18	8.99471	0	NA	0.367977	1	389	19	19.5373	15.7895	1.23736	0.915275	1	389	19	6.42674	5.26316	1.22108	1	1	389	19	2.57069	0	NA	1	1	389	19	5.9126	10.5263	0.561697	0.742194	1	389	19	4.11311	0	NA	0.766718	1
IgA_MFIorg_SNTA1_HPRR3300160_IgA	386	18	12.1762	16.6667	0.73057	0.841971	1	377	19	8.22281	15.7895	0.520778	0.465963	1	389	19	18.7661	31.5789	0.594259	0.278889	1	389	19	6.42674	5.26316	1.22108	1	1	389	19	2.57069	0	NA	1	1	389	19	5.39846	21.0526	0.256427	0.0221234	1	389	19	4.11311	0	NA	0.766718	1
IgG1_MFIorg_HYAL2_HPRR2960064_IgG1	386	18	12.1762	16.6667	0.73057	0.841971	1	379	17	8.70712	5.88235	1.48021	1	1	390	18	19.2308	22.2222	0.865385	0.992841	1	390	18	6.15385	11.1111	0.553846	0.727583	1	390	18	2.5641	0	NA	1	1	390	18	6.15385	5.55556	1.10769	1	1	390	18	4.10256	0	NA	0.798179	1
IgG1_MFIorg_LFNG_HPRR3920022_IgG1	386	18	12.1762	16.6667	0.73057	0.841971	1	379	17	8.44327	11.7647	0.717678	0.971478	1	390	18	19.2308	22.2222	0.865385	0.992841	1	390	18	6.15385	11.1111	0.553846	0.727583	1	390	18	2.30769	5.55556	0.415385	0.926926	1	390	18	6.15385	5.55556	1.10769	1	1	390	18	4.10256	0	NA	0.798179	1
IgG1_MFIorg_SEPTIN11_HPRR3440035_IgG1	386	18	12.1762	16.6667	0.73057	0.841971	1	380	16	8.42105	12.5	0.673684	0.90843	1	390	18	19.2308	22.2222	0.865385	0.992841	1	390	18	6.66667	0	NA	0.523066	1	390	18	2.30769	5.55556	0.415385	0.926926	1	390	18	5.64103	16.6667	0.338462	0.160223	1	390	18	4.10256	0	NA	0.798179	1
IgG2_MFIorg_IBTK_HPRR560001_IgG2	386	18	12.1762	16.6667	0.73057	0.841971	1	379	17	8.44327	11.7647	0.717678	0.971478	1	390	18	19.2308	22.2222	0.865385	0.992841	1	390	18	6.15385	11.1111	0.553846	0.727583	1	390	18	2.5641	0	NA	1	1	390	18	6.15385	5.55556	1.10769	1	1	390	18	3.84615	5.55556	0.692308	1	1
IgG2_MFIorg_PLCB3_HPRR3050457_IgG2	386	18	12.1762	16.6667	0.73057	0.841971	1	379	17	8.44327	11.7647	0.717678	0.971478	1	390	18	18.9744	27.7778	0.683077	0.53586	1	390	18	6.41026	5.55556	1.15385	1	1	390	18	2.30769	5.55556	0.415385	0.926926	1	390	18	5.89744	11.1111	0.530769	0.689802	1	390	18	3.84615	5.55556	0.692308	1	1
IgG1_MFIorg_TMEM65_HPRR1820102_IgG1	347	57	12.1037	14.0351	0.862392	0.846674	1	339	57	9.14454	5.26316	1.73746	0.476286	1	350	58	19.4286	18.9655	1.02442	1	1	350	58	6.28571	6.89655	0.911429	1	1	350	58	1.71429	6.89655	0.248571	0.0566995	1	350	58	6.28571	5.17241	1.21524	0.974573	1	350	58	4.28571	1.72414	2.48571	0.571615	1
IgA_MFIorg_DOCK6_HPRR3270050_IgA	390	14	12.5641	7.14286	1.75897	0.847592	1	382	14	8.63874	7.14286	1.20942	1	1	394	14	19.5431	14.2857	1.36802	0.884648	1	394	14	6.34518	7.14286	0.888325	1	1	394	14	2.53807	0	NA	1	1	394	14	6.09137	7.14286	0.852792	1	1	394	14	4.06091	0	NA	0.945242	1
IgA_MFIorg_SNX6_HPRR3700331_IgA	390	14	12.5641	7.14286	1.75897	0.847592	1	382	14	8.90052	0	NA	0.49532	1	394	14	19.797	7.14286	2.77157	0.404641	1	394	14	6.59898	0	NA	0.662375	1	394	14	2.28426	7.14286	0.319797	0.782623	1	394	14	6.34518	0	NA	0.684897	1	394	14	4.06091	0	NA	0.945242	1
IgG1_MFIorg_RNF6_HPRR3090164_IgG1	390	14	12.5641	7.14286	1.75897	0.847592	1	382	14	8.11518	21.4286	0.378709	0.207407	1	393	15	19.084	26.6667	0.715649	0.691709	1	393	15	6.36132	6.66667	0.954198	1	1	393	15	2.29008	6.66667	0.343511	0.821835	1	393	15	6.36132	0	NA	0.645701	1	393	15	3.56234	13.3333	0.267176	0.216554	1
IgG1_MFIorg_SOHLH1_HPRR4000021_IgG1	390	14	12.5641	7.14286	1.75897	0.847592	1	382	14	8.90052	0	NA	0.49532	1	394	14	19.797	7.14286	2.77157	0.404641	1	394	14	6.34518	7.14286	0.888325	1	1	394	14	2.53807	0	NA	1	1	394	14	6.34518	0	NA	0.684897	1	394	14	4.06091	0	NA	0.945242	1
IgG1_MFIorg_VTA1_HPRR2570011_IgG1	390	14	12.5641	7.14286	1.75897	0.847592	1	382	14	8.37696	14.2857	0.586387	0.772254	1	394	14	19.2893	21.4286	0.900169	1	1	394	14	6.34518	7.14286	0.888325	1	1	394	14	2.53807	0	NA	1	1	394	14	6.34518	0	NA	0.684897	1	394	14	3.80711	7.14286	0.532995	1	1
IgG2_MFIorg_CBFA2T2_HPRR3720303_IgG2	390	14	12.5641	7.14286	1.75897	0.847592	1	382	14	8.11518	21.4286	0.378709	0.207407	1	394	14	19.0355	28.5714	0.666244	0.58699	1	394	14	6.59898	0	NA	0.662375	1	394	14	2.53807	0	NA	1	1	394	14	5.83756	14.2857	0.408629	0.466492	1	394	14	3.80711	7.14286	0.532995	1	1
IgG2_MFIorg_EPS15_HPRR4160581_IgG2	390	14	12.5641	7.14286	1.75897	0.847592	1	382	14	8.37696	14.2857	0.586387	0.772254	1	394	14	19.2893	21.4286	0.900169	1	1	394	14	6.59898	0	NA	0.662375	1	394	14	2.28426	7.14286	0.319797	0.782623	1	394	14	6.09137	7.14286	0.852792	1	1	394	14	3.80711	7.14286	0.532995	1	1
IgG2_MFIorg_KIF4B*_HPRR2740008_IgG2	390	14	12.5641	7.14286	1.75897	0.847592	1	383	13	8.61619	7.69231	1.1201	1	1	394	14	19.5431	14.2857	1.36802	0.884648	1	394	14	6.34518	7.14286	0.888325	1	1	394	14	2.53807	0	NA	1	1	394	14	6.09137	7.14286	0.852792	1	1	394	14	4.06091	0	NA	0.945242	1
IgA_MFIorg_EFHD2_HPRR3140793_IgA	373	31	12.6005	9.67742	1.30206	0.848466	1	366	30	8.46995	10	0.846995	1	1	377	31	19.3634	19.3548	1.00044	1	1	377	31	6.36605	6.45161	0.986737	1	1	377	31	2.65252	0	NA	0.753569	1	377	31	5.57029	12.9032	0.431698	0.212444	1	377	31	3.97878	3.22581	1.23342	1	1
IgA_MFIorg_ELOC_HPRR3980090_IgA	373	31	12.6005	9.67742	1.30206	0.848466	1	365	31	8.49315	9.67742	0.877626	1	1	377	31	19.3634	19.3548	1.00044	1	1	377	31	6.36605	6.45161	0.986737	1	1	377	31	2.65252	0	NA	0.753569	1	377	31	6.1008	6.45161	0.945623	1	1	377	31	3.97878	3.22581	1.23342	1	1
IgA_MFIorg_NR4A2_HPRR252436_IgA	373	31	12.6005	9.67742	1.30206	0.848466	1	365	31	7.67123	19.3548	0.396347	0.058044	1	377	31	18.5676	29.0323	0.639552	0.237612	1	377	31	5.57029	16.129	0.345358	0.0534747	1	377	31	2.12202	6.45161	0.328912	0.371095	1	377	31	6.1008	6.45161	0.945623	1	1	377	31	3.71353	6.45161	0.575597	0.784335	1
IgG2_MFIorg_ADAM32_HPRR3460892_IgG2	373	31	12.6005	9.67742	1.30206	0.848466	1	366	30	9.28962	0	NA	0.159398	1	377	31	20.1592	9.67742	2.08311	0.236692	1	377	31	6.6313	3.22581	2.0557	0.71607	1	377	31	2.65252	0	NA	0.753569	1	377	31	6.1008	6.45161	0.945623	1	1	377	31	4.24403	0	NA	0.490884	1
IgG2_MFIorg_TRIM39*_HPRR3390108_IgG2	373	31	12.6005	9.67742	1.30206	0.848466	1	367	29	7.90191	17.2414	0.458311	0.16636	1	377	31	18.8329	25.8065	0.729775	0.478869	1	377	31	5.57029	16.129	0.345358	0.0534747	1	377	31	2.38727	3.22581	0.740053	1	1	377	31	6.1008	6.45161	0.945623	1	1	377	31	4.24403	0	NA	0.490884	1
IgA_MFIorg_SMIM21_HPRR3120258_IgA	348	56	12.6437	10.7143	1.18008	0.850635	1	340	56	7.94118	12.5	0.635294	0.383779	1	352	56	19.3182	19.6429	0.983471	1	1	352	56	6.81818	3.57143	1.90909	0.529081	1	352	56	2.84091	0	NA	0.41688	1	352	56	5.96591	7.14286	0.835227	0.967162	1	352	56	4.26136	1.78571	2.38636	0.605912	1
IgG1_MFIorg_OAZ3_HPRR2551046_IgG1	348	56	12.6437	10.7143	1.18008	0.850635	1	341	55	9.09091	5.45455	1.66667	0.526127	1	352	56	20.1705	14.2857	1.41193	0.393592	1	352	56	6.53409	5.35714	1.2197	0.967758	1	352	56	2.27273	3.57143	0.636364	0.905605	1	352	56	6.53409	3.57143	1.82955	0.576366	1	352	56	4.54545	0	NA	0.20872	1
IgA_MFIorg_SEPTIN14_HPRR3980066_IgA	378	26	12.1693	15.3846	0.791005	0.862077	1	372	24	8.60215	8.33333	1.03226	1	1	382	26	19.1099	23.0769	0.828098	0.81121	1	382	26	5.75916	15.3846	0.374346	0.126174	1	382	26	2.35602	3.84615	0.612565	1	1	382	26	6.28272	3.84615	1.63351	0.937264	1	382	26	3.9267	3.84615	1.02094	1	1
IgG1_MFIorg_Anti-human.IgG_IgG1	378	26	12.1693	15.3846	0.791005	0.862077	1	370	26	8.64865	7.69231	1.12432	1	1	382	26	19.3717	19.2308	1.00733	1	1	382	26	6.28272	7.69231	0.816754	1	1	382	26	2.6178	0	NA	0.857222	1	382	26	6.5445	0	NA	0.355591	1	382	26	3.40314	11.5385	0.294939	0.122159	1
IgG1_MFIorg_AQP5_HPRR2180076_IgG1	378	26	12.1693	15.3846	0.791005	0.862077	1	371	25	8.3558	12	0.696316	0.794285	1	382	26	19.1099	23.0769	0.828098	0.81121	1	382	26	6.28272	7.69231	0.816754	1	1	382	26	2.6178	0	NA	0.857222	1	382	26	6.28272	3.84615	1.63351	0.937264	1	382	26	3.66492	7.69231	0.47644	0.615943	1
IgG1_MFIorg_EIF3I_HPRR2550228_IgG1	378	26	12.1693	15.3846	0.791005	0.862077	1	372	24	8.60215	8.33333	1.03226	1	1	382	26	19.1099	23.0769	0.828098	0.81121	1	382	26	6.02094	11.5385	0.521815	0.484175	1	382	26	2.35602	3.84615	0.612565	1	1	382	26	6.28272	3.84615	1.63351	0.937264	1	382	26	4.18848	0	NA	0.587436	1
IgG1_MFIorg_RUNX1_HPRR2890073_IgG1	378	26	12.1693	15.3846	0.791005	0.862077	1	371	25	8.89488	4	2.22372	0.633504	1	382	26	19.3717	19.2308	1.00733	1	1	382	26	5.75916	15.3846	0.374346	0.126174	1	382	26	2.6178	0	NA	0.857222	1	382	26	6.28272	3.84615	1.63351	0.937264	1	382	26	4.18848	0	NA	0.587436	1
IgG1_MFIorg_SCN4A_HPRR3720007_IgG1	378	26	12.1693	15.3846	0.791005	0.862077	1	371	25	8.3558	12	0.696316	0.794285	1	382	26	18.8482	26.9231	0.700075	0.452172	1	382	26	5.75916	15.3846	0.374346	0.126174	1	382	26	2.6178	0	NA	0.857222	1	382	26	6.02094	7.69231	0.782723	1	1	382	26	4.18848	0	NA	0.587436	1
IgG2_MFIorg_RASSF2_HPRR3300188_IgG2	378	26	12.1693	15.3846	0.791005	0.862077	1	371	25	8.08625	16	0.505391	0.318133	1	382	26	18.8482	26.9231	0.700075	0.452172	1	382	26	6.28272	7.69231	0.816754	1	1	382	26	2.09424	7.69231	0.272251	0.25811	1	382	26	6.02094	7.69231	0.782723	1	1	382	26	3.66492	7.69231	0.47644	0.615943	1
IgG2_MFIorg_RPS3A_HPRR3630009_IgG2	378	26	12.1693	15.3846	0.791005	0.862077	1	371	25	8.62534	8	1.07817	1	1	382	26	19.1099	23.0769	0.828098	0.81121	1	382	26	5.75916	15.3846	0.374346	0.126174	1	382	26	2.35602	3.84615	0.612565	1	1	382	26	6.5445	0	NA	0.355591	1	382	26	4.18848	0	NA	0.587436	1
IgA_MFIorg_STT3B_HPRR2960481_IgA	365	39	12.6027	10.2564	1.22877	0.867254	1	356	40	8.70787	7.5	1.16105	1	1	368	40	19.5652	17.5	1.11801	0.91775	1	368	40	5.97826	10	0.597826	0.516874	1	368	40	2.44565	2.5	0.978261	1	1	368	40	6.79348	0	NA	0.175636	1	368	40	4.07609	2.5	1.63043	0.953062	1
IgG1_MFIorg_SLC24A5_HPRR3790440_IgG1	365	39	12.6027	10.2564	1.22877	0.867254	1	357	39	8.40336	10.2564	0.819328	0.927326	1	368	40	19.2935	20	0.964674	1	1	368	40	6.79348	2.5	2.71739	0.474614	1	368	40	2.17391	5	0.434783	0.575847	1	368	40	5.97826	7.5	0.797101	0.972855	1	368	40	4.07609	2.5	1.63043	0.953062	1
IgA_MFIorg_FBXO38_HPRR3060074_IgA	399	5	12.5313	0	NA	0.871024	1	391	5	8.4399	20	0.421995	0.909563	1	403	5	19.3548	20	0.967742	1	1	403	5	6.45161	0	NA	1	1	403	5	2.48139	0	NA	1	1	403	5	6.20347	0	NA	1	1	403	5	3.97022	0	NA	1	1
IgA_MFIorg_FCHSD1_HPRR3460880_IgA	399	5	12.5313	0	NA	0.871024	1	391	5	8.69565	0	NA	1	1	403	5	19.603	0	NA	0.593959	1	403	5	6.45161	0	NA	1	1	403	5	2.48139	0	NA	1	1	403	5	6.20347	0	NA	1	1	403	5	3.97022	0	NA	1	1
IgG1_MFIorg_KRT73_HPRR3420612_IgG1	399	5	12.5313	0	NA	0.871024	1	392	4	8.41837	25	0.336735	0.778826	1	403	5	19.3548	20	0.967742	1	1	403	5	6.45161	0	NA	1	1	403	5	2.48139	0	NA	1	1	403	5	5.95533	20	0.297767	0.71639	1	403	5	3.97022	0	NA	1	1
IgG1_MFIorg_SLC45A2_HPRR3970176_IgG1	399	5	12.5313	0	NA	0.871024	1	392	4	8.67347	0	NA	1	1	403	5	19.603	0	NA	0.593959	1	403	5	6.45161	0	NA	1	1	403	5	2.48139	0	NA	1	1	403	5	6.20347	0	NA	1	1	403	5	3.97022	0	NA	1	1
IgA_MFIorg_SUPT7L_HPRR4110301_IgA	370	34	12.1622	14.7059	0.827027	0.873713	1	363	33	8.81543	6.06061	1.45455	0.82873	1	374	34	19.2513	20.5882	0.935065	1	1	374	34	6.41711	5.88235	1.09091	1	1	374	34	2.6738	0	NA	0.699388	1	374	34	5.61497	11.7647	0.477273	0.290025	1	374	34	4.0107	2.94118	1.36364	1	1
IgG1_MFIorg_SACS_HPRR3760354_IgG1	370	34	12.1622	14.7059	0.827027	0.873713	1	363	33	8.81543	6.06061	1.45455	0.82873	1	374	34	19.2513	20.5882	0.935065	1	1	374	34	6.14973	8.82353	0.69697	0.806889	1	374	34	2.6738	0	NA	0.699388	1	374	34	6.41711	2.94118	2.18182	0.663073	1	374	34	4.0107	2.94118	1.36364	1	1
IgG2_MFIorg_PPM1M_HPRR3970196_IgG2	370	34	12.1622	14.7059	0.827027	0.873713	1	363	33	8.81543	6.06061	1.45455	0.82873	1	374	34	19.2513	20.5882	0.935065	1	1	374	34	6.14973	8.82353	0.69697	0.806889	1	374	34	2.40642	2.94118	0.818182	1	1	374	34	6.41711	2.94118	2.18182	0.663073	1	374	34	4.0107	2.94118	1.36364	1	1
IgG2_MFIorg_RAPSN_HPRR3050586_IgG2	370	34	12.1622	14.7059	0.827027	0.873713	1	364	32	8.79121	6.25	1.40659	0.870617	1	374	34	19.2513	20.5882	0.935065	1	1	374	34	6.14973	8.82353	0.69697	0.806889	1	374	34	2.40642	2.94118	0.818182	1	1	374	34	6.41711	2.94118	2.18182	0.663073	1	374	34	3.74332	5.88235	0.636364	0.877766	1
IgA_MFIorg_FRMPD1_HPRR4290077_IgA	362	42	12.1547	14.2857	0.850829	0.881174	1	356	40	8.70787	7.5	1.16105	1	1	366	42	19.1257	21.4286	0.892532	0.879517	1	366	42	5.7377	11.9048	0.481967	0.223893	1	366	42	2.18579	4.7619	0.459016	0.620021	1	366	42	6.8306	0	NA	0.158974	1	366	42	3.82514	4.7619	0.803279	1	1
IgA_MFIorg_NAA11_HPRR3000370_IgA	362	42	12.1547	14.2857	0.850829	0.881174	1	355	41	8.16901	12.1951	0.669859	0.564026	1	365	43	18.9041	23.2558	0.812877	0.631909	1	365	43	5.20548	16.2791	0.319765	0.0130742	0.915899	365	43	2.46575	2.32558	1.06027	1	1	365	43	6.0274	6.97674	0.863927	1	1	365	43	4.10959	2.32558	1.76712	0.877038	1
IgG1_MFIorg_FCHSD1_HPRR3460880_IgG1	362	42	12.1547	14.2857	0.850829	0.881174	1	354	42	8.47458	9.52381	0.889831	1	1	366	42	19.1257	21.4286	0.892532	0.879517	1	366	42	6.55738	4.7619	1.37705	0.906305	1	366	42	2.45902	2.38095	1.03279	1	1	366	42	6.01093	7.14286	0.84153	1	1	366	42	3.82514	4.7619	0.803279	1	1
IgG1_MFIorg_MFAP3_HPRR2110018_IgG1	362	42	12.1547	14.2857	0.850829	0.881174	1	355	41	8.4507	9.7561	0.866197	1	1	366	42	19.1257	21.4286	0.892532	0.879517	1	366	42	5.46448	14.2857	0.382514	0.0596718	1	366	42	2.18579	4.7619	0.459016	0.620021	1	366	42	6.01093	7.14286	0.84153	1	1	366	42	4.37158	0	NA	0.335679	1
IgG2_MFIorg_SAP25_HPRR4090162_IgG2	362	42	12.1547	14.2857	0.850829	0.881174	1	357	39	8.40336	10.2564	0.819328	0.927326	1	366	42	19.1257	21.4286	0.892532	0.879517	1	366	42	6.28415	7.14286	0.879781	1	1	366	42	2.45902	2.38095	1.03279	1	1	366	42	6.01093	7.14286	0.84153	1	1	366	42	4.09836	2.38095	1.72131	0.901768	1
IgG2_MFIorg_HYDIN_HPRR3160276_IgG2	357	47	12.605	10.6383	1.18487	0.881325	1	351	45	8.83191	6.66667	1.32479	0.837165	1	361	47	19.9446	14.8936	1.33914	0.529938	1	361	47	6.37119	6.38298	0.998153	1	1	361	47	2.49307	2.12766	1.17175	1	1	361	47	6.37119	4.25532	1.49723	0.805965	1	361	47	4.43213	0	NA	0.283265	1
IgA_MFIorg_FANCC_HPRR4190688_IgA	382	22	12.5654	9.09091	1.3822	0.882089	1	376	20	8.51064	10	0.851064	1	1	386	22	19.6891	13.6364	1.44387	0.673406	1	386	22	6.73575	0	NA	0.418294	1	386	22	2.07254	9.09091	0.227979	0.173205	1	386	22	5.95855	9.09091	0.65544	0.889543	1	386	22	4.14508	0	NA	0.682083	1
IgA_MFIorg_MBLAC1_HPRR4130026_IgA	382	22	12.5654	9.09091	1.3822	0.882089	1	376	20	8.7766	5	1.75532	0.858812	1	386	22	19.6891	13.6364	1.44387	0.673406	1	386	22	6.21762	9.09091	0.683938	0.929895	1	386	22	2.33161	4.54545	0.512953	1	1	386	22	6.47668	0	NA	0.438308	1	386	22	4.14508	0	NA	0.682083	1
IgG1_MFIorg_AP5Z1_HPRR2441069_IgG1	382	22	12.5654	9.09091	1.3822	0.882089	1	376	20	9.04255	0	NA	0.318768	1	386	22	19.9482	9.09091	2.1943	0.328966	1	386	22	6.21762	9.09091	0.683938	0.929895	1	386	22	2.59067	0	NA	0.955668	1	386	22	6.47668	0	NA	0.438308	1	386	22	4.14508	0	NA	0.682083	1
IgG1_MFIorg_CISH_HPRR500011_IgG1	382	22	12.5654	9.09091	1.3822	0.882089	1	375	21	8.26667	14.2857	0.578667	0.576929	1	386	22	19.4301	18.1818	1.06865	1	1	386	22	6.47668	4.54545	1.42487	1	1	386	22	2.33161	4.54545	0.512953	1	1	386	22	5.95855	9.09091	0.65544	0.889543	1	386	22	4.14508	0	NA	0.682083	1
IgG1_MFIorg_ENC1_HPRR1770081_IgG1	382	22	12.5654	9.09091	1.3822	0.882089	1	374	22	8.02139	18.1818	0.441176	0.207087	1	386	22	19.171	22.7273	0.843523	0.894002	1	386	22	5.95855	13.6364	0.43696	0.324459	1	386	22	2.33161	4.54545	0.512953	1	1	386	22	6.21762	4.54545	1.36788	1	1	386	22	4.14508	0	NA	0.682083	1
IgG1_MFIorg_IL27RA_HPRR4200073_IgG1	382	22	12.5654	9.09091	1.3822	0.882089	1	374	22	8.55615	9.09091	0.941176	1	1	386	22	19.4301	18.1818	1.06865	1	1	386	22	6.21762	9.09091	0.683938	0.929895	1	386	22	2.59067	0	NA	0.955668	1	386	22	6.21762	4.54545	1.36788	1	1	386	22	4.14508	0	NA	0.682083	1
IgG1_MFIorg_LY6G6C_HPRR3340376_IgG1	382	22	12.5654	9.09091	1.3822	0.882089	1	376	20	8.51064	10	0.851064	1	1	386	22	19.4301	18.1818	1.06865	1	1	386	22	5.95855	13.6364	0.43696	0.324459	1	386	22	2.59067	0	NA	0.955668	1	386	22	6.47668	0	NA	0.438308	1	386	22	4.14508	0	NA	0.682083	1
IgG1_MFIorg_PGM1*_HPRR3340411_IgG1	382	22	12.5654	9.09091	1.3822	0.882089	1	374	22	8.82353	4.54545	1.94118	0.760726	1	386	22	19.6891	13.6364	1.44387	0.673406	1	386	22	6.47668	4.54545	1.42487	1	1	386	22	2.59067	0	NA	0.955668	1	386	22	6.21762	4.54545	1.36788	1	1	386	22	4.14508	0	NA	0.682083	1
IgG1_MFIorg_TGIF1_HPRR3450152_IgG1	382	22	12.5654	9.09091	1.3822	0.882089	1	374	22	8.55615	9.09091	0.941176	1	1	386	22	19.4301	18.1818	1.06865	1	1	386	22	6.73575	0	NA	0.418294	1	386	22	2.59067	0	NA	0.955668	1	386	22	6.21762	4.54545	1.36788	1	1	386	22	3.62694	9.09091	0.398964	0.471767	1
IgG1_MFIorg_TIMM13_HPRR3870202_IgG1	382	22	12.5654	9.09091	1.3822	0.882089	1	375	21	8.8	4.7619	1.848	0.80835	1	385	23	19.7403	13.0435	1.51342	0.604505	1	385	23	6.49351	4.34783	1.49351	1	1	385	23	2.5974	0	NA	0.929508	1	385	23	6.23377	4.34783	1.43377	1	1	385	23	3.8961	4.34783	0.896104	1	1
IgG1_MFIorg_VCPIP1_HPRR2540645_IgG1	382	22	12.5654	9.09091	1.3822	0.882089	1	374	22	8.28877	13.6364	0.607843	0.632263	1	386	22	19.4301	18.1818	1.06865	1	1	386	22	6.21762	9.09091	0.683938	0.929895	1	386	22	2.33161	4.54545	0.512953	1	1	386	22	6.21762	4.54545	1.36788	1	1	386	22	4.14508	0	NA	0.682083	1
IgG2_MFIorg_ACCSL_HPRR3051136_IgG2	382	22	12.5654	9.09091	1.3822	0.882089	1	375	21	7.73333	23.8095	0.3248	0.0308705	1	386	22	18.9119	27.2727	0.693437	0.491477	1	386	22	6.21762	9.09091	0.683938	0.929895	1	386	22	2.33161	4.54545	0.512953	1	1	386	22	5.95855	9.09091	0.65544	0.889543	1	386	22	3.36788	13.6364	0.246978	0.0644814	1
IgG2_MFIorg_IQCD_HPRR3640033_IgG2	382	22	12.5654	9.09091	1.3822	0.882089	1	375	21	8.8	4.7619	1.848	0.80835	1	386	22	19.6891	13.6364	1.44387	0.673406	1	386	22	6.21762	9.09091	0.683938	0.929895	1	386	22	2.33161	4.54545	0.512953	1	1	386	22	6.47668	0	NA	0.438308	1	386	22	3.88601	4.54545	0.854922	1	1
IgG2_MFIorg_LGALS9B*_HPRR3340182_IgG2	382	22	12.5654	9.09091	1.3822	0.882089	1	375	21	8.8	4.7619	1.848	0.80835	1	386	22	19.6891	13.6364	1.44387	0.673406	1	386	22	6.21762	9.09091	0.683938	0.929895	1	386	22	2.59067	0	NA	0.955668	1	386	22	6.47668	0	NA	0.438308	1	386	22	4.14508	0	NA	0.682083	1
IgG2_MFIorg_NHP2_HPRR3590079_IgG2	382	22	12.5654	9.09091	1.3822	0.882089	1	375	21	8.53333	9.52381	0.896	1	1	386	22	19.4301	18.1818	1.06865	1	1	386	22	5.95855	13.6364	0.43696	0.324459	1	386	22	2.59067	0	NA	0.955668	1	386	22	6.47668	0	NA	0.438308	1	386	22	4.14508	0	NA	0.682083	1
IgA_MFIorg_SRFBP1_HPRR3010357_IgA	346	58	12.1387	13.7931	0.880058	0.889733	1	338	58	9.46746	3.44828	2.74556	0.208379	1	349	59	19.7708	16.9492	1.16648	0.742027	1	349	59	6.30372	6.77966	0.929799	1	1	349	59	2.5788	1.69492	1.52149	1	1	349	59	6.01719	6.77966	0.887536	1	1	349	59	3.72493	5.08475	0.732569	0.892546	1
IgG1_MFIorg_HAS2_HPRR3761164_IgG1	349	55	12.6074	10.9091	1.15568	0.89244	1	342	54	8.77193	7.40741	1.18421	0.943179	1	353	55	19.83	16.3636	1.21184	0.67323	1	353	55	5.66572	10.9091	0.519358	0.236396	1	353	55	2.54958	1.81818	1.40227	1	1	353	55	6.79887	1.81818	3.73938	0.258325	1	353	55	4.53258	0	NA	0.215944	1
IgG2_MFIorg_CEP89_HPRR3110064_IgG2	393	11	12.2137	18.1818	0.671756	0.897614	1	386	10	8.54922	10	0.854922	1	1	397	11	19.1436	27.2727	0.701931	0.774657	1	397	11	6.29723	9.09091	0.692695	1	1	397	11	2.51889	0	NA	1	1	397	11	6.29723	0	NA	0.824483	1	397	11	3.52645	18.1818	0.193955	0.0924217	1
IgG2_MFIorg_SIPA1L3_HPRR3250137_IgG2	393	11	12.2137	18.1818	0.671756	0.897614	1	385	11	8.83117	0	NA	0.627599	1	397	11	19.3955	18.1818	1.06675	1	1	397	11	6.29723	9.09091	0.692695	1	1	397	11	2.51889	0	NA	1	1	397	11	6.04534	9.09091	0.664987	1	1	397	11	4.03023	0	NA	1	1
IgA_MFIorg_CYP2A7*_HPRR3260175_IgA	374	30	12.5668	10	1.25668	0.902376	1	366	30	9.01639	3.33333	2.70492	0.465863	1	378	30	19.8413	13.3333	1.4881	0.52982	1	378	30	6.61376	3.33333	1.98413	0.749156	1	378	30	2.38095	3.33333	0.714286	1	1	378	30	6.08466	6.66667	0.912698	1	1	378	30	4.2328	0	NA	0.508585	1
IgA_MFIorg_EFCC1_HPRR3830201_IgA	374	30	12.5668	10	1.25668	0.902376	1	366	30	7.65027	20	0.382514	0.0474498	1	378	30	18.5185	30	0.617284	0.196407	1	378	30	6.08466	10	0.608466	0.647822	1	378	30	2.6455	0	NA	0.772859	1	378	30	5.29101	16.6667	0.31746	0.0352779	1	378	30	3.96825	3.33333	1.19048	1	1
IgA_MFIorg_MED29_HPRR3830075_IgA	374	30	12.5668	10	1.25668	0.902376	1	367	29	8.17439	13.7931	0.592643	0.486757	1	378	30	19.0476	23.3333	0.816327	0.740049	1	378	30	6.34921	6.66667	0.952381	1	1	378	30	2.6455	0	NA	0.772859	1	378	30	6.08466	6.66667	0.912698	1	1	378	30	3.7037	6.66667	0.555556	0.751888	1
IgA_MFIorg_STK10_HPRR2210075_IgA	374	30	12.5668	10	1.25668	0.902376	1	366	30	8.74317	6.66667	1.31148	0.959043	1	377	31	19.6286	16.129	1.21698	0.812202	1	377	31	6.36605	6.45161	0.986737	1	1	377	31	2.65252	0	NA	0.753569	1	377	31	6.1008	6.45161	0.945623	1	1	377	31	3.97878	3.22581	1.23342	1	1
IgA_MFIorg_USF3_HPRR2840158_IgA	374	30	12.5668	10	1.25668	0.902376	1	366	30	8.46995	10	0.846995	1	1	377	31	19.3634	19.3548	1.00044	1	1	377	31	6.36605	6.45161	0.986737	1	1	377	31	2.65252	0	NA	0.753569	1	377	31	6.36605	3.22581	1.97347	0.755617	1	377	31	3.44828	9.67742	0.356322	0.216365	1
IgG1_MFIorg_TRAF4_HPRR2500072_IgG1	374	30	12.5668	10	1.25668	0.902376	1	367	29	8.99183	3.44828	2.60763	0.495513	1	378	30	19.8413	13.3333	1.4881	0.52982	1	378	30	6.61376	3.33333	1.98413	0.749156	1	378	30	2.38095	3.33333	0.714286	1	1	378	30	6.34921	3.33333	1.90476	0.78908	1	378	30	4.2328	0	NA	0.508585	1
IgG1_MFIorg_ZNF776*_HPRR2840097_IgG1	374	30	12.5668	10	1.25668	0.902376	1	367	29	8.44687	10.3448	0.81653	0.994451	1	378	30	19.3122	20	0.965608	1	1	378	30	6.08466	10	0.608466	0.647822	1	378	30	2.6455	0	NA	0.772859	1	378	30	6.34921	3.33333	1.90476	0.78908	1	378	30	4.2328	0	NA	0.508585	1
IgG2_MFIorg_MFAP4_HPRR3760989_IgG2	374	30	12.5668	10	1.25668	0.902376	1	367	29	8.44687	10.3448	0.81653	0.994451	1	378	30	19.3122	20	0.965608	1	1	378	30	5.82011	13.3333	0.436508	0.217452	1	378	30	2.6455	0	NA	0.772859	1	378	30	6.34921	3.33333	1.90476	0.78908	1	378	30	4.2328	0	NA	0.508585	1
IgA_MFIorg_CDC42EP2_HPRR3050449_IgA	385	19	12.2078	15.7895	0.77316	0.915594	1	377	19	8.48806	10.5263	0.806366	1	1	388	20	19.3299	20	0.966495	1	1	388	20	6.18557	10	0.618557	0.832361	1	388	20	2.57732	0	NA	1	1	388	20	5.6701	15	0.378007	0.223026	1	388	20	4.12371	0	NA	0.736979	1
IgA_MFIorg_TCHHL1_HPRR3410198_IgA	385	19	12.2078	15.7895	0.77316	0.915594	1	377	19	7.95756	21.0526	0.377984	0.116804	1	389	19	18.7661	31.5789	0.594259	0.278889	1	389	19	5.9126	15.7895	0.374464	0.21495	1	389	19	2.57069	0	NA	1	1	389	19	5.65553	15.7895	0.358183	0.190671	1	389	19	3.59897	10.5263	0.341902	0.36085	1
IgG1_MFIorg_AP3M2*_HPRR3320066_IgG1	385	19	12.2078	15.7895	0.77316	0.915594	1	378	18	8.46561	11.1111	0.761905	1	1	389	19	19.0231	26.3158	0.722879	0.625397	1	389	19	6.16967	10.5263	0.586118	0.780866	1	389	19	2.57069	0	NA	1	1	389	19	5.9126	10.5263	0.561697	0.742194	1	389	19	4.11311	0	NA	0.766718	1
IgG1_MFIorg_C11orf58_HPRR3050198_IgG1	385	19	12.2078	15.7895	0.77316	0.915594	1	377	19	8.48806	10.5263	0.806366	1	1	389	19	19.0231	26.3158	0.722879	0.625397	1	389	19	6.42674	5.26316	1.22108	1	1	389	19	2.31362	5.26316	0.439589	0.958418	1	389	19	6.16967	5.26316	1.17224	1	1	389	19	3.85604	5.26316	0.732648	1	1
IgG1_MFIorg_LACRT_HPRR3730656_IgG1	385	19	12.2078	15.7895	0.77316	0.915594	1	376	20	8.7766	5	1.75532	0.858812	1	388	20	19.3299	20	0.966495	1	1	388	20	6.18557	10	0.618557	0.832361	1	388	20	2.31959	5	0.463918	0.9884	1	388	20	6.18557	5	1.23711	1	1	388	20	3.86598	5	0.773196	1	1
IgG1_MFIorg_PAFAH1B3_HPRR670084_IgG1	385	19	12.2078	15.7895	0.77316	0.915594	1	378	18	8.73016	5.55556	1.57143	0.968777	1	389	19	19.2802	21.0526	0.91581	1	1	389	19	6.16967	10.5263	0.586118	0.780866	1	389	19	2.31362	5.26316	0.439589	0.958418	1	389	19	6.42674	0	NA	0.515243	1	389	19	4.11311	0	NA	0.766718	1
IgG1_MFIorg_SDS_HPRR4110360_IgG1	385	19	12.2078	15.7895	0.77316	0.915594	1	377	19	8.48806	10.5263	0.806366	1	1	388	20	19.0722	25	0.762887	0.715779	1	388	20	5.92784	15	0.395189	0.249977	1	388	20	2.57732	0	NA	1	1	388	20	6.18557	5	1.23711	1	1	388	20	3.86598	5	0.773196	1	1
IgG1_MFIorg_ZSWIM8_HPRR3020973_IgG1	385	19	12.2078	15.7895	0.77316	0.915594	1	378	18	8.46561	11.1111	0.761905	1	1	389	19	19.2802	21.0526	0.91581	1	1	389	19	5.9126	15.7895	0.374464	0.21495	1	389	19	2.31362	5.26316	0.439589	0.958418	1	389	19	6.16967	5.26316	1.17224	1	1	389	19	4.11311	0	NA	0.766718	1
IgG2_MFIorg_CSRP3*_HPRR3200073_IgG2	385	19	12.2078	15.7895	0.77316	0.915594	1	379	17	8.17942	17.6471	0.4635	0.357219	1	389	19	19.0231	26.3158	0.722879	0.625397	1	389	19	6.42674	5.26316	1.22108	1	1	389	19	2.31362	5.26316	0.439589	0.958418	1	389	19	5.65553	15.7895	0.358183	0.190671	1	389	19	3.85604	5.26316	0.732648	1	1
IgG2_MFIorg_LHFPL6_HPRR3980100_IgG2	385	19	12.2078	15.7895	0.77316	0.915594	1	376	20	9.04255	0	NA	0.318768	1	387	21	19.6382	14.2857	1.37468	0.748177	1	387	21	6.20155	9.52381	0.651163	0.882039	1	387	21	2.58398	0	NA	0.982999	1	387	21	6.45995	0	NA	0.462326	1	387	21	4.13437	0	NA	0.708811	1
IgA_MFIorg_ADA2_HPRR221145_IgA	366	38	12.5683	10.5263	1.19399	0.916338	1	359	37	9.1922	2.7027	3.40111	0.301411	1	370	38	20	13.1579	1.52	0.423172	1	370	38	6.48649	5.26316	1.23243	1	1	370	38	2.43243	2.63158	0.924324	1	1	370	38	6.48649	2.63158	2.46486	0.556253	1	370	38	4.32432	0	NA	0.384852	1
IgA_MFIorg_PTGES3_HPRR3070156_IgA	366	38	12.5683	10.5263	1.19399	0.916338	1	360	36	8.61111	8.33333	1.03333	1	1	369	39	19.7832	15.3846	1.28591	0.654114	1	369	39	6.23306	7.69231	0.810298	0.991912	1	369	39	2.16802	5.12821	0.422764	0.553509	1	369	39	5.96206	7.69231	0.775068	0.938279	1	369	39	4.33604	0	NA	0.37188	1
IgG2_MFIorg_MUCL1_HPRR3070737_IgG2	366	38	12.5683	10.5263	1.19399	0.916338	1	359	37	8.91365	5.40541	1.64903	0.676605	1	369	39	19.7832	15.3846	1.28591	0.654114	1	369	39	5.69106	12.8205	0.443902	0.164895	1	369	39	2.43902	2.5641	0.95122	1	1	369	39	6.77507	0	NA	0.184611	1	369	39	4.33604	0	NA	0.37188	1
IgA_MFIorg_LFNG_HPRR3920022_IgA	377	27	12.2016	14.8148	0.823607	0.92365	1	368	28	8.42391	10.7143	0.786232	0.946464	1	379	29	18.9974	24.1379	0.787034	0.666158	1	379	29	5.80475	13.7931	0.420844	0.192566	1	379	29	2.63852	0	NA	0.792825	1	379	29	6.59631	0	NA	0.304967	1	379	29	3.69393	6.89655	0.53562	0.718805	1
IgA_MFIorg_MICOS10_HPRR3410235_IgA	377	27	12.2016	14.8148	0.823607	0.92365	1	369	27	8.40108	11.1111	0.756098	0.897051	1	380	28	18.9474	25	0.757895	0.593036	1	380	28	6.31579	7.14286	0.884211	1	1	380	28	2.63158	0	NA	0.813509	1	380	28	5.52632	14.2857	0.386842	0.145152	1	380	28	3.94737	3.57143	1.10526	1	1
IgA_MFIorg_MRPL49_HPRR3940221_IgA	377	27	12.2016	14.8148	0.823607	0.92365	1	369	27	9.21409	0	NA	0.19571	1	381	27	19.685	14.8148	1.32874	0.713704	1	381	27	6.29921	7.40741	0.850394	1	1	381	27	2.3622	3.7037	0.637795	1	1	381	27	6.29921	3.7037	1.70079	0.897975	1	381	27	4.19948	0	NA	0.56641	1
IgG1_MFIorg_FBLIM1_HPRR4190759_IgG1	377	27	12.2016	14.8148	0.823607	0.92365	1	369	27	9.21409	0	NA	0.19571	1	381	27	19.685	14.8148	1.32874	0.713704	1	381	27	6.03675	11.1111	0.543307	0.525122	1	381	27	2.62467	0	NA	0.834958	1	381	27	6.03675	7.40741	0.814961	1	1	381	27	4.19948	0	NA	0.56641	1
IgG1_MFIorg_LRRC20_HPRR3020584_IgG1	377	27	12.2016	14.8148	0.823607	0.92365	1	371	25	8.89488	4	2.22372	0.633504	1	381	27	19.4226	18.5185	1.04882	1	1	381	27	6.03675	11.1111	0.543307	0.525122	1	381	27	2.62467	0	NA	0.834958	1	381	27	6.29921	3.7037	1.70079	0.897975	1	381	27	4.19948	0	NA	0.56641	1
IgG1_MFIorg_TSC1_HPRR400117_IgG1	377	27	12.2016	14.8148	0.823607	0.92365	1	371	25	8.89488	4	2.22372	0.633504	1	381	27	19.4226	18.5185	1.04882	1	1	381	27	6.03675	11.1111	0.543307	0.525122	1	381	27	2.62467	0	NA	0.834958	1	381	27	6.29921	3.7037	1.70079	0.897975	1	381	27	4.19948	0	NA	0.56641	1
IgG2_MFIorg_ASIC1_HPRR3070190_IgG2	377	27	12.2016	14.8148	0.823607	0.92365	1	370	26	8.37838	11.5385	0.726126	0.846291	1	381	27	18.8976	25.9259	0.728909	0.521443	1	381	27	6.03675	11.1111	0.543307	0.525122	1	381	27	2.3622	3.7037	0.637795	1	1	381	27	5.77428	11.1111	0.519685	0.48258	1	381	27	4.19948	0	NA	0.56641	1
IgG2_MFIorg_MTHFD1*_HPRR3340240_IgG2	377	27	12.2016	14.8148	0.823607	0.92365	1	370	26	8.64865	7.69231	1.12432	1	1	381	27	19.4226	18.5185	1.04882	1	1	381	27	6.29921	7.40741	0.850394	1	1	381	27	2.3622	3.7037	0.637795	1	1	381	27	5.77428	11.1111	0.519685	0.48258	1	381	27	4.19948	0	NA	0.56641	1
IgG2_MFIorg_TIGD1_HPRR2930412_IgG2	377	27	12.2016	14.8148	0.823607	0.92365	1	370	26	8.10811	15.3846	0.527027	0.358589	1	381	27	18.8976	25.9259	0.728909	0.521443	1	381	27	5.77428	14.8148	0.389764	0.146839	1	381	27	2.3622	3.7037	0.637795	1	1	381	27	6.29921	3.7037	1.70079	0.897975	1	381	27	4.19948	0	NA	0.56641	1
IgA_MFIorg_CD300LB_HPRR3420381_IgA	391	13	12.532	7.69231	1.62916	0.925714	1	383	13	8.61619	7.69231	1.1201	1	1	395	13	19.4937	15.3846	1.26709	0.990235	1	395	13	6.58228	0	NA	0.704683	1	395	13	2.53165	0	NA	1	1	395	13	6.32911	0	NA	0.727421	1	395	13	3.79747	7.69231	0.493671	1	1
IgA_MFIorg_MYPN_HPRR3020288_IgA	391	13	12.532	7.69231	1.62916	0.925714	1	384	12	8.07292	25	0.322917	0.12408	1	395	13	18.9873	30.7692	0.617089	0.483228	1	395	13	6.32911	7.69231	0.822785	1	1	395	13	2.53165	0	NA	1	1	395	13	5.82278	15.3846	0.378481	0.408381	1	395	13	4.05063	0	NA	0.988641	1
IgG1_MFIorg_ELK4_HPRR360180_IgG1	391	13	12.532	7.69231	1.62916	0.925714	1	383	13	8.87728	0	NA	0.535088	1	394	14	19.797	7.14286	2.77157	0.404641	1	394	14	6.34518	7.14286	0.888325	1	1	394	14	2.53807	0	NA	1	1	394	14	6.34518	0	NA	0.684897	1	394	14	4.06091	0	NA	0.945242	1
IgG1_MFIorg_GCG_HPRR2920187_IgG1	391	13	12.532	7.69231	1.62916	0.925714	1	384	12	8.59375	8.33333	1.03125	1	1	395	13	19.4937	15.3846	1.26709	0.990235	1	395	13	6.58228	0	NA	0.704683	1	395	13	2.27848	7.69231	0.296203	0.74092	1	395	13	6.32911	0	NA	0.727421	1	395	13	4.05063	0	NA	0.988641	1
IgG1_MFIorg_GOLGA3_HPRR3070204_IgG1	391	13	12.532	7.69231	1.62916	0.925714	1	383	13	8.35509	15.3846	0.543081	0.699208	1	395	13	19.4937	15.3846	1.26709	0.990235	1	395	13	6.58228	0	NA	0.704683	1	395	13	2.27848	7.69231	0.296203	0.74092	1	395	13	6.07595	7.69231	0.789873	1	1	395	13	4.05063	0	NA	0.988641	1
IgG1_MFIorg_MFHAS1_HPRR3760238_IgG1	391	13	12.532	7.69231	1.62916	0.925714	1	384	12	8.59375	8.33333	1.03125	1	1	395	13	19.4937	15.3846	1.26709	0.990235	1	395	13	6.32911	7.69231	0.822785	1	1	395	13	2.53165	0	NA	1	1	395	13	6.32911	0	NA	0.727421	1	395	13	4.05063	0	NA	0.988641	1
IgA_MFIorg_ZMIZ1_HPRR1430031_IgA	358	46	12.5698	10.8696	1.15642	0.926834	1	352	44	8.23864	11.3636	0.725	0.680183	1	361	47	19.1136	21.2766	0.898338	0.875415	1	361	47	6.92521	2.12766	3.25485	0.34254	1	361	47	2.21607	4.25532	0.520776	0.72706	1	361	47	6.37119	4.25532	1.49723	0.805965	1	361	47	3.60111	6.38298	0.564174	0.599751	1
IgG2_MFIorg_ROBO4_HPRR3760566_IgG2	369	35	12.1951	14.2857	0.853659	0.92797	1	362	34	8.56354	8.82353	0.970534	1	1	373	35	19.0349	22.8571	0.832775	0.746329	1	373	35	5.89812	11.4286	0.516086	0.358165	1	373	35	2.68097	0	NA	0.68245	1	373	35	6.16622	5.71429	1.07909	1	1	373	35	4.02145	2.85714	1.40751	1	1
IgG1_MFIorg_EFNA2_HPRR3700079_IgG1	361	43	12.1884	13.9535	0.8735	0.930428	1	354	42	9.03955	4.7619	1.89831	0.519368	1	364	44	19.5055	18.1818	1.0728	0.993681	1	364	44	6.31868	6.81818	0.92674	1	1	364	44	2.1978	4.54545	0.483516	0.663453	1	364	44	6.04396	6.81818	0.886447	1	1	364	44	4.12088	2.27273	1.81319	0.852906	1
IgA_MFIorg_GET1-SH3BGR*_HPRR270047_IgA	353	51	12.1813	13.7255	0.887495	0.931805	1	347	49	8.93372	6.12245	1.45917	0.700114	1	357	51	19.3277	19.6078	0.985714	1	1	357	51	5.88235	9.80392	0.6	0.443641	1	357	51	2.52101	1.96078	1.28571	1	1	357	51	6.16246	5.88235	1.04762	1	1	357	51	4.48179	0	NA	0.247353	1
IgA_MFIorg_GOLGA3_HPRR3070204_IgA	353	51	12.1813	13.7255	0.887495	0.931805	1	347	49	7.20461	18.3673	0.392251	0.0193606	1	356	52	17.6966	30.7692	0.57514	0.0412888	1	356	52	5.33708	13.4615	0.396469	0.0528005	1	356	52	2.24719	3.84615	0.58427	0.828601	1	356	52	5.61798	9.61538	0.58427	0.416102	1	356	52	3.65169	5.76923	0.632959	0.724525	1
IgA_MFIorg_HLA-DRA_HPRR3320107_IgA	353	51	12.1813	13.7255	0.887495	0.931805	1	345	51	8.69565	7.84314	1.1087	1	1	354	54	19.4915	18.5185	1.05254	1	1	354	54	5.9322	9.25926	0.640678	0.52655	1	354	54	2.25989	3.7037	0.610169	0.86758	1	354	54	5.9322	7.40741	0.800847	0.907292	1	354	54	4.23729	1.85185	2.28814	0.642026	1
IgG1_MFIorg_LY75*_HPRR3720164_IgG1	353	51	12.1813	13.7255	0.887495	0.931805	1	347	49	9.2219	4.08163	2.25937	0.352421	1	357	51	19.6078	17.6471	1.11111	0.887028	1	357	51	5.88235	9.80392	0.6	0.443641	1	357	51	2.80112	0	NA	0.467783	1	357	51	6.44258	3.92157	1.64286	0.696459	1	357	51	4.20168	1.96078	2.14286	0.699792	1
IgA_MFIorg_C19orf12_HPRR1950838_IgA	337	67	12.1662	13.4328	0.905704	0.932694	1	329	67	8.20669	10.4478	0.785497	0.720635	1	340	68	18.8235	22.0588	0.853333	0.65397	1	340	68	6.76471	4.41176	1.53333	0.6504	1	340	68	2.35294	2.94118	0.8	1	1	340	68	6.17647	5.88235	1.05	1	1	340	68	4.11765	2.94118	1.4	0.909188	1
IgA_MFIorg_RNF40_HPRR3150190_IgA	350	54	12.5714	11.1111	1.13143	0.935186	1	342	54	9.06433	5.55556	1.63158	0.55254	1	353	55	19.83	16.3636	1.21184	0.67323	1	353	55	6.51558	5.45455	1.19452	0.997679	1	353	55	2.54958	1.81818	1.40227	1	1	353	55	6.51558	3.63636	1.79178	0.598943	1	353	55	3.96601	3.63636	1.09065	1	1
IgA_MFIorg_BTBD10_HPRR3050404_IgA	383	21	12.5326	9.52381	1.31593	0.946276	1	376	20	8.51064	10	0.851064	1	1	387	21	19.3798	19.0476	1.01744	1	1	387	21	6.20155	9.52381	0.651163	0.882039	1	387	21	2.58398	0	NA	0.982999	1	387	21	5.94315	9.52381	0.624031	0.842097	1	387	21	4.13437	0	NA	0.708811	1
IgA_MFIorg_PRR3_HPRR3390106_IgA	383	21	12.5326	9.52381	1.31593	0.946276	1	375	21	8.8	4.7619	1.848	0.80835	1	387	21	19.6382	14.2857	1.37468	0.748177	1	387	21	6.45995	4.7619	1.35659	1	1	387	21	2.32558	4.7619	0.488372	1	1	387	21	6.20155	4.7619	1.30233	1	1	387	21	4.13437	0	NA	0.708811	1
IgA_MFIorg_RASSF7_HPRR4110173_IgA	383	21	12.5326	9.52381	1.31593	0.946276	1	374	22	8.82353	4.54545	1.94118	0.760726	1	386	22	19.6891	13.6364	1.44387	0.673406	1	386	22	6.47668	4.54545	1.42487	1	1	386	22	2.59067	0	NA	0.955668	1	386	22	6.47668	0	NA	0.438308	1	386	22	3.62694	9.09091	0.398964	0.471767	1
IgG1_MFIorg_FAU_HPRR4030199_IgG1	383	21	12.5326	9.52381	1.31593	0.946276	1	376	20	8.24468	15	0.549645	0.52138	1	386	22	19.171	22.7273	0.843523	0.894002	1	386	22	5.95855	13.6364	0.43696	0.324459	1	386	22	2.59067	0	NA	0.955668	1	386	22	6.21762	4.54545	1.36788	1	1	386	22	3.88601	4.54545	0.854922	1	1
IgG1_MFIorg_His6ABP_IgG1	383	21	12.5326	9.52381	1.31593	0.946276	1	376	20	9.04255	0	NA	0.318768	1	387	21	19.8966	9.52381	2.08915	0.374495	1	387	21	6.45995	4.7619	1.35659	1	1	387	21	2.32558	4.7619	0.488372	1	1	387	21	6.45995	0	NA	0.462326	1	387	21	4.13437	0	NA	0.708811	1
IgG1_MFIorg_PNPLA1_HPRR2630191_IgG1	383	21	12.5326	9.52381	1.31593	0.946276	1	375	21	9.06667	0	NA	0.296955	1	387	21	19.8966	9.52381	2.08915	0.374495	1	387	21	6.20155	9.52381	0.651163	0.882039	1	387	21	2.58398	0	NA	0.982999	1	387	21	6.45995	0	NA	0.462326	1	387	21	4.13437	0	NA	0.708811	1
IgG2_MFIorg_HCCS_HPRR4160074_IgG2	383	21	12.5326	9.52381	1.31593	0.946276	1	376	20	8.7766	5	1.75532	0.858812	1	387	21	19.6382	14.2857	1.37468	0.748177	1	387	21	6.20155	9.52381	0.651163	0.882039	1	387	21	2.58398	0	NA	0.982999	1	387	21	6.45995	0	NA	0.462326	1	387	21	4.13437	0	NA	0.708811	1
IgA_MFIorg_DBNDD2_HPRR4130094_IgA	375	29	12.5333	10.3448	1.21156	0.958406	1	368	28	8.42391	10.7143	0.786232	0.946464	1	379	29	19.2612	20.6897	0.930959	1	1	379	29	6.33245	6.89655	0.918206	1	1	379	29	2.37467	3.44828	0.688654	1	1	379	29	6.33245	3.44828	1.83641	0.823928	1	379	29	3.69393	6.89655	0.53562	0.718805	1
IgA_MFIorg_LRRC73_HPRR3470080_IgA	375	29	12.5333	10.3448	1.21156	0.958406	1	369	27	8.13008	14.8148	0.54878	0.400339	1	379	29	18.9974	24.1379	0.787034	0.666158	1	379	29	5.80475	13.7931	0.420844	0.192566	1	379	29	2.37467	3.44828	0.688654	1	1	379	29	6.59631	0	NA	0.304967	1	379	29	3.43008	10.3448	0.331574	0.17617	1
IgG1_MFIorg_ENO3*_HPRR4370068_IgG1	375	29	12.5333	10.3448	1.21156	0.958406	1	368	28	8.69565	7.14286	1.21739	1	1	378	30	19.5767	16.6667	1.1746	0.882149	1	378	30	6.61376	3.33333	1.98413	0.749156	1	378	30	2.1164	6.66667	0.31746	0.348207	1	378	30	6.61376	0	NA	0.289876	1	378	30	3.7037	6.66667	0.555556	0.751888	1
IgG2_MFIorg_RBBP8_HPRR3120015_IgG2	375	29	12.5333	10.3448	1.21156	0.958406	1	368	28	8.15217	14.2857	0.570652	0.443139	1	378	30	19.0476	23.3333	0.816327	0.740049	1	378	30	6.87831	0	NA	0.272949	1	378	30	2.38095	3.33333	0.714286	1	1	378	30	6.08466	6.66667	0.912698	1	1	378	30	3.96825	3.33333	1.19048	1	1
IgG2_MFIorg_SAMD1_HPRR3270103_IgG2	375	29	12.5333	10.3448	1.21156	0.958406	1	367	29	8.71935	6.89655	1.26431	1	1	379	29	19.5251	17.2414	1.13245	0.955207	1	379	29	6.33245	6.89655	0.918206	1	1	379	29	2.37467	3.44828	0.688654	1	1	379	29	6.59631	0	NA	0.304967	1	379	29	3.95778	3.44828	1.14776	1	1
IgG2_MFIorg_TAF9B_HPRR3390195_IgG2	375	29	12.5333	10.3448	1.21156	0.958406	1	367	29	8.17439	13.7931	0.592643	0.486757	1	378	30	19.3122	20	0.965608	1	1	378	30	6.08466	10	0.608466	0.647822	1	378	30	2.38095	3.33333	0.714286	1	1	378	30	6.08466	6.66667	0.912698	1	1	378	30	4.2328	0	NA	0.508585	1
IgA_MFIorg_C12orf65_HPRR3070438_IgA	367	37	12.5341	10.8108	1.1594	0.966907	1	360	36	8.33333	11.1111	0.75	0.79853	1	370	38	19.1892	21.0526	0.911486	0.951132	1	370	38	5.94595	10.5263	0.564865	0.451995	1	370	38	2.7027	0	NA	0.634619	1	370	38	6.21622	5.26316	1.18108	1	1	370	38	4.05405	2.63158	1.54054	1	1
IgG1_MFIorg_SLC6A13_HPRR3830001_IgG1	367	37	12.5341	10.8108	1.1594	0.966907	1	359	37	8.35655	10.8108	0.772981	0.842097	1	371	37	19.1375	21.6216	0.885108	0.883523	1	371	37	6.19946	8.10811	0.7646	0.920078	1	371	37	2.42588	2.7027	0.897574	1	1	371	37	6.19946	5.40541	1.1469	1	1	371	37	4.04313	2.7027	1.49596	1	1
IgG2_MFIorg_CFAP221_HPRR3400163_IgG2	367	37	12.5341	10.8108	1.1594	0.966907	1	361	35	8.86427	5.71429	1.55125	0.749612	1	371	37	19.6765	16.2162	1.21339	0.771968	1	371	37	6.469	5.40541	1.19677	1	1	371	37	2.69542	0	NA	0.65009	1	371	37	6.469	2.7027	2.39353	0.581316	1	371	37	3.77358	5.40541	0.698113	0.965273	1
IgA_MFIorg_KIF13A_HPRR2620166_IgA	360	44	12.2222	13.6364	0.896296	0.978931	1	354	42	7.62712	16.6667	0.457627	0.0918297	1	363	45	18.1818	28.8889	0.629371	0.129883	1	363	45	5.50964	13.3333	0.413223	0.0885374	1	363	45	1.92837	6.66667	0.289256	0.153315	1	363	45	6.33609	4.44444	1.42562	0.865336	1	363	45	4.13223	2.22222	1.8595	0.829361	1
IgA_MFIorg_MRPS9_HPRR3590014_IgA	360	44	12.2222	13.6364	0.896296	0.978931	1	352	44	9.09091	4.54545	2	0.465818	1	364	44	19.5055	18.1818	1.0728	0.993681	1	364	44	6.31868	6.81818	0.92674	1	1	364	44	2.74725	0	NA	0.550462	1	364	44	5.76923	9.09091	0.634615	0.592647	1	364	44	4.3956	0	NA	0.313611	1
IgG1_MFIorg_GLI1_HPRR2640070_IgG1	360	44	12.2222	13.6364	0.896296	0.978931	1	354	42	8.19209	11.9048	0.688136	0.60254	1	364	44	18.6813	25	0.747253	0.42375	1	364	44	5.76923	11.3636	0.507692	0.267751	1	364	44	2.1978	4.54545	0.483516	0.663453	1	364	44	5.76923	9.09091	0.634615	0.592647	1	364	44	4.3956	0	NA	0.313611	1
IgG1_MFIorg_KHDC1*_HPRR4080143_IgG1	360	44	12.2222	13.6364	0.896296	0.978931	1	352	44	8.80682	6.81818	1.29167	0.874028	1	363	45	19.2837	20	0.964187	1	1	363	45	6.06061	8.88889	0.681818	0.682437	1	363	45	2.75482	0	NA	0.537723	1	363	45	5.50964	11.1111	0.495868	0.250828	1	363	45	3.85675	4.44444	0.867769	1	1
IgA_MFIorg_SCGB2A2_HPRR2760110_IgA	368	36	12.2283	13.8889	0.880435	0.98115	1	361	35	8.03324	14.2857	0.562327	0.344819	1	371	37	18.8679	24.3243	0.775681	0.560021	1	371	37	5.92992	10.8108	0.548518	0.420163	1	371	37	2.69542	0	NA	0.65009	1	371	37	6.19946	5.40541	1.1469	1	1	371	37	3.77358	5.40541	0.698113	0.965273	1
IgG1_MFIorg_ATXN3_HPRR4320145_IgG1	368	36	12.2283	13.8889	0.880435	0.98115	1	362	34	8.83978	5.88235	1.50276	0.788398	1	371	37	19.407	18.9189	1.0258	1	1	371	37	6.469	5.40541	1.19677	1	1	371	37	2.69542	0	NA	0.65009	1	371	37	5.39084	13.5135	0.398922	0.108481	1	371	37	4.31267	0	NA	0.398313	1
IgG2_MFIorg_PNPLA5_HPRR3450038_IgG2	368	36	12.2283	13.8889	0.880435	0.98115	1	362	34	8.83978	5.88235	1.50276	0.788398	1	372	36	19.3548	19.4444	0.995392	1	1	372	36	6.45161	5.55556	1.16129	1	1	372	36	2.68817	0	NA	0.666026	1	372	36	6.1828	5.55556	1.1129	1	1	372	36	4.03226	2.77778	1.45161	1	1
IgA_MFIorg_DMAP1_HPRR2551769_IgA	376	28	12.234	14.2857	0.856383	0.983554	1	368	28	8.42391	10.7143	0.786232	0.946464	1	380	28	18.9474	25	0.757895	0.593036	1	380	28	6.05263	10.7143	0.564912	0.566136	1	380	28	2.63158	0	NA	0.813509	1	380	28	5.78947	10.7143	0.540351	0.521924	1	380	28	3.94737	3.57143	1.10526	1	1
IgA_MFIorg_ZBTB21_HPRR360016_IgA	376	28	12.234	14.2857	0.856383	0.983554	1	368	28	8.96739	3.57143	2.51087	0.52699	1	379	29	19.5251	17.2414	1.13245	0.955207	1	379	29	6.33245	6.89655	0.918206	1	1	379	29	2.37467	3.44828	0.688654	1	1	379	29	5.80475	10.3448	0.561126	0.561341	1	379	29	4.22164	0	NA	0.52704	1
IgG2_MFIorg_HOXD10_HPRR3140568_IgG2	376	28	12.234	14.2857	0.856383	0.983554	1	369	27	8.13008	14.8148	0.54878	0.400339	1	379	29	18.9974	24.1379	0.787034	0.666158	1	379	29	6.59631	3.44828	1.91293	0.783681	1	379	29	2.11082	6.89655	0.306069	0.325416	1	379	29	6.33245	3.44828	1.83641	0.823928	1	379	29	3.69393	6.89655	0.53562	0.718805	1
IgG2_MFIorg_NDUFB4_HPRR3290016_IgG2	376	28	12.234	14.2857	0.856383	0.983554	1	368	28	7.6087	21.4286	0.355072	0.0302796	1	380	28	18.1579	35.7143	0.508421	0.043263	1	380	28	5.78947	14.2857	0.405263	0.168998	1	380	28	2.10526	7.14286	0.294737	0.302767	1	380	28	5.52632	14.2857	0.386842	0.145152	1	380	28	3.94737	3.57143	1.10526	1	1
IgG2_MFIorg_RNF169_HPRR3050610_IgG2	376	28	12.234	14.2857	0.856383	0.983554	1	368	28	8.42391	10.7143	0.786232	0.946464	1	379	29	18.9974	24.1379	0.787034	0.666158	1	379	29	6.33245	6.89655	0.918206	1	1	379	29	1.84697	10.3448	0.17854	0.0257857	1	379	29	6.0686	6.89655	0.879947	1	1	379	29	3.95778	3.44828	1.14776	1	1
IgG2_MFIorg_ZNF577_HPRR3141017_IgG2	376	28	12.234	14.2857	0.856383	0.983554	1	369	27	8.94309	3.7037	2.41463	0.560403	1	380	28	19.4737	17.8571	1.09053	1	1	380	28	6.57895	3.57143	1.84211	0.819702	1	380	28	2.36842	3.57143	0.663158	1	1	380	28	6.31579	3.57143	1.76842	0.860211	1	380	28	4.21053	0	NA	0.546297	1
IgA_MFIorg_TAP1_HPRR3440125_IgA	384	20	12.2396	15	0.815972	0.986246	1	376	20	8.7766	5	1.75532	0.858812	1	388	20	19.3299	20	0.966495	1	1	388	20	6.70103	0	NA	0.467192	1	388	20	2.57732	0	NA	1	1	388	20	5.92784	10	0.592784	0.792974	1	388	20	3.86598	5	0.773196	1	1
IgA_MFIorg_TRIM15_HPRR3390120_IgA	384	20	12.2396	15	0.815972	0.986246	1	376	20	8.24468	15	0.549645	0.52138	1	388	20	19.0722	25	0.762887	0.715779	1	388	20	5.92784	15	0.395189	0.249977	1	388	20	2.57732	0	NA	1	1	388	20	6.18557	5	1.23711	1	1	388	20	3.86598	5	0.773196	1	1
IgG1_MFIorg_CSNK1A1*_HPRR3770024_IgG1	384	20	12.2396	15	0.815972	0.986246	1	377	19	8.75332	5.26316	1.66313	0.912245	1	387	21	19.3798	19.0476	1.01744	1	1	387	21	6.45995	4.7619	1.35659	1	1	387	21	2.58398	0	NA	0.982999	1	387	21	5.94315	9.52381	0.624031	0.842097	1	387	21	4.13437	0	NA	0.708811	1
IgG2_MFIorg_AVPR2_HPRR3890445_IgG2	384	20	12.2396	15	0.815972	0.986246	1	377	19	8.75332	5.26316	1.66313	0.912245	1	388	20	19.3299	20	0.966495	1	1	388	20	6.18557	10	0.618557	0.832361	1	388	20	2.31959	5	0.463918	0.9884	1	388	20	6.4433	0	NA	0.487921	1	388	20	4.12371	0	NA	0.736979	1
IgG2_MFIorg_CA2_HPRR4170061_IgG2	384	20	12.2396	15	0.815972	0.986246	1	376	20	8.51064	10	0.851064	1	1	387	21	19.3798	19.0476	1.01744	1	1	387	21	6.45995	4.7619	1.35659	1	1	387	21	2.32558	4.7619	0.488372	1	1	387	21	5.68475	14.2857	0.397933	0.257027	1	387	21	4.13437	0	NA	0.708811	1
IgG2_MFIorg_DENND3_HPRR2540135_IgG2	384	20	12.2396	15	0.815972	0.986246	1	376	20	8.51064	10	0.851064	1	1	388	20	19.3299	20	0.966495	1	1	388	20	6.18557	10	0.618557	0.832361	1	388	20	2.57732	0	NA	1	1	388	20	5.6701	15	0.378007	0.223026	1	388	20	4.12371	0	NA	0.736979	1
IgG2_MFIorg_SRD5A3_HPRR3660070_IgG2	384	20	12.2396	15	0.815972	0.986246	1	377	19	8.75332	5.26316	1.66313	0.912245	1	388	20	19.3299	20	0.966495	1	1	388	20	5.92784	15	0.395189	0.249977	1	388	20	2.57732	0	NA	1	1	388	20	6.18557	5	1.23711	1	1	388	20	4.12371	0	NA	0.736979	1
IgA_MFIorg_EDA_HPRR2810166_IgA	392	12	12.2449	16.6667	0.734694	0.989455	1	385	11	8.05195	27.2727	0.295238	0.0895298	1	395	13	18.9873	30.7692	0.617089	0.483228	1	395	13	5.82278	23.0769	0.252321	0.0537344	1	395	13	2.27848	7.69231	0.296203	0.74092	1	395	13	6.07595	7.69231	0.789873	1	1	395	13	4.05063	0	NA	0.988641	1
IgA_MFIorg_KRT73_HPRR3420612_IgA	392	12	12.2449	16.6667	0.734694	0.989455	1	385	11	8.31169	18.1818	0.457143	0.544258	1	396	12	19.1919	25	0.767677	0.895885	1	396	12	6.06061	16.6667	0.363636	0.377748	1	396	12	2.27273	8.33333	0.272727	0.696427	1	396	12	6.06061	8.33333	0.727273	1	1	396	12	4.0404	0	NA	1	1
IgA_MFIorg_RNF40_HPRR3150189_IgA	392	12	12.2449	16.6667	0.734694	0.989455	1	383	13	8.61619	7.69231	1.1201	1	1	395	13	19.2405	23.0769	0.833755	1	1	395	13	6.32911	7.69231	0.822785	1	1	395	13	2.53165	0	NA	1	1	395	13	6.07595	7.69231	0.789873	1	1	395	13	4.05063	0	NA	0.988641	1
IgG1_MFIorg_DNAJC15_HPRR1950652_IgG1	392	12	12.2449	16.6667	0.734694	0.989455	1	383	13	8.61619	7.69231	1.1201	1	1	395	13	19.2405	23.0769	0.833755	1	1	395	13	6.32911	7.69231	0.822785	1	1	395	13	2.27848	7.69231	0.296203	0.74092	1	395	13	6.07595	7.69231	0.789873	1	1	395	13	4.05063	0	NA	0.988641	1
IgG1_MFIorg_HPRR3830454_IgG1	392	12	12.2449	16.6667	0.734694	0.989455	1	384	12	8.59375	8.33333	1.03125	1	1	396	12	19.1919	25	0.767677	0.895885	1	396	12	6.31313	8.33333	0.757576	1	1	396	12	2.27273	8.33333	0.272727	0.696427	1	396	12	6.06061	8.33333	0.727273	1	1	396	12	4.0404	0	NA	1	1
IgG1_MFIorg_R3HDML_HPRR4060114_IgG1	392	12	12.2449	16.6667	0.734694	0.989455	1	385	11	8.83117	0	NA	0.627599	1	396	12	19.4444	16.6667	1.16667	1	1	396	12	6.56566	0	NA	0.750835	1	396	12	2.52525	0	NA	1	1	396	12	6.06061	8.33333	0.727273	1	1	396	12	3.78788	8.33333	0.454545	0.964587	1
IgG2_MFIorg_CASKIN2_HPRR3780171_IgG2	392	12	12.2449	16.6667	0.734694	0.989455	1	384	12	8.59375	8.33333	1.03125	1	1	396	12	19.4444	16.6667	1.16667	1	1	396	12	6.06061	16.6667	0.363636	0.377748	1	396	12	2.52525	0	NA	1	1	396	12	5.80808	16.6667	0.348485	0.350159	1	396	12	4.0404	0	NA	1	1
IgG2_MFIorg_CD163_HPRR3420436_IgG2	392	12	12.2449	16.6667	0.734694	0.989455	1	385	11	8.31169	18.1818	0.457143	0.544258	1	396	12	18.9394	33.3333	0.568182	0.382984	1	396	12	5.80808	25	0.232323	0.0373749	1	396	12	2.52525	0	NA	1	1	396	12	6.31313	0	NA	0.773752	1	396	12	4.0404	0	NA	1	1
IgG2_MFIorg_CFAP61_HPRR1950251_IgG2	392	12	12.2449	16.6667	0.734694	0.989455	1	385	11	8.83117	0	NA	0.627599	1	396	12	19.4444	16.6667	1.16667	1	1	396	12	6.31313	8.33333	0.757576	1	1	396	12	2.52525	0	NA	1	1	396	12	6.31313	0	NA	0.773752	1	396	12	4.0404	0	NA	1	1
IgG1_MFIorg_IER2_HPRR3760646_IgG1	327	77	12.5382	11.6883	1.07271	0.990884	1	320	76	8.75	7.89474	1.10833	0.990823	1	331	77	19.9396	16.8831	1.18104	0.651802	1	331	77	6.34441	6.49351	0.977039	1	1	331	77	2.41692	2.5974	0.930514	1	1	331	77	6.34441	5.19481	1.2213	0.908384	1	331	77	4.53172	1.2987	3.48943	0.321924	1
IgA_MFIorg_KIF25_HPRR2620061_IgA	392	12	12.5	8.33333	1.5	1	1	384	12	8.33333	16.6667	0.5	0.623083	1	396	12	19.1919	25	0.767677	0.895885	1	396	12	6.06061	16.6667	0.363636	0.377748	1	396	12	2.52525	0	NA	1	1	396	12	6.31313	0	NA	0.773752	1	396	12	3.78788	8.33333	0.454545	0.964587	1
IgG1_MFIorg_CCSER2_HPRR3020150_IgG1	392	12	12.5	8.33333	1.5	1	1	385	11	8.57143	9.09091	0.942857	1	1	396	12	19.4444	16.6667	1.16667	1	1	396	12	6.31313	8.33333	0.757576	1	1	396	12	2.52525	0	NA	1	1	396	12	6.31313	0	NA	0.773752	1	396	12	4.0404	0	NA	1	1
IgG1_MFIorg_RBM43_HPRR2950032_IgG1	392	12	12.5	8.33333	1.5	1	1	384	12	8.85417	0	NA	0.578961	1	396	12	19.697	8.33333	2.36364	0.541406	1	396	12	6.31313	8.33333	0.757576	1	1	396	12	2.52525	0	NA	1	1	396	12	6.31313	0	NA	0.773752	1	396	12	4.0404	0	NA	1	1
IgG1_MFIorg_SPANXN4_HPRR3420757_IgG1	392	12	12.5	8.33333	1.5	1	1	384	12	8.33333	16.6667	0.5	0.623083	1	395	13	19.2405	23.0769	0.833755	1	1	395	13	6.58228	0	NA	0.704683	1	395	13	2.53165	0	NA	1	1	395	13	5.82278	15.3846	0.378481	0.408381	1	395	13	3.5443	15.3846	0.23038	0.150453	1
IgG1_MFIorg_ZNF462_HPRR4500039_IgG1	392	12	12.5	8.33333	1.5	1	1	384	12	8.85417	0	NA	0.578961	1	396	12	19.697	8.33333	2.36364	0.541406	1	396	12	6.56566	0	NA	0.750835	1	396	12	2.27273	8.33333	0.272727	0.696427	1	396	12	6.31313	0	NA	0.773752	1	396	12	4.0404	0	NA	1	1
IgG2_MFIorg_BAZ2A_HPRR4160326_IgG2	392	12	12.5	8.33333	1.5	1	1	384	12	8.85417	0	NA	0.578961	1	396	12	19.697	8.33333	2.36364	0.541406	1	396	12	6.56566	0	NA	0.750835	1	396	12	2.52525	0	NA	1	1	396	12	6.06061	8.33333	0.727273	1	1	396	12	4.0404	0	NA	1	1
IgG2_MFIorg_HOXC4_HPRR3790651_IgG2	392	12	12.5	8.33333	1.5	1	1	384	12	8.07292	25	0.322917	0.12408	1	396	12	19.1919	25	0.767677	0.895885	1	396	12	6.31313	8.33333	0.757576	1	1	396	12	2.52525	0	NA	1	1	396	12	5.80808	16.6667	0.348485	0.350159	1	396	12	3.78788	8.33333	0.454545	0.964587	1
IgG2_MFIorg_PLCB3_HPRR3050458_IgG2	392	12	12.5	8.33333	1.5	1	1	384	12	8.59375	8.33333	1.03125	1	1	396	12	19.4444	16.6667	1.16667	1	1	396	12	6.06061	16.6667	0.363636	0.377748	1	396	12	2.27273	8.33333	0.272727	0.696427	1	396	12	6.31313	0	NA	0.773752	1	396	12	3.78788	8.33333	0.454545	0.964587	1
IgG1_MFIorg_AKR7A3*_HPRR3360092_IgG1	398	6	12.3116	16.6667	0.738693	1	1	391	5	8.4399	20	0.421995	0.909563	1	402	6	19.1542	33.3333	0.574627	0.724798	1	402	6	6.46766	0	NA	1	1	402	6	2.23881	16.6667	0.134328	0.347845	1	402	6	6.21891	0	NA	1	1	402	6	3.9801	0	NA	1	1
IgG2_MFIorg_BHMT_HPRR3010297_IgG2	398	6	12.3116	16.6667	0.738693	1	1	390	6	8.71795	0	NA	0.98225	1	402	6	19.403	16.6667	1.16418	1	1	402	6	6.46766	0	NA	1	1	402	6	2.48756	0	NA	1	1	402	6	5.97015	16.6667	0.358209	0.820448	1	402	6	3.9801	0	NA	1	1
IgG2_MFIorg_EIF2A_HPRR2960359_IgG2	398	6	12.3116	16.6667	0.738693	1	1	391	5	8.4399	20	0.421995	0.909563	1	402	6	19.1542	33.3333	0.574627	0.724798	1	402	6	6.46766	0	NA	1	1	402	6	2.48756	0	NA	1	1	402	6	5.97015	16.6667	0.358209	0.820448	1	402	6	3.9801	0	NA	1	1
IgA_MFIorg_CCDC86_HPRR3050193_IgA	385	19	12.4675	10.5263	1.18442	1	1	378	18	8.99471	0	NA	0.367977	1	389	19	19.7943	10.5263	1.88046	0.483309	1	389	19	6.42674	5.26316	1.22108	1	1	389	19	2.57069	0	NA	1	1	389	19	6.42674	0	NA	0.515243	1	389	19	3.85604	5.26316	0.732648	1	1
IgA_MFIorg_CKAP5_HPRR3050851_IgA	385	19	12.4675	10.5263	1.18442	1	1	377	19	8.75332	5.26316	1.66313	0.912245	1	389	19	19.5373	15.7895	1.23736	0.915275	1	389	19	6.6838	0	NA	0.494172	1	389	19	2.57069	0	NA	1	1	389	19	5.9126	10.5263	0.561697	0.742194	1	389	19	4.11311	0	NA	0.766718	1
IgA_MFIorg_NDUFV2_HPRR590063_IgA	385	19	12.4675	10.5263	1.18442	1	1	377	19	8.22281	15.7895	0.520778	0.465963	1	389	19	19.0231	26.3158	0.722879	0.625397	1	389	19	6.42674	5.26316	1.22108	1	1	389	19	2.31362	5.26316	0.439589	0.958418	1	389	19	6.16967	5.26316	1.17224	1	1	389	19	3.85604	5.26316	0.732648	1	1
IgA_MFIorg_UQCRQ_HPRR3610079_IgA	385	19	12.4675	10.5263	1.18442	1	1	377	19	8.48806	10.5263	0.806366	1	1	388	20	19.3299	20	0.966495	1	1	388	20	6.70103	0	NA	0.467192	1	388	20	2.57732	0	NA	1	1	388	20	6.18557	5	1.23711	1	1	388	20	3.86598	5	0.773196	1	1
IgG1_MFIorg_GPBP1_HPRR3010056_IgG1	385	19	12.4675	10.5263	1.18442	1	1	377	19	8.48806	10.5263	0.806366	1	1	389	19	19.5373	15.7895	1.23736	0.915275	1	389	19	6.16967	10.5263	0.586118	0.780866	1	389	19	2.57069	0	NA	1	1	389	19	5.9126	10.5263	0.561697	0.742194	1	389	19	3.85604	5.26316	0.732648	1	1
IgG1_MFIorg_NCOA6_HPRR650019_IgG1	385	19	12.4675	10.5263	1.18442	1	1	377	19	8.48806	10.5263	0.806366	1	1	389	19	19.2802	21.0526	0.91581	1	1	389	19	6.42674	5.26316	1.22108	1	1	389	19	2.57069	0	NA	1	1	389	19	6.16967	5.26316	1.17224	1	1	389	19	3.85604	5.26316	0.732648	1	1
IgG2_MFIorg_CDS1_HPRR3970178_IgG2	385	19	12.4675	10.5263	1.18442	1	1	377	19	8.22281	15.7895	0.520778	0.465963	1	389	19	19.0231	26.3158	0.722879	0.625397	1	389	19	6.6838	0	NA	0.494172	1	389	19	2.57069	0	NA	1	1	389	19	5.9126	10.5263	0.561697	0.742194	1	389	19	3.59897	10.5263	0.341902	0.36085	1
IgA_MFIorg_HOMER3_HPRR3140012_IgA	388	16	12.3711	12.5	0.989691	1	1	381	15	8.66142	6.66667	1.29921	1	1	392	16	19.3878	18.75	1.03401	1	1	392	16	6.63265	0	NA	0.587436	1	392	16	2.29592	6.25	0.367347	0.858814	1	392	16	6.37755	0	NA	0.609439	1	392	16	3.57143	12.5	0.285714	0.251588	1
IgG1_MFIorg_FEV_HPRR3141059_IgG1	388	16	12.3711	12.5	0.989691	1	1	381	15	8.92388	0	NA	0.459126	1	392	16	19.6429	12.5	1.57143	0.699485	1	392	16	6.63265	0	NA	0.587436	1	392	16	2.55102	0	NA	1	1	392	16	5.86735	12.5	0.469388	0.580552	1	392	16	4.08163	0	NA	0.867003	1
IgG1_MFIorg_NSMCE4A_HPRR3020115_IgG1	388	16	12.3711	12.5	0.989691	1	1	381	15	8.92388	0	NA	0.459126	1	392	16	19.6429	12.5	1.57143	0.699485	1	392	16	6.12245	12.5	0.489796	0.615943	1	392	16	2.55102	0	NA	1	1	392	16	6.37755	0	NA	0.609439	1	392	16	4.08163	0	NA	0.867003	1
IgG1_MFIorg_PHOX2B_HPRR3830151_IgG1	388	16	12.3711	12.5	0.989691	1	1	380	16	8.15789	18.75	0.435088	0.304903	1	392	16	19.1327	25	0.765306	0.795285	1	392	16	6.12245	12.5	0.489796	0.615943	1	392	16	2.55102	0	NA	1	1	392	16	5.61224	18.75	0.29932	0.106088	1	392	16	4.08163	0	NA	0.867003	1
IgG1_MFIorg_PXMP2_HPRR4120209_IgG1	388	16	12.3711	12.5	0.989691	1	1	381	15	8.66142	6.66667	1.29921	1	1	392	16	19.3878	18.75	1.03401	1	1	392	16	5.86735	18.75	0.312925	0.122159	1	392	16	2.55102	0	NA	1	1	392	16	6.37755	0	NA	0.609439	1	392	16	4.08163	0	NA	0.867003	1
IgG2_MFIorg_ADAMTS8_HPRR2700128_IgG2	388	16	12.3711	12.5	0.989691	1	1	381	15	8.66142	6.66667	1.29921	1	1	392	16	19.3878	18.75	1.03401	1	1	392	16	6.37755	6.25	1.02041	1	1	392	16	2.29592	6.25	0.367347	0.858814	1	392	16	6.37755	0	NA	0.609439	1	392	16	4.08163	0	NA	0.867003	1
IgG2_MFIorg_HMCES_HPRR3460716_IgG2	388	16	12.3711	12.5	0.989691	1	1	381	15	8.92388	0	NA	0.459126	1	392	16	19.6429	12.5	1.57143	0.699485	1	392	16	6.37755	6.25	1.02041	1	1	392	16	2.55102	0	NA	1	1	392	16	6.12245	6.25	0.979592	1	1	392	16	4.08163	0	NA	0.867003	1
IgG2_MFIorg_KLC3_HPRR3830097_IgG2	388	16	12.3711	12.5	0.989691	1	1	380	16	8.68421	6.25	1.38947	1	1	392	16	19.6429	12.5	1.57143	0.699485	1	392	16	6.37755	6.25	1.02041	1	1	392	16	2.29592	6.25	0.367347	0.858814	1	392	16	6.12245	6.25	0.979592	1	1	392	16	4.08163	0	NA	0.867003	1
IgG2_MFIorg_TRIM44_HPRR3050623_IgG2	388	16	12.3711	12.5	0.989691	1	1	380	16	8.94737	0	NA	0.426069	1	392	16	19.6429	12.5	1.57143	0.699485	1	392	16	6.37755	6.25	1.02041	1	1	392	16	2.29592	6.25	0.367347	0.858814	1	392	16	6.37755	0	NA	0.609439	1	392	16	3.57143	12.5	0.285714	0.251588	1
IgA_MFIorg_Anti-human.IgA_IgA	378	26	12.4339	11.5385	1.0776	1	1	370	26	8.10811	15.3846	0.527027	0.358589	1	382	26	19.1099	23.0769	0.828098	0.81121	1	382	26	6.28272	7.69231	0.816754	1	1	382	26	2.35602	3.84615	0.612565	1	1	382	26	6.28272	3.84615	1.63351	0.937264	1	382	26	3.66492	7.69231	0.47644	0.615943	1
IgA_MFIorg_AP5Z1_HPRR2441069_IgA	378	26	12.4339	11.5385	1.0776	1	1	369	27	8.40108	11.1111	0.756098	0.897051	1	381	27	19.1601	22.2222	0.862205	0.890937	1	381	27	6.29921	7.40741	0.850394	1	1	381	27	2.62467	0	NA	0.834958	1	381	27	6.03675	7.40741	0.814961	1	1	381	27	3.67454	7.40741	0.496063	0.650806	1
IgA_MFIorg_APH1B_HPRR3460230_IgA	378	26	12.4339	11.5385	1.0776	1	1	371	25	8.3558	12	0.696316	0.794285	1	382	26	19.1099	23.0769	0.828098	0.81121	1	382	26	5.75916	15.3846	0.374346	0.126174	1	382	26	2.6178	0	NA	0.857222	1	382	26	6.28272	3.84615	1.63351	0.937264	1	382	26	3.9267	3.84615	1.02094	1	1
IgA_MFIorg_CRYBG3_HPRR3680264_IgA	378	26	12.4339	11.5385	1.0776	1	1	370	26	9.18919	0	NA	0.20964	1	382	26	19.8953	11.5385	1.72426	0.431282	1	382	26	6.5445	3.84615	1.70157	0.896441	1	382	26	2.6178	0	NA	0.857222	1	382	26	6.02094	7.69231	0.782723	1	1	382	26	4.18848	0	NA	0.587436	1
IgA_MFIorg_DEPDC7_HPRR2250098_IgA	378	26	12.4339	11.5385	1.0776	1	1	370	26	8.37838	11.5385	0.726126	0.846291	1	382	26	19.3717	19.2308	1.00733	1	1	382	26	6.28272	7.69231	0.816754	1	1	382	26	2.6178	0	NA	0.857222	1	382	26	6.5445	0	NA	0.355591	1	382	26	3.9267	3.84615	1.02094	1	1
IgA_MFIorg_GCGR_HPRR3790906_IgA	378	26	12.4339	11.5385	1.0776	1	1	370	26	8.91892	3.84615	2.31892	0.595868	1	382	26	19.6335	15.3846	1.27618	0.784033	1	382	26	6.02094	11.5385	0.521815	0.484175	1	382	26	2.35602	3.84615	0.612565	1	1	382	26	6.5445	0	NA	0.355591	1	382	26	3.9267	3.84615	1.02094	1	1
IgA_MFIorg_NUTM2A*_HPRR4260056_IgA	378	26	12.4339	11.5385	1.0776	1	1	370	26	8.10811	15.3846	0.527027	0.358589	1	381	27	18.8976	25.9259	0.728909	0.521443	1	381	27	6.29921	7.40741	0.850394	1	1	381	27	2.62467	0	NA	0.834958	1	381	27	5.77428	11.1111	0.519685	0.48258	1	381	27	3.93701	3.7037	1.06299	1	1
IgA_MFIorg_UTP11_HPRR2551880_IgA	378	26	12.4339	11.5385	1.0776	1	1	371	25	7.81671	20	0.390836	0.0825899	1	382	26	18.8482	26.9231	0.700075	0.452172	1	382	26	6.28272	7.69231	0.816754	1	1	382	26	2.35602	3.84615	0.612565	1	1	382	26	6.28272	3.84615	1.63351	0.937264	1	382	26	3.40314	11.5385	0.294939	0.122159	1
IgA_MFIorg_ZNF35_HPRR3761215_IgA	378	26	12.4339	11.5385	1.0776	1	1	371	25	8.89488	4	2.22372	0.633504	1	381	27	19.685	14.8148	1.32874	0.713704	1	381	27	6.29921	7.40741	0.850394	1	1	381	27	2.62467	0	NA	0.834958	1	381	27	6.29921	3.7037	1.70079	0.897975	1	381	27	4.19948	0	NA	0.56641	1
IgG1_MFIorg_TMEM196_HPRR3420299_IgG1	378	26	12.4339	11.5385	1.0776	1	1	371	25	8.62534	8	1.07817	1	1	382	26	19.3717	19.2308	1.00733	1	1	382	26	6.28272	7.69231	0.816754	1	1	382	26	2.35602	3.84615	0.612565	1	1	382	26	6.28272	3.84615	1.63351	0.937264	1	382	26	4.18848	0	NA	0.587436	1
IgG2_MFIorg_RPL36_HPRR3630014_IgG2	378	26	12.4339	11.5385	1.0776	1	1	371	25	8.62534	8	1.07817	1	1	382	26	19.3717	19.2308	1.00733	1	1	382	26	6.02094	11.5385	0.521815	0.484175	1	382	26	2.35602	3.84615	0.612565	1	1	382	26	6.28272	3.84615	1.63351	0.937264	1	382	26	4.18848	0	NA	0.587436	1
IgA_MFIorg_COL11A2_HPRR3440160_IgA	381	23	12.336	13.0435	0.945757	1	1	373	23	8.0429	17.3913	0.462466	0.242124	1	385	23	18.961	26.087	0.72684	0.569676	1	385	23	6.23377	8.69565	0.716883	0.975944	1	385	23	2.5974	0	NA	0.929508	1	385	23	5.19481	21.7391	0.238961	0.0056716	1	385	23	4.15584	0	NA	0.656678	1
IgA_MFIorg_DSPP_HPRR3000347_IgA	381	23	12.336	13.0435	0.945757	1	1	373	23	8.0429	17.3913	0.462466	0.242124	1	384	24	19.0104	25	0.760417	0.6497	1	384	24	5.72917	16.6667	0.34375	0.0896119	1	384	24	2.60417	0	NA	0.904431	1	384	24	5.98958	8.33333	0.71875	0.979414	1	384	24	3.90625	4.16667	0.9375	1	1
IgA_MFIorg_EPYC_HPRR3070069_IgA	371	33	12.3989	12.1212	1.02291	1	1	362	34	8.28729	11.7647	0.70442	0.709992	1	373	35	19.3029	20	0.965147	1	1	373	35	5.89812	11.4286	0.516086	0.358165	1	373	35	2.68097	0	NA	0.68245	1	373	35	5.36193	14.2857	0.375335	0.0825314	1	373	35	4.28954	0	NA	0.426804	1
IgA_MFIorg_OCIAD2_HPRR3140851_IgA	381	23	12.336	13.0435	0.945757	1	1	373	23	7.5067	26.087	0.287757	0.00686204	1	384	24	18.4896	33.3333	0.554688	0.128725	1	384	24	5.72917	16.6667	0.34375	0.0896119	1	384	24	2.60417	0	NA	0.904431	1	384	24	5.72917	12.5	0.458333	0.36647	1	384	24	3.90625	4.16667	0.9375	1	1
IgA_MFIorg_OR2S2_HPRR3750030_IgA	381	23	12.336	13.0435	0.945757	1	1	373	23	8.57909	8.69565	0.986595	1	1	385	23	19.2208	21.7391	0.884156	0.979818	1	385	23	6.49351	4.34783	1.49351	1	1	385	23	2.5974	0	NA	0.929508	1	385	23	5.71429	13.0435	0.438095	0.328979	1	385	23	3.8961	4.34783	0.896104	1	1
IgA_MFIorg_PLPPR3_HPRR3140589_IgA	381	23	12.336	13.0435	0.945757	1	1	373	23	8.84718	4.34783	2.03485	0.7158	1	385	23	19.4805	17.3913	1.12013	1	1	385	23	6.23377	8.69565	0.716883	0.975944	1	385	23	2.5974	0	NA	0.929508	1	385	23	5.97403	8.69565	0.687013	0.935311	1	385	23	4.15584	0	NA	0.656678	1
IgA_MFIorg_SIGLEC6_HPRR1950336_IgA	381	23	12.336	13.0435	0.945757	1	1	373	23	8.31099	13.0435	0.637176	0.687089	1	385	23	19.2208	21.7391	0.884156	0.979818	1	385	23	6.23377	8.69565	0.716883	0.975944	1	385	23	2.5974	0	NA	0.929508	1	385	23	6.23377	4.34783	1.43377	1	1	385	23	3.8961	4.34783	0.896104	1	1
IgA_MFIorg_TBX19_HPRR4190362_IgA	371	33	12.3989	12.1212	1.02291	1	1	362	34	8.56354	8.82353	0.970534	1	1	374	34	19.2513	20.5882	0.935065	1	1	374	34	6.14973	8.82353	0.69697	0.806889	1	374	34	2.6738	0	NA	0.699388	1	374	34	6.14973	5.88235	1.04545	1	1	374	34	3.74332	5.88235	0.636364	0.877766	1
IgA_MFIorg_ZNF541_HPRR2840045_IgA	381	23	12.336	13.0435	0.945757	1	1	373	23	9.11528	0	NA	0.258071	1	385	23	19.7403	13.0435	1.51342	0.604505	1	385	23	6.23377	8.69565	0.716883	0.975944	1	385	23	2.33766	4.34783	0.537662	1	1	385	23	6.49351	0	NA	0.415735	1	385	23	3.8961	4.34783	0.896104	1	1
IgG1_MFIorg_CRY1_HPRR3070038_IgG1	381	23	12.336	13.0435	0.945757	1	1	373	23	9.11528	0	NA	0.258071	1	385	23	19.7403	13.0435	1.51342	0.604505	1	385	23	6.49351	4.34783	1.49351	1	1	385	23	2.33766	4.34783	0.537662	1	1	385	23	6.23377	4.34783	1.43377	1	1	385	23	3.8961	4.34783	0.896104	1	1
IgG1_MFIorg_GPRASP2_HPRR230598_IgG1	371	33	12.3989	12.1212	1.02291	1	1	362	34	9.11602	2.94118	3.09945	0.363535	1	374	34	20.0535	11.7647	1.70455	0.344958	1	374	34	6.41711	5.88235	1.09091	1	1	374	34	2.6738	0	NA	0.699388	1	374	34	6.41711	2.94118	2.18182	0.663073	1	374	34	4.27807	0	NA	0.441889	1
IgG1_MFIorg_PAPOLA_HPRR141249_IgG1	381	23	12.336	13.0435	0.945757	1	1	373	23	8.57909	8.69565	0.986595	1	1	385	23	19.2208	21.7391	0.884156	0.979818	1	385	23	6.23377	8.69565	0.716883	0.975944	1	385	23	2.33766	4.34783	0.537662	1	1	385	23	6.23377	4.34783	1.43377	1	1	385	23	4.15584	0	NA	0.656678	1
IgG1_MFIorg_PTPRN_HPRR1350006_IgG1	381	23	12.336	13.0435	0.945757	1	1	373	23	8.84718	4.34783	2.03485	0.7158	1	385	23	19.4805	17.3913	1.12013	1	1	385	23	6.49351	4.34783	1.49351	1	1	385	23	2.07792	8.69565	0.238961	0.193689	1	385	23	6.23377	4.34783	1.43377	1	1	385	23	4.15584	0	NA	0.656678	1
IgG1_MFIorg_SLC6A4_HPRR3720647_IgG1	371	33	12.3989	12.1212	1.02291	1	1	364	32	8.24176	12.5	0.659341	0.620408	1	375	33	19.2	21.2121	0.905143	0.959578	1	375	33	6.13333	9.09091	0.674667	0.767873	1	375	33	2.66667	0	NA	0.716867	1	375	33	5.86667	9.09091	0.645333	0.717468	1	375	33	4	3.0303	1.32	1	1
IgG1_MFIorg_SNF8_HPRR2500622_IgG1	381	23	12.336	13.0435	0.945757	1	1	374	22	8.55615	9.09091	0.941176	1	1	385	23	19.2208	21.7391	0.884156	0.979818	1	385	23	6.23377	8.69565	0.716883	0.975944	1	385	23	2.5974	0	NA	0.929508	1	385	23	6.49351	0	NA	0.415735	1	385	23	3.63636	8.69565	0.418182	0.508396	1
IgG1_MFIorg_TRAF3IP3_HPRR4160122_IgG1	381	23	12.336	13.0435	0.945757	1	1	372	24	8.06452	16.6667	0.483871	0.279226	1	384	24	18.75	29.1667	0.642857	0.323808	1	384	24	5.46875	20.8333	0.2625	0.0105022	0.915899	384	24	2.60417	0	NA	0.904431	1	384	24	6.25	4.16667	1.5	1	1	384	24	4.16667	0	NA	0.632493	1
IgG1_MFIorg_ZNF696_HPRR3790352_IgG1	371	33	12.3989	12.1212	1.02291	1	1	364	32	8.79121	6.25	1.40659	0.870617	1	375	33	19.7333	15.1515	1.3024	0.682658	1	375	33	6.4	6.06061	1.056	1	1	375	33	2.4	3.0303	0.792	1	1	375	33	6.4	3.0303	2.112	0.692661	1	375	33	4	3.0303	1.32	1	1
IgG2_MFIorg_CDX1_HPRR3890031_IgG2	371	33	12.3989	12.1212	1.02291	1	1	364	32	8.79121	6.25	1.40659	0.870617	1	375	33	19.4667	18.1818	1.07067	1	1	375	33	5.6	15.1515	0.3696	0.0747691	1	375	33	2.66667	0	NA	0.716867	1	375	33	6.4	3.0303	2.112	0.692661	1	375	33	4.26667	0	NA	0.457574	1
IgG2_MFIorg_DNAJB13_HPRR4050375_IgG2	381	23	12.336	13.0435	0.945757	1	1	373	23	8.84718	4.34783	2.03485	0.7158	1	383	25	19.8433	12	1.65361	0.483687	1	383	25	6.52742	4	1.63185	0.937264	1	383	25	2.34987	4	0.587467	1	1	383	25	6.26632	4	1.56658	0.978121	1	383	25	3.91645	4	0.979112	1	1
IgG2_MFIorg_PRRT1B_HPRR3680206_IgG2	381	23	12.336	13.0435	0.945757	1	1	373	23	8.31099	13.0435	0.637176	0.687089	1	385	23	19.4805	17.3913	1.12013	1	1	385	23	6.49351	4.34783	1.49351	1	1	385	23	2.33766	4.34783	0.537662	1	1	385	23	5.97403	8.69565	0.687013	0.935311	1	385	23	3.8961	4.34783	0.896104	1	1
IgG2_MFIorg_TOR1AIP2_HPRR3410375_IgG2	371	33	12.3989	12.1212	1.02291	1	1	364	32	7.96703	15.625	0.50989	0.248738	1	374	34	18.984	23.5294	0.806818	0.677745	1	374	34	6.14973	8.82353	0.69697	0.806889	1	374	34	2.40642	2.94118	0.818182	1	1	374	34	5.88235	8.82353	0.666667	0.755651	1	374	34	4.27807	0	NA	0.441889	1
IgA_MFIorg_CTSE_HPRR1640068_IgA	400	4	12.5	0	NA	1	1	392	4	8.67347	0	NA	1	1	404	4	19.5545	0	NA	0.727035	1	404	4	6.43564	0	NA	1	1	404	4	2.47525	0	NA	1	1	404	4	6.18812	0	NA	1	1	404	4	3.9604	0	NA	1	1
IgA_MFIorg_MAP2K2*_HPRR3690177_IgA	374	30	12.2995	13.3333	0.92246	1	1	366	30	8.74317	6.66667	1.31148	0.959043	1	377	31	19.6286	16.129	1.21698	0.812202	1	377	31	6.6313	3.22581	2.0557	0.71607	1	377	31	2.65252	0	NA	0.753569	1	377	31	6.36605	3.22581	1.97347	0.755617	1	377	31	3.44828	9.67742	0.356322	0.216365	1
IgA_MFIorg_MERTK_HPRR2980039_IgA	374	30	12.2995	13.3333	0.92246	1	1	366	30	8.74317	6.66667	1.31148	0.959043	1	378	30	19.3122	20	0.965608	1	1	378	30	6.08466	10	0.608466	0.647822	1	378	30	2.6455	0	NA	0.772859	1	378	30	6.34921	3.33333	1.90476	0.78908	1	378	30	4.2328	0	NA	0.508585	1
IgA_MFIorg_ZNF394_HPRR3140986_IgA	391	13	12.2762	15.3846	0.797954	1	1	383	13	8.87728	0	NA	0.535088	1	395	13	19.4937	15.3846	1.26709	0.990235	1	395	13	6.58228	0	NA	0.704683	1	395	13	2.53165	0	NA	1	1	395	13	6.07595	7.69231	0.789873	1	1	395	13	4.05063	0	NA	0.988641	1
IgG1_MFIorg_AMPD2_HPRR2550319_IgG1	400	4	12.5	0	NA	1	1	392	4	8.67347	0	NA	1	1	404	4	19.5545	0	NA	0.727035	1	404	4	6.43564	0	NA	1	1	404	4	2.47525	0	NA	1	1	404	4	6.18812	0	NA	1	1	404	4	3.9604	0	NA	1	1
IgG1_MFIorg_ARC_HPRR4120347_IgG1	374	30	12.2995	13.3333	0.92246	1	1	366	30	8.74317	6.66667	1.31148	0.959043	1	378	30	19.3122	20	0.965608	1	1	378	30	6.08466	10	0.608466	0.647822	1	378	30	2.6455	0	NA	0.772859	1	378	30	6.61376	0	NA	0.289876	1	378	30	4.2328	0	NA	0.508585	1
IgG1_MFIorg_HES5_HPRR3790695_IgG1	374	30	12.2995	13.3333	0.92246	1	1	367	29	8.71935	6.89655	1.26431	1	1	378	30	19.3122	20	0.965608	1	1	378	30	6.61376	3.33333	1.98413	0.749156	1	378	30	2.1164	6.66667	0.31746	0.348207	1	378	30	5.82011	10	0.582011	0.600709	1	378	30	4.2328	0	NA	0.508585	1
IgG1_MFIorg_PSTK_HPRR3020702_IgG1	391	13	12.2762	15.3846	0.797954	1	1	383	13	8.61619	7.69231	1.1201	1	1	395	13	19.2405	23.0769	0.833755	1	1	395	13	6.58228	0	NA	0.704683	1	395	13	2.53165	0	NA	1	1	395	13	6.07595	7.69231	0.789873	1	1	395	13	3.79747	7.69231	0.493671	1	1
IgG1_MFIorg_SNAP25_HPRR4180848_IgG1	391	13	12.2762	15.3846	0.797954	1	1	382	14	8.11518	21.4286	0.378709	0.207407	1	394	14	19.0355	28.5714	0.666244	0.58699	1	394	14	6.09137	14.2857	0.426396	0.498542	1	394	14	2.53807	0	NA	1	1	394	14	5.83756	14.2857	0.408629	0.466492	1	394	14	4.06091	0	NA	0.945242	1
IgG2_MFIorg_BLOC1S2_HPRR3640034_IgG2	374	30	12.2995	13.3333	0.92246	1	1	366	30	8.74317	6.66667	1.31148	0.959043	1	378	30	19.3122	20	0.965608	1	1	378	30	6.34921	6.66667	0.952381	1	1	378	30	2.38095	3.33333	0.714286	1	1	378	30	5.55556	13.3333	0.416667	0.188756	1	378	30	4.2328	0	NA	0.508585	1
IgG2_MFIorg_C16orf87_HPRR3160467_IgG2	400	4	12.5	0	NA	1	1	392	4	8.67347	0	NA	1	1	404	4	19.5545	0	NA	0.727035	1	404	4	6.43564	0	NA	1	1	404	4	2.47525	0	NA	1	1	404	4	6.18812	0	NA	1	1	404	4	3.9604	0	NA	1	1
IgG2_MFIorg_CLUL1_HPRR3120048_IgG2	391	13	12.2762	15.3846	0.797954	1	1	383	13	8.61619	7.69231	1.1201	1	1	395	13	19.2405	23.0769	0.833755	1	1	395	13	6.07595	15.3846	0.394937	0.43835	1	395	13	2.53165	0	NA	1	1	395	13	6.07595	7.69231	0.789873	1	1	395	13	4.05063	0	NA	0.988641	1
IgG2_MFIorg_LILRB1*_HPRR3230132_IgG2	374	30	12.2995	13.3333	0.92246	1	1	366	30	8.46995	10	0.846995	1	1	378	30	19.3122	20	0.965608	1	1	378	30	6.08466	10	0.608466	0.647822	1	378	30	2.38095	3.33333	0.714286	1	1	378	30	6.08466	6.66667	0.912698	1	1	378	30	4.2328	0	NA	0.508585	1
IgG2_MFIorg_POU6F2_HPRR1450162_IgG2	374	30	12.2995	13.3333	0.92246	1	1	366	30	8.74317	6.66667	1.31148	0.959043	1	377	31	19.3634	19.3548	1.00044	1	1	377	31	6.36605	6.45161	0.986737	1	1	377	31	2.38727	3.22581	0.740053	1	1	377	31	6.1008	6.45161	0.945623	1	1	377	31	4.24403	0	NA	0.490884	1
IgG2_MFIorg_SUCLA2_HPRR3090201_IgG2	374	30	12.2995	13.3333	0.92246	1	1	367	29	8.17439	13.7931	0.592643	0.486757	1	378	30	19.0476	23.3333	0.816327	0.740049	1	378	30	6.08466	10	0.608466	0.647822	1	378	30	2.38095	3.33333	0.714286	1	1	378	30	6.08466	6.66667	0.912698	1	1	378	30	4.2328	0	NA	0.508585	1
IgG2_MFIorg_SV2C_HPRR3010147_IgG2	391	13	12.2762	15.3846	0.797954	1	1	383	13	8.87728	0	NA	0.535088	1	395	13	19.4937	15.3846	1.26709	0.990235	1	395	13	6.32911	7.69231	0.822785	1	1	395	13	2.53165	0	NA	1	1	395	13	6.07595	7.69231	0.789873	1	1	395	13	4.05063	0	NA	0.988641	1
IgA_MFIorg_TRIM64B*_HPRR3230116_IgA	367	37	12.2616	13.5135	0.907357	1	1	359	37	8.35655	10.8108	0.772981	0.842097	1	371	37	18.8679	24.3243	0.775681	0.560021	1	371	37	6.19946	8.10811	0.7646	0.920078	1	371	37	2.69542	0	NA	0.65009	1	371	37	6.19946	5.40541	1.1469	1	1	371	37	3.2345	10.8108	0.299191	0.0687755	1
IgA_MFIorg_TTC7B_HPRR4030311_IgA	367	37	12.2616	13.5135	0.907357	1	1	360	36	8.88889	5.55556	1.6	0.712355	1	371	37	19.407	18.9189	1.0258	1	1	371	37	6.19946	8.10811	0.7646	0.920078	1	371	37	2.69542	0	NA	0.65009	1	371	37	6.19946	5.40541	1.1469	1	1	371	37	3.77358	5.40541	0.698113	0.965273	1
IgG1_MFIorg_APH1B_HPRR3460230_IgG1	367	37	12.2616	13.5135	0.907357	1	1	360	36	8.88889	5.55556	1.6	0.712355	1	371	37	19.407	18.9189	1.0258	1	1	371	37	5.92992	10.8108	0.548518	0.420163	1	371	37	2.69542	0	NA	0.65009	1	371	37	6.469	2.7027	2.39353	0.581316	1	371	37	4.04313	2.7027	1.49596	1	1
IgG2_MFIorg_NDUFA11*_HPRR4030410_IgG2	367	37	12.2616	13.5135	0.907357	1	1	363	33	8.81543	6.06061	1.45455	0.82873	1	371	37	19.407	18.9189	1.0258	1	1	371	37	6.469	5.40541	1.19677	1	1	371	37	2.42588	2.7027	0.897574	1	1	371	37	5.92992	8.10811	0.731357	0.867073	1	371	37	3.77358	5.40541	0.698113	0.965273	1
IgA_MFIorg_CNOT3_HPRR1450103_IgA	368	36	12.5	11.1111	1.125	1	1	359	37	7.52089	18.9189	0.397533	0.0405454	1	370	38	18.6486	26.3158	0.708649	0.355746	1	370	38	5.67568	13.1579	0.431351	0.147201	1	370	38	2.7027	0	NA	0.634619	1	370	38	5.40541	13.1579	0.410811	0.122972	1	370	38	4.05405	2.63158	1.54054	1	1
IgA_MFIorg_SORCS2_HPRR4090184_IgA	368	36	12.5	11.1111	1.125	1	1	360	36	8.33333	11.1111	0.75	0.79853	1	372	36	19.086	22.2222	0.858871	0.815096	1	372	36	6.45161	5.55556	1.16129	1	1	372	36	2.68817	0	NA	0.666026	1	372	36	6.1828	5.55556	1.1129	1	1	372	36	3.76344	5.55556	0.677419	0.93676	1
IgG1_MFIorg_HLA-DRA_HPRR3320107_IgG1	361	43	12.4654	11.6279	1.07202	1	1	354	42	8.75706	7.14286	1.22599	0.950735	1	365	43	19.4521	18.6047	1.04555	1	1	365	43	6.57534	4.65116	1.4137	0.874026	1	365	43	1.91781	6.97674	0.274886	0.131591	1	365	43	6.84932	0	NA	0.151244	1	365	43	4.10959	2.32558	1.76712	0.877038	1
IgG1_MFIorg_HYKK_HPRR3100623_IgG1	368	36	12.5	11.1111	1.125	1	1	361	35	8.03324	14.2857	0.562327	0.344819	1	372	36	18.8172	25	0.752688	0.499304	1	372	36	5.64516	13.8889	0.406452	0.114963	1	372	36	2.41935	2.77778	0.870968	1	1	372	36	6.1828	5.55556	1.1129	1	1	372	36	4.03226	2.77778	1.45161	1	1
IgG1_MFIorg_SEC23IP_HPRR3020106_IgG1	368	36	12.5	11.1111	1.125	1	1	362	34	8.83978	5.88235	1.50276	0.788398	1	371	37	19.6765	16.2162	1.21339	0.771968	1	371	37	6.19946	8.10811	0.7646	0.920078	1	371	37	2.69542	0	NA	0.65009	1	371	37	6.19946	5.40541	1.1469	1	1	371	37	4.31267	0	NA	0.398313	1
IgG2_MFIorg_METTL18_HPRR2551649_IgG2	361	43	12.4654	11.6279	1.07202	1	1	355	41	9.29577	2.43902	3.81127	0.234272	1	364	44	20.0549	13.6364	1.4707	0.414631	1	364	44	6.04396	9.09091	0.664835	0.649229	1	364	44	2.74725	0	NA	0.550462	1	364	44	6.59341	2.27273	2.9011	0.426042	1	364	44	4.3956	0	NA	0.313611	1
IgG1_MFIorg_ARHGAP10_HPRR3000042_IgG1	393	11	12.4682	9.09091	1.3715	1	1	384	12	8.85417	0	NA	0.578961	1	396	12	19.697	8.33333	2.36364	0.541406	1	396	12	6.31313	8.33333	0.757576	1	1	396	12	2.27273	8.33333	0.272727	0.696427	1	396	12	6.31313	0	NA	0.773752	1	396	12	3.78788	8.33333	0.454545	0.964587	1
IgG1_MFIorg_DYDC1_HPRR3020599_IgG1	393	11	12.4682	9.09091	1.3715	1	1	386	10	8.29016	20	0.414508	0.463363	1	397	11	19.1436	27.2727	0.701931	0.774657	1	397	11	6.29723	9.09091	0.692695	1	1	397	11	2.267	9.09091	0.24937	0.648798	1	397	11	6.04534	9.09091	0.664987	1	1	397	11	4.03023	0	NA	1	1
IgG1_MFIorg_SAMD7_HPRR3460771_IgG1	393	11	12.4682	9.09091	1.3715	1	1	386	10	8.54922	10	0.854922	1	1	397	11	19.3955	18.1818	1.06675	1	1	397	11	6.04534	18.1818	0.332494	0.31738	1	397	11	2.51889	0	NA	1	1	397	11	6.29723	0	NA	0.824483	1	397	11	4.03023	0	NA	1	1
IgG1_MFIorg_SIGLEC6_HPRR1950336_IgG1	393	11	12.4682	9.09091	1.3715	1	1	385	11	8.57143	9.09091	0.942857	1	1	397	11	19.3955	18.1818	1.06675	1	1	397	11	6.29723	9.09091	0.692695	1	1	397	11	2.51889	0	NA	1	1	397	11	6.29723	0	NA	0.824483	1	397	11	3.77834	9.09091	0.415617	0.913942	1
IgG1_MFIorg_TRPV3_HPRR3761057_IgG1	393	11	12.4682	9.09091	1.3715	1	1	384	12	8.85417	0	NA	0.578961	1	396	12	19.697	8.33333	2.36364	0.541406	1	396	12	6.56566	0	NA	0.750835	1	396	12	2.52525	0	NA	1	1	396	12	6.06061	8.33333	0.727273	1	1	396	12	4.0404	0	NA	1	1
IgG2_MFIorg_C2CD4B_HPRR3610232_IgG2	393	11	12.4682	9.09091	1.3715	1	1	385	11	8.31169	18.1818	0.457143	0.544258	1	397	11	19.1436	27.2727	0.701931	0.774657	1	397	11	6.29723	9.09091	0.692695	1	1	397	11	2.51889	0	NA	1	1	397	11	5.79345	18.1818	0.31864	0.292485	1	397	11	3.77834	9.09091	0.415617	0.913942	1
IgG2_MFIorg_KCNS3_HPRR4040031_IgG2	393	11	12.4682	9.09091	1.3715	1	1	385	11	8.57143	9.09091	0.942857	1	1	397	11	19.3955	18.1818	1.06675	1	1	397	11	6.29723	9.09091	0.692695	1	1	397	11	2.51889	0	NA	1	1	397	11	6.29723	0	NA	0.824483	1	397	11	3.77834	9.09091	0.415617	0.913942	1
IgG2_MFIorg_NIT2_HPRR2960073_IgG2	393	11	12.4682	9.09091	1.3715	1	1	387	9	8.52713	11.1111	0.767442	1	1	397	11	19.3955	18.1818	1.06675	1	1	397	11	6.29723	9.09091	0.692695	1	1	397	11	2.51889	0	NA	1	1	397	11	6.04534	9.09091	0.664987	1	1	397	11	4.03023	0	NA	1	1
IgG2_MFIorg_PPP1R1C_HPRR3610254_IgG2	393	11	12.4682	9.09091	1.3715	1	1	386	10	8.54922	10	0.854922	1	1	397	11	19.3955	18.1818	1.06675	1	1	397	11	6.54912	0	NA	0.801429	1	397	11	2.267	9.09091	0.24937	0.648798	1	397	11	6.04534	9.09091	0.664987	1	1	397	11	3.77834	9.09091	0.415617	0.913942	1
IgA_MFIorg_B4GALT5_HPRR4120010_IgA	386	18	12.4352	11.1111	1.11917	1	1	378	18	8.46561	11.1111	0.761905	1	1	390	18	19.2308	22.2222	0.865385	0.992841	1	390	18	6.15385	11.1111	0.553846	0.727583	1	390	18	2.5641	0	NA	1	1	390	18	5.89744	11.1111	0.530769	0.689802	1	390	18	3.84615	5.55556	0.692308	1	1
IgA_MFIorg_KCNT2_HPRR3760829_IgA	386	18	12.4352	11.1111	1.11917	1	1	378	18	8.46561	11.1111	0.761905	1	1	390	18	19.4872	16.6667	1.16923	1	1	390	18	6.41026	5.55556	1.15385	1	1	390	18	2.5641	0	NA	1	1	390	18	5.89744	11.1111	0.530769	0.689802	1	390	18	4.10256	0	NA	0.798179	1
IgA_MFIorg_SAP30L_HPRR3460463_IgA	386	18	12.4352	11.1111	1.11917	1	1	379	17	8.97098	0	NA	0.395788	1	390	18	19.7436	11.1111	1.77692	0.547746	1	390	18	6.41026	5.55556	1.15385	1	1	390	18	2.5641	0	NA	1	1	390	18	6.41026	0	NA	0.544464	1	390	18	4.10256	0	NA	0.798179	1
IgG1_MFIorg_CDC42EP3_HPRR3970125_IgG1	386	18	12.4352	11.1111	1.11917	1	1	381	15	8.13648	20	0.406824	0.254743	1	390	18	18.9744	27.7778	0.683077	0.53586	1	390	18	6.41026	5.55556	1.15385	1	1	390	18	2.5641	0	NA	1	1	390	18	5.64103	16.6667	0.338462	0.160223	1	390	18	3.84615	5.55556	0.692308	1	1
IgG1_MFIorg_COL12A1_HPRR1850043_IgG1	386	18	12.4352	11.1111	1.11917	1	1	379	17	8.17942	17.6471	0.4635	0.357219	1	390	18	19.2308	22.2222	0.865385	0.992841	1	390	18	6.41026	5.55556	1.15385	1	1	390	18	2.30769	5.55556	0.415385	0.926926	1	390	18	5.89744	11.1111	0.530769	0.689802	1	390	18	4.10256	0	NA	0.798179	1
IgG1_MFIorg_PGM5_HPRR3340410_IgG1	386	18	12.4352	11.1111	1.11917	1	1	379	17	8.44327	11.7647	0.717678	0.971478	1	390	18	19.4872	16.6667	1.16923	1	1	390	18	6.15385	11.1111	0.553846	0.727583	1	390	18	2.30769	5.55556	0.415385	0.926926	1	390	18	6.15385	5.55556	1.10769	1	1	390	18	4.10256	0	NA	0.798179	1
IgG2_MFIorg_APBA3_HPRR3210077_IgG2	386	18	12.4352	11.1111	1.11917	1	1	378	18	8.46561	11.1111	0.761905	1	1	390	18	19.2308	22.2222	0.865385	0.992841	1	390	18	6.41026	5.55556	1.15385	1	1	390	18	2.5641	0	NA	1	1	390	18	5.89744	11.1111	0.530769	0.689802	1	390	18	3.84615	5.55556	0.692308	1	1
IgG2_MFIorg_SRSF9_HPRR3540004_IgG2	386	18	12.4352	11.1111	1.11917	1	1	378	18	8.99471	0	NA	0.367977	1	390	18	19.7436	11.1111	1.77692	0.547746	1	390	18	6.41026	5.55556	1.15385	1	1	390	18	2.5641	0	NA	1	1	390	18	6.15385	5.55556	1.10769	1	1	390	18	4.10256	0	NA	0.798179	1
IgG2_MFIorg_SUSD4_HPRR3410133_IgG2	386	18	12.4352	11.1111	1.11917	1	1	379	17	8.44327	11.7647	0.717678	0.971478	1	390	18	19.4872	16.6667	1.16923	1	1	390	18	6.15385	11.1111	0.553846	0.727583	1	390	18	2.5641	0	NA	1	1	390	18	6.15385	5.55556	1.10769	1	1	390	18	4.10256	0	NA	0.798179	1
IgA_MFIorg_CAST_HPRR3010396_IgA	379	25	12.4011	12	1.03342	1	1	371	25	8.89488	4	2.22372	0.633504	1	383	25	19.5822	16	1.22389	0.858741	1	383	25	6.52742	4	1.63185	0.937264	1	383	25	2.61097	0	NA	0.880359	1	383	25	6.26632	4	1.56658	0.978121	1	383	25	3.91645	4	0.979112	1	1
IgA_MFIorg_NOMO1*_HPRR3480024_IgA	337	67	12.4629	11.9403	1.04377	1	1	329	67	7.90274	11.9403	0.661854	0.403135	1	340	68	18.5294	23.5294	0.7875	0.43278	1	340	68	6.17647	7.35294	0.84	0.927778	1	340	68	2.35294	2.94118	0.8	1	1	340	68	5.58824	8.82353	0.633333	0.460195	1	340	68	4.41176	1.47059	3	0.424618	1
IgA_MFIorg_PDILT_HPRR3190101_IgA	379	25	12.4011	12	1.03342	1	1	371	25	8.08625	16	0.505391	0.318133	1	383	25	19.0601	24	0.794169	0.730523	1	383	25	6.52742	4	1.63185	0.937264	1	383	25	2.34987	4	0.587467	1	1	383	25	5.74413	12	0.478677	0.40469	1	383	25	4.17755	0	NA	0.609439	1
IgA_MFIorg_TMEM31_HPRR3500447_IgA	379	25	12.4011	12	1.03342	1	1	371	25	8.89488	4	2.22372	0.633504	1	383	25	19.8433	12	1.65361	0.483687	1	383	25	6.26632	8	0.78329	1	1	383	25	2.34987	4	0.587467	1	1	383	25	6.52742	0	NA	0.374474	1	383	25	3.91645	4	0.979112	1	1
IgG1_MFIorg_AKIP1_HPRR3050636_IgG1	379	25	12.4011	12	1.03342	1	1	372	24	8.33333	12.5	0.666667	0.741163	1	383	25	19.0601	24	0.794169	0.730523	1	383	25	5.48303	20	0.274151	0.0140275	0.915899	383	25	2.61097	0	NA	0.880359	1	383	25	6.52742	0	NA	0.374474	1	383	25	3.91645	4	0.979112	1	1
IgG1_MFIorg_AMER1_HPRR3790264_IgG1	356	48	12.3596	12.5	0.988764	1	1	350	46	9.14286	4.34783	2.10286	0.417117	1	359	49	19.7772	16.3265	1.21135	0.703429	1	359	49	5.84958	10.2041	0.573259	0.390439	1	359	49	2.50696	2.04082	1.22841	1	1	359	49	6.68524	2.04082	3.27577	0.340053	1	359	49	4.45682	0	NA	0.264702	1
IgG1_MFIorg_C2CD3_HPRR3051124_IgG1	356	48	12.3596	12.5	0.988764	1	1	348	48	8.04598	12.5	0.643678	0.44859	1	360	48	18.8889	22.9167	0.824242	0.639117	1	360	48	5.83333	10.4167	0.56	0.364617	1	360	48	2.22222	4.16667	0.533333	0.747826	1	360	48	6.11111	6.25	0.977778	1	1	360	48	4.16667	2.08333	2	0.762136	1
IgG1_MFIorg_PHETA1_HPRR3790682_IgG1	379	25	12.4011	12	1.03342	1	1	372	24	8.33333	12.5	0.666667	0.741163	1	383	25	19.0601	24	0.794169	0.730523	1	383	25	6.00522	12	0.500435	0.44345	1	383	25	2.34987	4	0.587467	1	1	383	25	6.26632	4	1.56658	0.978121	1	383	25	3.91645	4	0.979112	1	1
IgG1_MFIorg_SLC10A3_HPRR232674_IgG1	379	25	12.4011	12	1.03342	1	1	372	24	8.60215	8.33333	1.03226	1	1	383	25	19.3211	20	0.966057	1	1	383	25	6.00522	12	0.500435	0.44345	1	383	25	2.61097	0	NA	0.880359	1	383	25	6.52742	0	NA	0.374474	1	383	25	4.17755	0	NA	0.609439	1
IgG1_MFIorg_TTC1_HPRR3010087_IgG1	356	48	12.3596	12.5	0.988764	1	1	349	47	8.59599	8.51064	1.01003	1	1	360	48	19.4444	18.75	1.03704	1	1	360	48	6.38889	6.25	1.02222	1	1	360	48	2.22222	4.16667	0.533333	0.747826	1	360	48	5.83333	8.33333	0.7	0.720318	1	360	48	4.44444	0	NA	0.273826	1
IgG1_MFIorg_ZNF560_HPRR4050554_IgG1	379	25	12.4011	12	1.03342	1	1	373	23	8.57909	8.69565	0.986595	1	1	383	25	19.3211	20	0.966057	1	1	383	25	6.26632	8	0.78329	1	1	383	25	2.61097	0	NA	0.880359	1	383	25	6.00522	8	0.750653	1	1	383	25	4.17755	0	NA	0.609439	1
IgG2_MFIorg_ANGPTL6_HPRR3890535_IgG2	379	25	12.4011	12	1.03342	1	1	371	25	9.16442	0	NA	0.224613	1	383	25	19.8433	12	1.65361	0.483687	1	383	25	6.00522	12	0.500435	0.44345	1	383	25	2.34987	4	0.587467	1	1	383	25	6.52742	0	NA	0.374474	1	383	25	3.91645	4	0.979112	1	1
IgG2_MFIorg_NRTN_HPRR3280286_IgG2	379	25	12.4011	12	1.03342	1	1	374	22	8.02139	18.1818	0.441176	0.207087	1	383	25	19.3211	20	0.966057	1	1	383	25	6.52742	4	1.63185	0.937264	1	383	25	2.34987	4	0.587467	1	1	383	25	5.74413	12	0.478677	0.40469	1	383	25	3.91645	4	0.979112	1	1
IgA_MFIorg_NEXMIF_HPRR231523_IgA	335	69	12.2388	13.0435	0.938308	1	1	328	68	8.23171	10.2941	0.799652	0.753008	1	337	71	18.9911	21.1268	0.898912	0.803621	1	337	71	6.23145	7.04225	0.884866	1	1	337	71	2.07715	4.22535	0.491592	0.521093	1	337	71	5.93472	7.04225	0.84273	0.935121	1	337	71	4.1543	2.8169	1.47478	0.848316	1
IgG2_MFIorg_MNX1_HPRR4150088_IgG2	335	69	12.2388	13.0435	0.938308	1	1	329	67	9.72644	2.98507	3.25836	0.119687	1	339	69	20.059	15.942	1.25825	0.534087	1	339	69	6.48968	5.7971	1.11947	1	1	339	69	2.35988	2.89855	0.814159	1	1	339	69	6.19469	5.7971	1.06858	1	1	339	69	4.12979	2.89855	1.42478	0.888595	1
IgA_MFIorg_AC007325.1*_HPRR3360014_IgA	373	31	12.3324	12.9032	0.955764	1	1	364	32	8.24176	12.5	0.659341	0.620408	1	376	32	18.883	25	0.755319	0.543412	1	376	32	6.11702	9.375	0.652482	0.728308	1	376	32	2.65957	0	NA	0.734917	1	376	32	5.85106	9.375	0.624113	0.678864	1	376	32	3.98936	3.125	1.2766	1	1
IgA_MFIorg_CLDN23_HPRR4030650_IgA	373	31	12.3324	12.9032	0.955764	1	1	365	31	8.49315	9.67742	0.877626	1	1	377	31	19.0981	22.5806	0.845775	0.814001	1	377	31	5.83554	12.9032	0.452255	0.243558	1	377	31	2.65252	0	NA	0.753569	1	377	31	6.1008	6.45161	0.945623	1	1	377	31	3.97878	3.22581	1.23342	1	1
IgA_MFIorg_EIF4G1_HPRR2700076_IgA	373	31	12.3324	12.9032	0.955764	1	1	366	30	9.28962	0	NA	0.159398	1	377	31	19.8939	12.9032	1.54178	0.477431	1	377	31	6.1008	9.67742	0.630416	0.688264	1	377	31	2.38727	3.22581	0.740053	1	1	377	31	6.6313	0	NA	0.275582	1	377	31	4.24403	0	NA	0.490884	1
IgA_MFIorg_FCRLB_HPRR4370225_IgA	373	31	12.3324	12.9032	0.955764	1	1	365	31	8.21918	12.9032	0.636986	0.575588	1	376	32	19.1489	21.875	0.87538	0.887368	1	376	32	6.11702	9.375	0.652482	0.728308	1	376	32	2.65957	0	NA	0.734917	1	376	32	5.85106	9.375	0.624113	0.678864	1	376	32	3.98936	3.125	1.2766	1	1
IgA_MFIorg_GALNT7_HPRR4200129_IgA	373	31	12.3324	12.9032	0.955764	1	1	366	30	7.9235	16.6667	0.47541	0.1921	1	377	31	18.8329	25.8065	0.729775	0.478869	1	377	31	5.83554	12.9032	0.452255	0.243558	1	377	31	2.65252	0	NA	0.753569	1	377	31	5.30504	16.129	0.328912	0.0427719	1	377	31	3.97878	3.22581	1.23342	1	1
IgA_MFIorg_PIK3C3_HPRR1760005_IgA	380	24	12.3684	12.5	0.989474	1	1	372	24	8.60215	8.33333	1.03226	1	1	384	24	19.2708	20.8333	0.925	1	1	384	24	6.51042	4.16667	1.5625	0.979788	1	384	24	2.60417	0	NA	0.904431	1	384	24	5.98958	8.33333	0.71875	0.979414	1	384	24	3.90625	4.16667	0.9375	1	1
IgG1_MFIorg_PHC2_HPRR1470062_IgG1	373	31	12.3324	12.9032	0.955764	1	1	365	31	9.0411	3.22581	2.80274	0.437936	1	376	32	19.6809	15.625	1.25957	0.745642	1	376	32	6.38298	6.25	1.02128	1	1	376	32	2.12766	6.25	0.340426	0.394037	1	376	32	6.64894	0	NA	0.262033	1	376	32	4.25532	0	NA	0.473894	1
IgG2_MFIorg_CATIP_HPRR3400136_IgG2	380	24	12.3684	12.5	0.989474	1	1	372	24	8.33333	12.5	0.666667	0.741163	1	383	25	19.3211	20	0.966057	1	1	383	25	6.00522	12	0.500435	0.44345	1	383	25	2.61097	0	NA	0.880359	1	383	25	6.26632	4	1.56658	0.978121	1	383	25	3.65535	8	0.456919	0.580552	1
IgG2_MFIorg_CRHR2_HPRR3880122_IgG2	380	24	12.3684	12.5	0.989474	1	1	372	24	8.33333	12.5	0.666667	0.741163	1	384	24	19.0104	25	0.760417	0.6497	1	384	24	5.72917	16.6667	0.34375	0.0896119	1	384	24	2.60417	0	NA	0.904431	1	384	24	6.25	4.16667	1.5	1	1	384	24	3.90625	4.16667	0.9375	1	1
IgG2_MFIorg_DTX1_HPRR3730601_IgG2	380	24	12.3684	12.5	0.989474	1	1	372	24	8.87097	4.16667	2.12903	0.673438	1	384	24	19.5312	16.6667	1.17188	0.937584	1	384	24	6.25	8.33333	0.75	1	1	384	24	2.34375	4.16667	0.5625	1	1	384	24	6.51042	0	NA	0.394492	1	384	24	4.16667	0	NA	0.632493	1
IgG2_MFIorg_FBXL4_HPRR2580028_IgG2	373	31	12.3324	12.9032	0.955764	1	1	367	29	8.99183	3.44828	2.60763	0.495513	1	377	31	19.6286	16.129	1.21698	0.812202	1	377	31	6.1008	9.67742	0.630416	0.688264	1	377	31	2.38727	3.22581	0.740053	1	1	377	31	6.6313	0	NA	0.275582	1	377	31	4.24403	0	NA	0.490884	1
IgG2_MFIorg_GPR119_HPRR3640052_IgG2	380	24	12.3684	12.5	0.989474	1	1	373	23	8.84718	4.34783	2.03485	0.7158	1	384	24	19.5312	16.6667	1.17188	0.937584	1	384	24	6.25	8.33333	0.75	1	1	384	24	2.34375	4.16667	0.5625	1	1	384	24	6.51042	0	NA	0.394492	1	384	24	4.16667	0	NA	0.632493	1
IgG2_MFIorg_TNFRSF10A_HPRR3720554_IgG2	380	24	12.3684	12.5	0.989474	1	1	373	23	8.31099	13.0435	0.637176	0.687089	1	384	24	19.0104	25	0.760417	0.6497	1	384	24	6.25	8.33333	0.75	1	1	384	24	2.34375	4.16667	0.5625	1	1	384	24	6.25	4.16667	1.5	1	1	384	24	3.90625	4.16667	0.9375	1	1
IgG2_MFIorg_YBX2_HPRR3720041_IgG2	380	24	12.3684	12.5	0.989474	1	1	372	24	8.06452	16.6667	0.483871	0.279226	1	384	24	19.0104	25	0.760417	0.6497	1	384	24	6.25	8.33333	0.75	1	1	384	24	2.34375	4.16667	0.5625	1	1	384	24	5.98958	8.33333	0.71875	0.979414	1	384	24	3.90625	4.16667	0.9375	1	1
IgG2_MFIorg_YPEL5_HPRR3400059_IgG2	373	31	12.3324	12.9032	0.955764	1	1	367	29	8.99183	3.44828	2.60763	0.495513	1	377	31	19.6286	16.129	1.21698	0.812202	1	377	31	6.6313	3.22581	2.0557	0.71607	1	377	31	2.38727	3.22581	0.740053	1	1	377	31	6.1008	6.45161	0.945623	1	1	377	31	4.24403	0	NA	0.490884	1
IgA_MFIorg_C16orf46_HPRR3160399_IgA	372	32	12.3656	12.5	0.989247	1	1	364	32	8.24176	12.5	0.659341	0.620408	1	376	32	18.883	25	0.755319	0.543412	1	376	32	5.85106	12.5	0.468085	0.270784	1	376	32	2.65957	0	NA	0.734917	1	376	32	6.11702	6.25	0.978723	1	1	376	32	3.7234	6.25	0.595745	0.816135	1
IgA_MFIorg_DISC1_HPRR3410120_IgA	375	29	12.2667	13.7931	0.889333	1	1	367	29	8.17439	13.7931	0.592643	0.486757	1	379	29	18.7335	27.5862	0.67909	0.358084	1	379	29	6.33245	6.89655	0.918206	1	1	379	29	2.11082	6.89655	0.306069	0.325416	1	379	29	5.80475	10.3448	0.561126	0.561341	1	379	29	3.16623	13.7931	0.229551	0.0190153	1
IgA_MFIorg_EBNA1_IgA	375	29	12.2667	13.7931	0.889333	1	1	367	29	7.90191	17.2414	0.458311	0.16636	1	379	29	18.4697	31.0345	0.595133	0.15954	1	379	29	6.59631	3.44828	1.91293	0.783681	1	379	29	2.37467	3.44828	0.688654	1	1	379	29	5.80475	10.3448	0.561126	0.561341	1	379	29	3.69393	6.89655	0.53562	0.718805	1
IgA_MFIorg_LIG1_HPRR3250027_IgA	372	32	12.3656	12.5	0.989247	1	1	364	32	7.96703	15.625	0.50989	0.248738	1	376	32	18.883	25	0.755319	0.543412	1	376	32	5.85106	12.5	0.468085	0.270784	1	376	32	2.65957	0	NA	0.734917	1	376	32	6.11702	6.25	0.978723	1	1	376	32	3.98936	3.125	1.2766	1	1
IgA_MFIorg_OR2AG2*_HPRR3620008_IgA	355	49	12.3944	12.2449	1.01221	1	1	349	47	7.73639	14.8936	0.519443	0.171651	1	359	49	18.663	24.4898	0.762071	0.438008	1	359	49	6.12813	8.16327	0.750696	0.813948	1	359	49	2.78552	0	NA	0.489934	1	359	49	5.57103	10.2041	0.545961	0.341631	1	359	49	3.89972	4.08163	0.955432	1	1
IgA_MFIorg_SH3D21_HPRR3410371_IgA	375	29	12.2667	13.7931	0.889333	1	1	368	28	8.96739	3.57143	2.51087	0.52699	1	379	29	19.5251	17.2414	1.13245	0.955207	1	379	29	6.33245	6.89655	0.918206	1	1	379	29	2.63852	0	NA	0.792825	1	379	29	6.33245	3.44828	1.83641	0.823928	1	379	29	4.22164	0	NA	0.52704	1
IgA_MFIorg_TTF1_HPRR3730370_IgA	382	22	12.3037	13.6364	0.902269	1	1	374	22	8.55615	9.09091	0.941176	1	1	386	22	19.4301	18.1818	1.06865	1	1	386	22	6.21762	9.09091	0.683938	0.929895	1	386	22	2.59067	0	NA	0.955668	1	386	22	6.21762	4.54545	1.36788	1	1	386	22	4.14508	0	NA	0.682083	1
IgA_MFIorg_U2SURP_HPRR2960513_IgA	382	22	12.3037	13.6364	0.902269	1	1	374	22	9.09091	0	NA	0.276772	1	386	22	19.6891	13.6364	1.44387	0.673406	1	386	22	6.47668	4.54545	1.42487	1	1	386	22	2.59067	0	NA	0.955668	1	386	22	5.95855	9.09091	0.65544	0.889543	1	386	22	4.14508	0	NA	0.682083	1
IgA_MFIorg_WDR37_HPRR3020007_IgA	375	29	12.2667	13.7931	0.889333	1	1	367	29	8.71935	6.89655	1.26431	1	1	377	31	19.6286	16.129	1.21698	0.812202	1	377	31	6.1008	9.67742	0.630416	0.688264	1	377	31	2.65252	0	NA	0.753569	1	377	31	5.83554	9.67742	0.603006	0.639916	1	377	31	4.24403	0	NA	0.490884	1
IgA_MFIorg_ZSWIM8_HPRR3020973_IgA	382	22	12.3037	13.6364	0.902269	1	1	373	23	8.57909	8.69565	0.986595	1	1	385	23	19.2208	21.7391	0.884156	0.979818	1	385	23	6.49351	4.34783	1.49351	1	1	385	23	2.5974	0	NA	0.929508	1	385	23	6.23377	4.34783	1.43377	1	1	385	23	3.8961	4.34783	0.896104	1	1
IgG1_MFIorg_ADGRB3_HPRR4180987_IgG1	366	38	12.2951	13.1579	0.934426	1	1	359	37	8.35655	10.8108	0.772981	0.842097	1	370	38	18.9189	23.6842	0.798799	0.622442	1	370	38	6.48649	5.26316	1.23243	1	1	370	38	2.43243	2.63158	0.924324	1	1	370	38	5.94595	7.89474	0.753153	0.903009	1	370	38	3.78378	5.26316	0.718919	0.993135	1
IgG1_MFIorg_CDR1_HPRR4280232_IgG1	382	22	12.3037	13.6364	0.902269	1	1	374	22	8.28877	13.6364	0.607843	0.632263	1	386	22	19.4301	18.1818	1.06865	1	1	386	22	5.95855	13.6364	0.43696	0.324459	1	386	22	2.33161	4.54545	0.512953	1	1	386	22	5.95855	9.09091	0.65544	0.889543	1	386	22	4.14508	0	NA	0.682083	1
IgG1_MFIorg_GDF11_HPRR4030189_IgG1	372	32	12.3656	12.5	0.989247	1	1	363	33	8.81543	6.06061	1.45455	0.82873	1	375	33	19.4667	18.1818	1.07067	1	1	375	33	6.4	6.06061	1.056	1	1	375	33	2.66667	0	NA	0.716867	1	375	33	6.13333	6.06061	1.012	1	1	375	33	4	3.0303	1.32	1	1
IgG1_MFIorg_HPRR4470469_IgG1	359	45	12.2563	13.3333	0.91922	1	1	352	44	8.23864	11.3636	0.725	0.680183	1	363	45	19.2837	20	0.964187	1	1	363	45	6.06061	8.88889	0.681818	0.682437	1	363	45	2.47934	2.22222	1.1157	1	1	363	45	6.06061	6.66667	0.909091	1	1	363	45	4.40771	0	NA	0.303144	1
IgG1_MFIorg_KIAA0319_HPRR4190081_IgG1	382	22	12.3037	13.6364	0.902269	1	1	374	22	8.28877	13.6364	0.607843	0.632263	1	385	23	18.961	26.087	0.72684	0.569676	1	385	23	5.97403	13.0435	0.458009	0.363388	1	385	23	2.33766	4.34783	0.537662	1	1	385	23	5.97403	8.69565	0.687013	0.935311	1	385	23	3.63636	8.69565	0.418182	0.508396	1
IgG1_MFIorg_LAMA2_HPRR3790617_IgG1	366	38	12.2951	13.1579	0.934426	1	1	358	38	8.93855	5.26316	1.69832	0.642334	1	370	38	19.4595	18.4211	1.05637	1	1	370	38	6.21622	7.89474	0.787387	0.956379	1	370	38	2.16216	5.26316	0.410811	0.531022	1	370	38	6.75676	0	NA	0.194049	1	370	38	4.05405	2.63158	1.54054	1	1
IgG1_MFIorg_LRRC73_HPRR3470080_IgG1	382	22	12.3037	13.6364	0.902269	1	1	375	21	8.8	4.7619	1.848	0.80835	1	386	22	19.4301	18.1818	1.06865	1	1	386	22	6.21762	9.09091	0.683938	0.929895	1	386	22	2.33161	4.54545	0.512953	1	1	386	22	6.47668	0	NA	0.438308	1	386	22	4.14508	0	NA	0.682083	1
IgG1_MFIorg_SMIM21_HPRR3120258_IgG1	372	32	12.3656	12.5	0.989247	1	1	365	31	7.94521	16.129	0.492603	0.219596	1	375	33	18.9333	24.2424	0.781	0.609908	1	375	33	5.86667	12.1212	0.484	0.299029	1	375	33	2.4	3.0303	0.792	1	1	375	33	5.86667	9.09091	0.645333	0.717468	1	375	33	4.26667	0	NA	0.457574	1
IgG1_MFIorg_TM4SF20_HPRR3761134_IgG1	382	22	12.3037	13.6364	0.902269	1	1	373	23	8.84718	4.34783	2.03485	0.7158	1	385	23	19.4805	17.3913	1.12013	1	1	385	23	6.49351	4.34783	1.49351	1	1	385	23	2.5974	0	NA	0.929508	1	385	23	5.71429	13.0435	0.438095	0.328979	1	385	23	4.15584	0	NA	0.656678	1
IgG1_MFIorg_TRAPPC3L_HPRR4040226_IgG1	382	22	12.3037	13.6364	0.902269	1	1	376	20	8.51064	10	0.851064	1	1	386	22	19.4301	18.1818	1.06865	1	1	386	22	6.21762	9.09091	0.683938	0.929895	1	386	22	2.33161	4.54545	0.512953	1	1	386	22	6.47668	0	NA	0.438308	1	386	22	3.88601	4.54545	0.854922	1	1
IgG2_MFIorg_BANP_HPRR3480015_IgG2	366	38	12.2951	13.1579	0.934426	1	1	357	39	8.96359	5.12821	1.7479	0.609511	1	366	42	19.9454	14.2857	1.39617	0.500935	1	366	42	6.55738	4.7619	1.37705	0.906305	1	366	42	2.18579	4.7619	0.459016	0.620021	1	366	42	6.28415	4.7619	1.31967	0.960164	1	366	42	4.09836	2.38095	1.72131	0.901768	1
IgG2_MFIorg_CARD8_HPRR3250024_IgG2	382	22	12.3037	13.6364	0.902269	1	1	376	20	8.51064	10	0.851064	1	1	386	22	19.171	22.7273	0.843523	0.894002	1	386	22	6.73575	0	NA	0.418294	1	386	22	2.07254	9.09091	0.227979	0.173205	1	386	22	5.95855	9.09091	0.65544	0.889543	1	386	22	3.88601	4.54545	0.854922	1	1
IgG2_MFIorg_DYNC1LI2_HPRR3890777_IgG2	382	22	12.3037	13.6364	0.902269	1	1	375	21	9.06667	0	NA	0.296955	1	386	22	19.6891	13.6364	1.44387	0.673406	1	386	22	6.21762	9.09091	0.683938	0.929895	1	386	22	2.33161	4.54545	0.512953	1	1	386	22	6.21762	4.54545	1.36788	1	1	386	22	4.14508	0	NA	0.682083	1
IgG2_MFIorg_IL36RN_HPRR3890930_IgG2	382	22	12.3037	13.6364	0.902269	1	1	375	21	8.8	4.7619	1.848	0.80835	1	386	22	19.4301	18.1818	1.06865	1	1	386	22	6.21762	9.09091	0.683938	0.929895	1	386	22	2.59067	0	NA	0.955668	1	386	22	6.21762	4.54545	1.36788	1	1	386	22	4.14508	0	NA	0.682083	1
IgG2_MFIorg_MARCHF6_HPRR3010291_IgG2	372	32	12.3656	12.5	0.989247	1	1	364	32	8.24176	12.5	0.659341	0.620408	1	376	32	19.1489	21.875	0.87538	0.887368	1	376	32	5.85106	12.5	0.468085	0.270784	1	376	32	2.39362	3.125	0.765957	1	1	376	32	6.11702	6.25	0.978723	1	1	376	32	4.25532	0	NA	0.473894	1
IgG2_MFIorg_MIER3_HPRR3950080_IgG2	382	22	12.3037	13.6364	0.902269	1	1	375	21	8.8	4.7619	1.848	0.80835	1	386	22	19.4301	18.1818	1.06865	1	1	386	22	6.47668	4.54545	1.42487	1	1	386	22	2.59067	0	NA	0.955668	1	386	22	5.95855	9.09091	0.65544	0.889543	1	386	22	4.14508	0	NA	0.682083	1
IgG2_MFIorg_ORAI1_HPRR4050104_IgG2	372	32	12.3656	12.5	0.989247	1	1	364	32	8.79121	6.25	1.40659	0.870617	1	376	32	19.4149	18.75	1.03546	1	1	376	32	6.11702	9.375	0.652482	0.728308	1	376	32	2.39362	3.125	0.765957	1	1	376	32	6.11702	6.25	0.978723	1	1	376	32	3.98936	3.125	1.2766	1	1
IgG2_MFIorg_SLC1A7_HPRR3970047_IgG2	382	22	12.3037	13.6364	0.902269	1	1	375	21	9.06667	0	NA	0.296955	1	386	22	19.6891	13.6364	1.44387	0.673406	1	386	22	6.73575	0	NA	0.418294	1	386	22	2.59067	0	NA	0.955668	1	386	22	6.47668	0	NA	0.438308	1	386	22	3.36788	13.6364	0.246978	0.0644814	1
IgG2_MFIorg_TMEM131L_HPRR3460121_IgG2	382	22	12.3037	13.6364	0.902269	1	1	376	20	8.7766	5	1.75532	0.858812	1	386	22	19.4301	18.1818	1.06865	1	1	386	22	6.21762	9.09091	0.683938	0.929895	1	386	22	2.59067	0	NA	0.955668	1	386	22	6.21762	4.54545	1.36788	1	1	386	22	4.14508	0	NA	0.682083	1
IgG2_MFIorg_TMEM255A_HPRR2810101_IgG2	382	22	12.3037	13.6364	0.902269	1	1	374	22	8.82353	4.54545	1.94118	0.760726	1	386	22	19.4301	18.1818	1.06865	1	1	386	22	6.21762	9.09091	0.683938	0.929895	1	386	22	2.33161	4.54545	0.512953	1	1	386	22	6.47668	0	NA	0.438308	1	386	22	3.88601	4.54545	0.854922	1	1
IgG2_MFIorg_ZBTB7A_HPRR3420432_IgG2	382	22	12.3037	13.6364	0.902269	1	1	377	19	8.48806	10.5263	0.806366	1	1	385	23	19.4805	17.3913	1.12013	1	1	385	23	5.97403	13.0435	0.458009	0.363388	1	385	23	2.5974	0	NA	0.929508	1	385	23	6.49351	0	NA	0.415735	1	385	23	4.15584	0	NA	0.656678	1
IgA_MFIorg_Bare-bead_IgA	351	53	12.2507	13.2075	0.927554	1	1	343	53	7.58017	15.0943	0.502187	0.120218	1	354	54	18.3616	25.9259	0.708232	0.260381	1	354	54	6.21469	7.40741	0.838983	0.971934	1	354	54	2.54237	1.85185	1.37288	1	1	354	54	5.36723	11.1111	0.483051	0.181958	1	354	54	3.38983	7.40741	0.457627	0.298146	1
IgA_MFIorg_BRD3_HPRR3761091_IgA	384	20	12.5	10	1.25	1	1	376	20	8.51064	10	0.851064	1	1	388	20	19.5876	15	1.30584	0.828841	1	388	20	6.4433	5	1.28866	1	1	388	20	2.57732	0	NA	1	1	388	20	6.18557	5	1.23711	1	1	388	20	3.86598	5	0.773196	1	1
IgA_MFIorg_CUX2_HPRR3500282_IgA	364	40	12.3626	12.5	0.989011	1	1	355	41	8.73239	7.31707	1.19343	0.99051	1	367	41	19.346	19.5122	0.991485	1	1	367	41	6.53951	4.87805	1.3406	0.939415	1	367	41	2.45232	2.43902	1.00545	1	1	367	41	5.44959	12.1951	0.446866	0.172328	1	367	41	4.35967	0	NA	0.347315	1
IgA_MFIorg_DCAF8L1_HPRR3460857_IgA	384	20	12.5	10	1.25	1	1	376	20	8.7766	5	1.75532	0.858812	1	388	20	19.5876	15	1.30584	0.828841	1	388	20	6.18557	10	0.618557	0.832361	1	388	20	2.57732	0	NA	1	1	388	20	6.18557	5	1.23711	1	1	388	20	3.86598	5	0.773196	1	1
IgA_MFIorg_DCTN4_HPRR3010193_IgA	369	35	12.4661	11.4286	1.09079	1	1	363	33	8.81543	6.06061	1.45455	0.82873	1	373	35	19.571	17.1429	1.14164	0.901386	1	373	35	5.89812	11.4286	0.516086	0.358165	1	373	35	2.41287	2.85714	0.844504	1	1	373	35	6.16622	5.71429	1.07909	1	1	373	35	4.28954	0	NA	0.426804	1
IgA_MFIorg_DMTF1_HPRR1450299_IgA	376	28	12.5	10.7143	1.16667	1	1	368	28	8.42391	10.7143	0.786232	0.946464	1	380	28	19.2105	21.4286	0.896491	0.968995	1	380	28	6.31579	7.14286	0.884211	1	1	380	28	2.63158	0	NA	0.813509	1	380	28	6.31579	3.57143	1.76842	0.860211	1	380	28	3.42105	10.7143	0.319298	0.157264	1
IgA_MFIorg_EIF2S2_HPRR3200120_IgA	365	39	12.3288	12.8205	0.961644	1	1	359	37	8.6351	8.10811	1.065	1	1	368	40	19.5652	17.5	1.11801	0.91775	1	368	40	6.52174	5	1.30435	0.973347	1	368	40	2.44565	2.5	0.978261	1	1	368	40	5.97826	7.5	0.797101	0.972855	1	368	40	3.80435	5	0.76087	1	1
IgA_MFIorg_ELL_HPRR680115_IgA	384	20	12.5	10	1.25	1	1	376	20	8.24468	15	0.549645	0.52138	1	388	20	19.0722	25	0.762887	0.715779	1	388	20	6.4433	5	1.28866	1	1	388	20	2.57732	0	NA	1	1	388	20	5.6701	15	0.378007	0.223026	1	388	20	3.86598	5	0.773196	1	1
IgA_MFIorg_FMC1*_HPRR3560007_IgA	384	20	12.5	10	1.25	1	1	377	19	8.75332	5.26316	1.66313	0.912245	1	388	20	19.5876	15	1.30584	0.828841	1	388	20	6.18557	10	0.618557	0.832361	1	388	20	2.31959	5	0.463918	0.9884	1	388	20	6.4433	0	NA	0.487921	1	388	20	3.86598	5	0.773196	1	1
IgA_MFIorg_GBP7_HPRR3610222_IgA	369	35	12.4661	11.4286	1.09079	1	1	361	35	9.14127	2.85714	3.19945	0.341569	1	373	35	19.8391	14.2857	1.38874	0.567793	1	373	35	6.43432	5.71429	1.12601	1	1	373	35	2.41287	2.85714	0.844504	1	1	373	35	6.16622	5.71429	1.07909	1	1	373	35	4.28954	0	NA	0.426804	1
IgA_MFIorg_GDF11_HPRR4030189_IgA	358	46	12.2905	13.0435	0.942272	1	1	350	46	9.14286	4.34783	2.10286	0.417117	1	362	46	19.6133	17.3913	1.12776	0.871957	1	362	46	6.07735	8.69565	0.698895	0.715567	1	362	46	2.76243	0	NA	0.525312	1	362	46	6.35359	4.34783	1.46133	0.835264	1	362	46	4.14365	2.17391	1.90608	0.806391	1
IgA_MFIorg_HAL_HPRR3070065_IgA	370	34	12.4324	11.7647	1.05676	1	1	364	32	8.79121	6.25	1.40659	0.870617	1	374	34	19.5187	17.6471	1.10606	0.969866	1	374	34	6.41711	5.88235	1.09091	1	1	374	34	2.6738	0	NA	0.699388	1	374	34	6.14973	5.88235	1.04545	1	1	374	34	4.0107	2.94118	1.36364	1	1
IgA_MFIorg_HHIPL1_HPRR3450164_IgA	363	41	12.3967	12.1951	1.01653	1	1	355	41	7.88732	14.6341	0.538967	0.243761	1	366	42	18.5792	26.1905	0.709389	0.328975	1	366	42	5.7377	11.9048	0.481967	0.223893	1	366	42	2.18579	4.7619	0.459016	0.620021	1	366	42	5.7377	9.52381	0.602459	0.529125	1	366	42	3.82514	4.7619	0.803279	1	1
IgA_MFIorg_IL17RE_HPRR1951432_IgA	362	42	12.4309	11.9048	1.0442	1	1	355	41	8.73239	7.31707	1.19343	0.99051	1	366	42	19.3989	19.0476	1.01844	1	1	366	42	6.55738	4.7619	1.37705	0.906305	1	366	42	2.73224	0	NA	0.576982	1	366	42	6.01093	7.14286	0.84153	1	1	366	42	4.09836	2.38095	1.72131	0.901768	1
IgA_MFIorg_IL27RA_HPRR4200073_IgA	365	39	12.3288	12.8205	0.961644	1	1	358	38	8.65922	7.89474	1.09683	1	1	369	39	19.5122	17.9487	1.08711	0.982502	1	369	39	6.23306	7.69231	0.810298	0.991912	1	369	39	2.43902	2.5641	0.95122	1	1	369	39	6.50407	2.5641	2.53659	0.532215	1	369	39	4.06504	2.5641	1.58537	0.979646	1
IgA_MFIorg_L2HGDH_HPRR3920065_IgA	369	35	12.4661	11.4286	1.09079	1	1	362	34	8.56354	8.82353	0.970534	1	1	373	35	19.571	17.1429	1.14164	0.901386	1	373	35	6.16622	8.57143	0.719392	0.845294	1	373	35	2.14477	5.71429	0.375335	0.46284	1	373	35	6.16622	5.71429	1.07909	1	1	373	35	4.28954	0	NA	0.426804	1
IgA_MFIorg_LEPROTL1_HPRR3690064_IgA	389	15	12.3393	13.3333	0.92545	1	1	381	15	8.13648	20	0.406824	0.254743	1	393	15	18.8295	33.3333	0.564885	0.288088	1	393	15	6.10687	13.3333	0.458015	0.557853	1	393	15	2.54453	0	NA	1	1	393	15	5.85242	13.3333	0.438931	0.524003	1	393	15	3.81679	6.66667	0.572519	1	1
IgA_MFIorg_MAPK14_HPRR3880317_IgA	363	41	12.3967	12.1951	1.01653	1	1	355	41	8.16901	12.1951	0.669859	0.564026	1	366	42	19.1257	21.4286	0.892532	0.879517	1	366	42	6.28415	7.14286	0.879781	1	1	366	42	2.18579	4.7619	0.459016	0.620021	1	366	42	5.46448	11.9048	0.459016	0.190659	1	366	42	4.37158	0	NA	0.335679	1
IgA_MFIorg_OSER1_HPRR3310125_IgA	377	27	12.4668	11.1111	1.12202	1	1	369	27	8.67209	7.40741	1.17073	1	1	381	27	19.4226	18.5185	1.04882	1	1	381	27	6.56168	3.7037	1.77165	0.857271	1	381	27	2.62467	0	NA	0.834958	1	381	27	6.29921	3.7037	1.70079	0.897975	1	381	27	3.93701	3.7037	1.06299	1	1
IgA_MFIorg_PAFAH1B3_HPRR670084_IgA	364	40	12.3626	12.5	0.989011	1	1	356	40	8.14607	12.5	0.651685	0.525869	1	367	41	19.0736	21.9512	0.868907	0.815063	1	367	41	6.81199	2.43902	2.79292	0.45317	1	367	41	2.7248	0	NA	0.590792	1	367	41	5.72207	9.7561	0.586512	0.497662	1	367	41	3.26975	9.7561	0.33515	0.108458	1
IgA_MFIorg_PIANP_HPRR4190023_IgA	370	34	12.4324	11.7647	1.05676	1	1	362	34	8.28729	11.7647	0.70442	0.709992	1	373	35	19.3029	20	0.965147	1	1	373	35	6.16622	8.57143	0.719392	0.845294	1	373	35	2.68097	0	NA	0.68245	1	373	35	6.16622	5.71429	1.07909	1	1	373	35	3.75335	5.71429	0.656836	0.907592	1
IgA_MFIorg_PLEKHM1_HPRR3200093_IgA	376	28	12.5	10.7143	1.16667	1	1	368	28	8.42391	10.7143	0.786232	0.946464	1	379	29	19.2612	20.6897	0.930959	1	1	379	29	6.0686	10.3448	0.586631	0.607077	1	379	29	2.63852	0	NA	0.792825	1	379	29	6.33245	3.44828	1.83641	0.823928	1	379	29	4.22164	0	NA	0.52704	1
IgA_MFIorg_RGS9BP_HPRR3420712_IgA	328	76	12.5	11.8421	1.05556	1	1	323	73	8.04954	10.9589	0.73452	0.568646	1	332	76	18.9759	21.0526	0.901355	0.80073	1	332	76	5.72289	9.21053	0.621343	0.388387	1	332	76	2.71084	1.31579	2.06024	0.765463	1	332	76	6.3253	5.26316	1.20181	0.933717	1	332	76	3.61446	5.26316	0.686747	0.733557	1
IgA_MFIorg_RTEL1_HPRR4130149_IgA	365	39	12.3288	12.8205	0.961644	1	1	358	38	8.65922	7.89474	1.09683	1	1	368	40	19.2935	20	0.964674	1	1	368	40	6.79348	2.5	2.71739	0.474614	1	368	40	1.90217	7.5	0.253623	0.101806	1	368	40	5.97826	7.5	0.797101	0.972855	1	368	40	4.07609	2.5	1.63043	0.953062	1
IgA_MFIorg_SCN1B_HPRR1950347_IgA	389	15	12.3393	13.3333	0.92545	1	1	381	15	8.39895	13.3333	0.629921	0.842022	1	393	15	19.084	26.6667	0.715649	0.691709	1	393	15	6.10687	13.3333	0.458015	0.557853	1	393	15	2.29008	6.66667	0.343511	0.821835	1	393	15	6.10687	6.66667	0.916031	1	1	393	15	3.81679	6.66667	0.572519	1	1
IgA_MFIorg_SYT5_HPRR4180663_IgA	370	34	12.4324	11.7647	1.05676	1	1	362	34	8.01105	14.7059	0.544751	0.311478	1	372	36	19.086	22.2222	0.858871	0.815096	1	372	36	6.1828	8.33333	0.741935	0.883038	1	372	36	2.41935	2.77778	0.870968	1	1	372	36	5.91398	8.33333	0.709677	0.830507	1	372	36	4.03226	2.77778	1.45161	1	1
IgA_MFIorg_VPS52_HPRR3290043_IgA	389	15	12.3393	13.3333	0.92545	1	1	381	15	8.66142	6.66667	1.29921	1	1	393	15	19.3384	20	0.966921	1	1	393	15	5.85242	20	0.292621	0.0962985	1	393	15	2.54453	0	NA	1	1	393	15	6.36132	0	NA	0.645701	1	393	15	4.07125	0	NA	0.90481	1
IgG1_MFIorg_ADA2_HPRR221145_IgG1	389	15	12.3393	13.3333	0.92545	1	1	381	15	7.87402	26.6667	0.295276	0.0376634	1	393	15	18.8295	33.3333	0.564885	0.288088	1	393	15	6.10687	13.3333	0.458015	0.557853	1	393	15	2.29008	6.66667	0.343511	0.821835	1	393	15	6.10687	6.66667	0.916031	1	1	393	15	4.07125	0	NA	0.90481	1
IgG1_MFIorg_ADAMTS2_HPRR2490002_IgG1	389	15	12.3393	13.3333	0.92545	1	1	381	15	8.13648	20	0.406824	0.254743	1	393	15	18.8295	33.3333	0.564885	0.288088	1	393	15	6.36132	6.66667	0.954198	1	1	393	15	2.54453	0	NA	1	1	393	15	6.10687	6.66667	0.916031	1	1	393	15	3.56234	13.3333	0.267176	0.216554	1
IgG1_MFIorg_BHMT2_HPRR3010181_IgG1	396	8	12.3737	12.5	0.989899	1	1	388	8	8.50515	12.5	0.680412	1	1	400	8	19.25	25	0.77	1	1	400	8	6.5	0	NA	0.988565	1	400	8	2.5	0	NA	1	1	400	8	5.75	25	0.23	0.132728	1	400	8	4	0	NA	1	1
IgG1_MFIorg_BLOC1S3_HPRR3610143_IgG1	376	28	12.5	10.7143	1.16667	1	1	368	28	8.42391	10.7143	0.786232	0.946464	1	379	29	19.2612	20.6897	0.930959	1	1	379	29	6.59631	3.44828	1.91293	0.783681	1	379	29	2.37467	3.44828	0.688654	1	1	379	29	6.33245	3.44828	1.83641	0.823928	1	379	29	3.69393	6.89655	0.53562	0.718805	1
IgG1_MFIorg_BOP1_HPRR3290148_IgG1	389	15	12.3393	13.3333	0.92545	1	1	383	13	8.87728	0	NA	0.535088	1	393	15	19.5929	13.3333	1.46947	0.787735	1	393	15	6.36132	6.66667	0.954198	1	1	393	15	2.54453	0	NA	1	1	393	15	6.36132	0	NA	0.645701	1	393	15	3.81679	6.66667	0.572519	1	1
IgG1_MFIorg_CFAP300_HPRR3050282_IgG1	369	35	12.4661	11.4286	1.09079	1	1	361	35	8.31025	11.4286	0.727147	0.754457	1	373	35	19.3029	20	0.965147	1	1	373	35	6.16622	8.57143	0.719392	0.845294	1	373	35	2.41287	2.85714	0.844504	1	1	373	35	6.16622	5.71429	1.07909	1	1	373	35	4.28954	0	NA	0.426804	1
IgG1_MFIorg_CHRNE_HPRR4320593_IgG1	395	9	12.4051	11.1111	1.11646	1	1	388	8	8.50515	12.5	0.680412	1	1	399	9	19.2982	22.2222	0.868421	1	1	399	9	6.26566	11.1111	0.56391	1	1	399	9	2.50627	0	NA	1	1	399	9	6.26566	0	NA	0.942332	1	399	9	4.01003	0	NA	1	1
IgG1_MFIorg_DMAP1_HPRR2551769_IgG1	365	39	12.3288	12.8205	0.961644	1	1	357	39	8.96359	5.12821	1.7479	0.609511	1	369	39	19.5122	17.9487	1.08711	0.982502	1	369	39	6.23306	7.69231	0.810298	0.991912	1	369	39	2.43902	2.5641	0.95122	1	1	369	39	6.23306	5.12821	1.21545	1	1	369	39	4.06504	2.5641	1.58537	0.979646	1
IgG1_MFIorg_DRAXIN_HPRR4190806_IgG1	358	46	12.2905	13.0435	0.942272	1	1	351	45	8.54701	8.88889	0.961538	1	1	362	46	19.337	19.5652	0.988336	1	1	362	46	6.07735	8.69565	0.698895	0.715567	1	362	46	2.20994	4.34783	0.508287	0.706072	1	362	46	6.35359	4.34783	1.46133	0.835264	1	362	46	4.41989	0	NA	0.293033	1
IgG1_MFIorg_DYRK1A_HPRR2210202_IgG1	365	39	12.3288	12.8205	0.961644	1	1	359	37	8.91365	5.40541	1.64903	0.676605	1	369	39	19.5122	17.9487	1.08711	0.982502	1	369	39	6.77507	2.5641	2.64228	0.497016	1	369	39	2.43902	2.5641	0.95122	1	1	369	39	5.96206	7.69231	0.775068	0.938279	1	369	39	4.06504	2.5641	1.58537	0.979646	1
IgG1_MFIorg_EBNA1_IgG1	395	9	12.4051	11.1111	1.11646	1	1	387	9	8.52713	11.1111	0.767442	1	1	398	10	19.3467	20	0.967337	1	1	398	10	6.28141	10	0.628141	1	1	398	10	2.51256	0	NA	1	1	398	10	6.28141	0	NA	0.880359	1	398	10	4.0201	0	NA	1	1
IgG1_MFIorg_ELAC2_HPRR2390005_IgG1	389	15	12.3393	13.3333	0.92545	1	1	382	14	8.90052	0	NA	0.49532	1	393	15	19.5929	13.3333	1.46947	0.787735	1	393	15	6.36132	6.66667	0.954198	1	1	393	15	2.54453	0	NA	1	1	393	15	6.10687	6.66667	0.916031	1	1	393	15	4.07125	0	NA	0.90481	1
IgG1_MFIorg_GOLGA4_HPRR2960323_IgG1	362	42	12.4309	11.9048	1.0442	1	1	357	39	8.96359	5.12821	1.7479	0.609511	1	365	43	20.274	11.6279	1.74356	0.248869	1	365	43	6.30137	6.97674	0.903196	1	1	365	43	2.73973	0	NA	0.563544	1	365	43	6.0274	6.97674	0.863927	1	1	365	43	4.10959	2.32558	1.76712	0.877038	1
IgG1_MFIorg_HAMP_HPRR3500007_IgG1	384	20	12.5	10	1.25	1	1	377	19	8.75332	5.26316	1.66313	0.912245	1	387	21	19.6382	14.2857	1.37468	0.748177	1	387	21	6.71835	0	NA	0.44195	1	387	21	2.32558	4.7619	0.488372	1	1	387	21	5.94315	9.52381	0.624031	0.842097	1	387	21	4.13437	0	NA	0.708811	1
IgG1_MFIorg_ILVBL_HPRR4170078_IgG1	370	34	12.4324	11.7647	1.05676	1	1	363	33	8.81543	6.06061	1.45455	0.82873	1	374	34	19.5187	17.6471	1.10606	0.969866	1	374	34	5.88235	11.7647	0.5	0.32819	1	374	34	2.6738	0	NA	0.699388	1	374	34	6.41711	2.94118	2.18182	0.663073	1	374	34	4.27807	0	NA	0.441889	1
IgG1_MFIorg_JPH2_HPRR3910035_IgG1	377	27	12.4668	11.1111	1.12202	1	1	371	25	8.89488	4	2.22372	0.633504	1	381	27	19.685	14.8148	1.32874	0.713704	1	381	27	6.56168	3.7037	1.77165	0.857271	1	381	27	2.09974	7.40741	0.283465	0.280312	1	381	27	6.56168	0	NA	0.337761	1	381	27	4.19948	0	NA	0.56641	1
IgG1_MFIorg_LIG1_HPRR3250027_IgG1	377	27	12.4668	11.1111	1.12202	1	1	370	26	8.37838	11.5385	0.726126	0.846291	1	381	27	19.1601	22.2222	0.862205	0.890937	1	381	27	6.03675	11.1111	0.543307	0.525122	1	381	27	2.62467	0	NA	0.834958	1	381	27	6.29921	3.7037	1.70079	0.897975	1	381	27	3.93701	3.7037	1.06299	1	1
IgG1_MFIorg_MUSK_HPRR4160303_IgG1	384	20	12.5	10	1.25	1	1	377	19	8.48806	10.5263	0.806366	1	1	388	20	19.3299	20	0.966495	1	1	388	20	6.4433	5	1.28866	1	1	388	20	2.57732	0	NA	1	1	388	20	5.92784	10	0.592784	0.792974	1	388	20	4.12371	0	NA	0.736979	1
IgG1_MFIorg_NAIF1_HPRR2470682_IgG1	352	52	12.5	11.5385	1.08333	1	1	345	51	8.69565	7.84314	1.1087	1	1	356	52	19.6629	17.3077	1.13608	0.830829	1	356	52	6.17978	7.69231	0.803371	0.909861	1	356	52	2.24719	3.84615	0.58427	0.828601	1	356	52	6.46067	3.84615	1.67978	0.670977	1	356	52	4.49438	0	NA	0.239105	1
IgG1_MFIorg_PBK_HPRR1370179_IgG1	389	15	12.3393	13.3333	0.92545	1	1	383	13	8.61619	7.69231	1.1201	1	1	393	15	19.3384	20	0.966921	1	1	393	15	6.36132	6.66667	0.954198	1	1	393	15	2.54453	0	NA	1	1	393	15	6.36132	0	NA	0.645701	1	393	15	3.81679	6.66667	0.572519	1	1
IgG1_MFIorg_PEX11A_HPRR4000140_IgG1	357	47	12.3249	12.766	0.965453	1	1	350	46	8.28571	10.8696	0.762286	0.757949	1	361	47	18.8366	23.4043	0.804835	0.582849	1	361	47	5.54017	12.766	0.43398	0.111783	1	361	47	2.21607	4.25532	0.520776	0.72706	1	361	47	6.37119	4.25532	1.49723	0.805965	1	361	47	4.15512	2.12766	1.95291	0.783987	1
IgG1_MFIorg_PRKCQ_HPRR3820001_IgG1	370	34	12.4324	11.7647	1.05676	1	1	362	34	8.83978	5.88235	1.50276	0.788398	1	374	34	19.5187	17.6471	1.10606	0.969866	1	374	34	6.41711	5.88235	1.09091	1	1	374	34	2.6738	0	NA	0.699388	1	374	34	5.61497	11.7647	0.477273	0.290025	1	374	34	4.0107	2.94118	1.36364	1	1
IgG1_MFIorg_PTF1A_HPRR4150009_IgG1	384	20	12.5	10	1.25	1	1	376	20	8.24468	15	0.549645	0.52138	1	388	20	19.3299	20	0.966495	1	1	388	20	6.18557	10	0.618557	0.832361	1	388	20	2.31959	5	0.463918	0.9884	1	388	20	6.18557	5	1.23711	1	1	388	20	4.12371	0	NA	0.736979	1
IgG1_MFIorg_SDC2_HPRR2540577_IgG1	395	9	12.4051	11.1111	1.11646	1	1	387	9	8.52713	11.1111	0.767442	1	1	399	9	19.2982	22.2222	0.868421	1	1	399	9	6.26566	11.1111	0.56391	1	1	399	9	2.50627	0	NA	1	1	399	9	6.26566	0	NA	0.942332	1	399	9	3.7594	11.1111	0.338346	0.798437	1
IgG1_MFIorg_SLC39A5_HPRR4340253_IgG1	402	2	12.4378	0	NA	1	1	394	2	8.37563	50	0.167513	0.406154	1	406	2	19.2118	50	0.384236	0.839718	1	406	2	6.40394	0	NA	1	1	406	2	2.46305	0	NA	1	1	406	2	6.15764	0	NA	1	1	406	2	3.94089	0	NA	1	1
IgG1_MFIorg_STMND1_HPRR4280356_IgG1	389	15	12.3393	13.3333	0.92545	1	1	381	15	8.92388	0	NA	0.459126	1	393	15	19.5929	13.3333	1.46947	0.787735	1	393	15	6.61578	0	NA	0.623425	1	393	15	2.54453	0	NA	1	1	393	15	6.10687	6.66667	0.916031	1	1	393	15	3.81679	6.66667	0.572519	1	1
IgG1_MFIorg_SUV39H1_HPRR4200118_IgG1	376	28	12.5	10.7143	1.16667	1	1	368	28	8.15217	14.2857	0.570652	0.443139	1	380	28	19.2105	21.4286	0.896491	0.968995	1	380	28	6.05263	10.7143	0.564912	0.566136	1	380	28	2.63158	0	NA	0.813509	1	380	28	6.05263	7.14286	0.847368	1	1	380	28	4.21053	0	NA	0.546297	1
IgG1_MFIorg_TET3_HPRR4050359_IgG1	389	15	12.3393	13.3333	0.92545	1	1	382	14	8.11518	21.4286	0.378709	0.207407	1	392	16	19.1327	25	0.765306	0.795285	1	392	16	6.12245	12.5	0.489796	0.615943	1	392	16	2.29592	6.25	0.367347	0.858814	1	392	16	6.12245	6.25	0.979592	1	1	392	16	4.08163	0	NA	0.867003	1
IgG1_MFIorg_WDR48_HPRR2960180_IgG1	384	20	12.5	10	1.25	1	1	376	20	8.24468	15	0.549645	0.52138	1	388	20	19.3299	20	0.966495	1	1	388	20	6.4433	5	1.28866	1	1	388	20	2.31959	5	0.463918	0.9884	1	388	20	5.92784	10	0.592784	0.792974	1	388	20	4.12371	0	NA	0.736979	1
IgG1_MFIorg_ZMIZ1_HPRR1430031_IgG1	377	27	12.4668	11.1111	1.12202	1	1	370	26	7.83784	19.2308	0.407568	0.100536	1	381	27	18.6352	29.6296	0.628937	0.252156	1	381	27	5.51181	18.5185	0.297638	0.0234448	1	381	27	2.3622	3.7037	0.637795	1	1	381	27	6.03675	7.40741	0.814961	1	1	381	27	3.93701	3.7037	1.06299	1	1
IgG2_MFIorg_ANHX_HPRR3600105_IgG2	363	41	12.3967	12.1951	1.01653	1	1	356	40	8.98876	5	1.79775	0.578101	1	367	41	19.6185	17.0732	1.14909	0.854932	1	367	41	6.26703	7.31707	0.856494	1	1	367	41	2.17984	4.87805	0.446866	0.598021	1	367	41	6.81199	0	NA	0.167098	1	367	41	4.35967	0	NA	0.347315	1
IgG2_MFIorg_AP1AR_HPRR3000230_IgG2	395	9	12.4051	11.1111	1.11646	1	1	387	9	8.26873	22.2222	0.372093	0.381397	1	399	9	19.0476	33.3333	0.571429	0.518244	1	399	9	6.01504	22.2222	0.270677	0.201078	1	399	9	2.50627	0	NA	1	1	399	9	6.01504	11.1111	0.541353	1	1	399	9	4.01003	0	NA	1	1
IgG2_MFIorg_ATP5F1E_HPRR3290039_IgG2	395	9	12.4051	11.1111	1.11646	1	1	388	8	8.76289	0	NA	0.811691	1	399	9	19.5489	11.1111	1.7594	0.836019	1	399	9	6.26566	11.1111	0.56391	1	1	399	9	2.50627	0	NA	1	1	399	9	6.26566	0	NA	0.942332	1	399	9	4.01003	0	NA	1	1
IgG2_MFIorg_C10orf120_HPRR3020772_IgG2	377	27	12.4668	11.1111	1.12202	1	1	371	25	8.62534	8	1.07817	1	1	381	27	19.4226	18.5185	1.04882	1	1	381	27	6.56168	3.7037	1.77165	0.857271	1	381	27	2.3622	3.7037	0.637795	1	1	381	27	6.29921	3.7037	1.70079	0.897975	1	381	27	3.93701	3.7037	1.06299	1	1
IgG2_MFIorg_CCDC137_HPRR3790303_IgG2	389	15	12.3393	13.3333	0.92545	1	1	382	14	8.90052	0	NA	0.49532	1	393	15	19.5929	13.3333	1.46947	0.787735	1	393	15	6.36132	6.66667	0.954198	1	1	393	15	2.54453	0	NA	1	1	393	15	6.10687	6.66667	0.916031	1	1	393	15	4.07125	0	NA	0.90481	1
IgG2_MFIorg_COX18_HPRR3640091_IgG2	377	27	12.4668	11.1111	1.12202	1	1	369	27	9.21409	0	NA	0.19571	1	381	27	19.9475	11.1111	1.79528	0.383814	1	381	27	6.29921	7.40741	0.850394	1	1	381	27	2.09974	7.40741	0.283465	0.280312	1	381	27	6.56168	0	NA	0.337761	1	381	27	4.19948	0	NA	0.56641	1
IgG2_MFIorg_CX3CL1_HPRR3860013_IgG2	369	35	12.4661	11.4286	1.09079	1	1	361	35	7.47922	20	0.373961	0.0272077	1	373	35	18.4987	28.5714	0.647453	0.223121	1	373	35	6.16622	8.57143	0.719392	0.845294	1	373	35	2.68097	0	NA	0.68245	1	373	35	5.09383	17.1429	0.29714	0.0133874	1	373	35	4.02145	2.85714	1.40751	1	1
IgG2_MFIorg_DECR2_HPRR3160245_IgG2	362	42	12.4309	11.9048	1.0442	1	1	355	41	9.01408	4.87805	1.84789	0.548066	1	366	42	19.9454	14.2857	1.39617	0.500935	1	366	42	6.28415	7.14286	0.879781	1	1	366	42	2.18579	4.7619	0.459016	0.620021	1	366	42	6.55738	2.38095	2.7541	0.465856	1	366	42	4.37158	0	NA	0.335679	1
IgG2_MFIorg_ESPN_HPRR3390003_IgG2	365	39	12.3288	12.8205	0.961644	1	1	358	38	8.37989	10.5263	0.796089	0.885058	1	368	40	19.2935	20	0.964674	1	1	368	40	5.70652	12.5	0.456522	0.1836	1	368	40	2.71739	0	NA	0.60499	1	368	40	6.25	5	1.25	1	1	368	40	3.80435	5	0.76087	1	1
IgG2_MFIorg_FABP5_HPRR3760865_IgG2	369	35	12.4661	11.4286	1.09079	1	1	362	34	8.83978	5.88235	1.50276	0.788398	1	373	35	19.571	17.1429	1.14164	0.901386	1	373	35	6.16622	8.57143	0.719392	0.845294	1	373	35	2.41287	2.85714	0.844504	1	1	373	35	6.70241	0	NA	0.225414	1	373	35	4.28954	0	NA	0.426804	1
IgG2_MFIorg_FAM111B_HPRR3051041_IgG2	389	15	12.3393	13.3333	0.92545	1	1	381	15	7.87402	26.6667	0.295276	0.0376634	1	393	15	19.084	26.6667	0.715649	0.691709	1	393	15	6.10687	13.3333	0.458015	0.557853	1	393	15	2.54453	0	NA	1	1	393	15	5.59796	20	0.279898	0.0828973	1	393	15	4.07125	0	NA	0.90481	1
IgG2_MFIorg_FAM90A26*_HPRR3360065_IgG2	376	28	12.5	10.7143	1.16667	1	1	369	27	8.40108	11.1111	0.756098	0.897051	1	380	28	19.2105	21.4286	0.896491	0.968995	1	380	28	6.31579	7.14286	0.884211	1	1	380	28	2.63158	0	NA	0.813509	1	380	28	6.05263	7.14286	0.847368	1	1	380	28	3.94737	3.57143	1.10526	1	1
IgG2_MFIorg_GRIA4_HPRR3760425_IgG2	376	28	12.5	10.7143	1.16667	1	1	369	27	8.67209	7.40741	1.17073	1	1	380	28	19.7368	14.2857	1.38158	0.647883	1	380	28	6.31579	7.14286	0.884211	1	1	380	28	2.36842	3.57143	0.663158	1	1	380	28	6.57895	0	NA	0.320908	1	380	28	4.21053	0	NA	0.546297	1
IgG2_MFIorg_MTG2_HPRR3300084_IgG2	377	27	12.4668	11.1111	1.12202	1	1	369	27	8.94309	3.7037	2.41463	0.560403	1	380	28	19.7368	14.2857	1.38158	0.647883	1	380	28	6.31579	7.14286	0.884211	1	1	380	28	2.63158	0	NA	0.813509	1	380	28	6.57895	0	NA	0.320908	1	380	28	3.68421	7.14286	0.515789	0.685104	1
IgG2_MFIorg_NPY_HPRR3890362_IgG2	370	34	12.4324	11.7647	1.05676	1	1	362	34	9.39227	0	NA	0.121404	1	372	36	20.1613	11.1111	1.81452	0.275127	1	372	36	6.1828	8.33333	0.741935	0.883038	1	372	36	2.41935	2.77778	0.870968	1	1	372	36	6.72043	0	NA	0.214421	1	372	36	4.03226	2.77778	1.45161	1	1
IgG2_MFIorg_OR6K3_HPRR3920338_IgG2	376	28	12.5	10.7143	1.16667	1	1	369	27	8.94309	3.7037	2.41463	0.560403	1	380	28	19.7368	14.2857	1.38158	0.647883	1	380	28	6.57895	3.57143	1.84211	0.819702	1	380	28	2.36842	3.57143	0.663158	1	1	380	28	6.31579	3.57143	1.76842	0.860211	1	380	28	4.21053	0	NA	0.546297	1
IgG2_MFIorg_OXLD1_HPRR3920321_IgG2	376	28	12.5	10.7143	1.16667	1	1	368	28	8.15217	14.2857	0.570652	0.443139	1	379	29	19.2612	20.6897	0.930959	1	1	379	29	6.33245	6.89655	0.918206	1	1	379	29	2.11082	6.89655	0.306069	0.325416	1	379	29	6.0686	6.89655	0.879947	1	1	379	29	3.95778	3.44828	1.14776	1	1
IgG2_MFIorg_PABPC1*_HPRR3390015_IgG2	370	34	12.4324	11.7647	1.05676	1	1	365	31	9.0411	3.22581	2.80274	0.437936	1	374	34	19.7861	14.7059	1.34545	0.623359	1	374	34	6.14973	8.82353	0.69697	0.806889	1	374	34	2.13904	5.88235	0.363636	0.439941	1	374	34	6.14973	5.88235	1.04545	1	1	374	34	4.27807	0	NA	0.441889	1
IgG2_MFIorg_SKOR2_HPRR3120268_IgG2	364	40	12.3626	12.5	0.989011	1	1	356	40	9.26966	2.5	3.70787	0.249566	1	368	40	19.837	15	1.32246	0.599861	1	368	40	6.52174	5	1.30435	0.973347	1	368	40	2.44565	2.5	0.978261	1	1	368	40	5.97826	7.5	0.797101	0.972855	1	368	40	4.07609	2.5	1.63043	0.953062	1
IgG2_MFIorg_SLC22A24_HPRR3500430_IgG2	370	34	12.4324	11.7647	1.05676	1	1	366	30	8.74317	6.66667	1.31148	0.959043	1	374	34	19.7861	14.7059	1.34545	0.623359	1	374	34	6.14973	8.82353	0.69697	0.806889	1	374	34	2.40642	2.94118	0.818182	1	1	374	34	6.41711	2.94118	2.18182	0.663073	1	374	34	4.27807	0	NA	0.441889	1
IgG2_MFIorg_WDR18_HPRR3210132_IgG2	399	5	12.2807	20	0.614035	1	1	391	5	8.69565	0	NA	1	1	403	5	19.3548	20	0.967742	1	1	403	5	6.45161	0	NA	1	1	403	5	2.23325	20	0.111663	0.272017	1	403	5	6.20347	0	NA	1	1	403	5	3.97022	0	NA	1	1
IgG2_MFIorg_ZBTB32_HPRR3720054_IgG2	370	34	12.4324	11.7647	1.05676	1	1	362	34	8.83978	5.88235	1.50276	0.788398	1	374	34	19.5187	17.6471	1.10606	0.969866	1	374	34	6.41711	5.88235	1.09091	1	1	374	34	2.40642	2.94118	0.818182	1	1	374	34	6.41711	2.94118	2.18182	0.663073	1	374	34	4.0107	2.94118	1.36364	1	1
IgA_MFIorg_ABHD10_HPRR2880132_IgA	397	7	12.3426	14.2857	0.86398	1	1	389	7	8.48329	14.2857	0.59383	1	1	401	7	19.202	28.5714	0.67207	0.889036	1	401	7	6.23441	14.2857	0.436409	0.932928	1	401	7	2.49377	0	NA	1	1	401	7	6.23441	0	NA	1	1	401	7	3.74065	14.2857	0.261845	0.657847	1
IgA_MFIorg_ARAF_HPRR3870020_IgA	387	17	12.4031	11.7647	1.05426	1	1	379	17	8.70712	5.88235	1.48021	1	1	391	17	19.6931	11.7647	1.67391	0.619631	1	391	17	6.39386	5.88235	1.08696	1	1	391	17	2.04604	11.7647	0.173913	0.0826004	1	391	17	6.13811	5.88235	1.04348	1	1	391	17	3.83632	5.88235	0.652174	1	1
IgA_MFIorg_C8orf34_HPRR2540510_IgA	390	14	12.3077	14.2857	0.861538	1	1	382	14	8.63874	7.14286	1.20942	1	1	394	14	19.2893	21.4286	0.900169	1	1	394	14	6.09137	14.2857	0.426396	0.498542	1	394	14	2.53807	0	NA	1	1	394	14	6.09137	7.14286	0.852792	1	1	394	14	4.06091	0	NA	0.945242	1
IgA_MFIorg_DDX3X_HPRR3440099_IgA	387	17	12.4031	11.7647	1.05426	1	1	379	17	8.70712	5.88235	1.48021	1	1	390	18	19.4872	16.6667	1.16923	1	1	390	18	6.41026	5.55556	1.15385	1	1	390	18	2.5641	0	NA	1	1	390	18	6.15385	5.55556	1.10769	1	1	390	18	3.84615	5.55556	0.692308	1	1
IgA_MFIorg_ESX1_HPRR3450029_IgA	387	17	12.4031	11.7647	1.05426	1	1	380	16	8.68421	6.25	1.38947	1	1	391	17	19.4373	17.6471	1.10145	1	1	391	17	6.13811	11.7647	0.521739	0.672574	1	391	17	2.30179	5.88235	0.391304	0.89378	1	391	17	6.13811	5.88235	1.04348	1	1	391	17	4.09207	0	NA	0.83154	1
IgA_MFIorg_FAM98C_HPRR3270008_IgA	387	17	12.4031	11.7647	1.05426	1	1	379	17	8.17942	17.6471	0.4635	0.357219	1	391	17	18.9258	29.4118	0.643478	0.448677	1	391	17	6.64962	0	NA	0.554075	1	391	17	2.30179	5.88235	0.391304	0.89378	1	391	17	5.88235	11.7647	0.5	0.63588	1	391	17	3.83632	5.88235	0.652174	1	1
IgA_MFIorg_HDAC4_HPRR4110094_IgA	387	17	12.4031	11.7647	1.05426	1	1	380	16	8.94737	0	NA	0.426069	1	391	17	19.6931	11.7647	1.67391	0.619631	1	391	17	6.64962	0	NA	0.554075	1	391	17	2.55754	0	NA	1	1	391	17	5.88235	11.7647	0.5	0.63588	1	391	17	4.09207	0	NA	0.83154	1
IgA_MFIorg_RNF138_HPRR3120198_IgA	383	21	12.2715	14.2857	0.859008	1	1	375	21	8.26667	14.2857	0.578667	0.576929	1	387	21	19.1214	23.8095	0.803101	0.805686	1	387	21	6.45995	4.7619	1.35659	1	1	387	21	2.06718	9.52381	0.217054	0.153366	1	387	21	5.68475	14.2857	0.397933	0.257027	1	387	21	4.13437	0	NA	0.708811	1
IgA_MFIorg_RNF224_HPRR4350032_IgA	383	21	12.2715	14.2857	0.859008	1	1	375	21	8.53333	9.52381	0.896	1	1	387	21	19.1214	23.8095	0.803101	0.805686	1	387	21	6.20155	9.52381	0.651163	0.882039	1	387	21	2.32558	4.7619	0.488372	1	1	387	21	5.94315	9.52381	0.624031	0.842097	1	387	21	3.87597	4.7619	0.813953	1	1
IgA_MFIorg_SDS_HPRR4110360_IgA	390	14	12.3077	14.2857	0.861538	1	1	384	12	8.33333	16.6667	0.5	0.623083	1	394	14	19.0355	28.5714	0.666244	0.58699	1	394	14	6.09137	14.2857	0.426396	0.498542	1	394	14	2.28426	7.14286	0.319797	0.782623	1	394	14	6.09137	7.14286	0.852792	1	1	394	14	4.06091	0	NA	0.945242	1
IgA_MFIorg_SHBG_HPRR350126_IgA	394	10	12.4365	10	1.24365	1	1	385	11	8.57143	9.09091	0.942857	1	1	397	11	19.3955	18.1818	1.06675	1	1	397	11	6.54912	0	NA	0.801429	1	397	11	2.51889	0	NA	1	1	397	11	6.04534	9.09091	0.664987	1	1	397	11	3.77834	9.09091	0.415617	0.913942	1
IgA_MFIorg_SLC39A5_HPRR4340253_IgA	383	21	12.2715	14.2857	0.859008	1	1	377	19	8.75332	5.26316	1.66313	0.912245	1	387	21	19.3798	19.0476	1.01744	1	1	387	21	6.45995	4.7619	1.35659	1	1	387	21	2.58398	0	NA	0.982999	1	387	21	6.20155	4.7619	1.30233	1	1	387	21	3.61757	9.52381	0.379845	0.434887	1
IgA_MFIorg_TARBP2_HPRR3760159_IgA	394	10	12.4365	10	1.24365	1	1	386	10	8.80829	0	NA	0.68183	1	398	10	19.598	10	1.9598	0.723709	1	398	10	6.28141	10	0.628141	1	1	398	10	2.51256	0	NA	1	1	398	10	6.28141	0	NA	0.880359	1	398	10	4.0201	0	NA	1	1
IgA_MFIorg_ZNF524_HPRR3450121_IgA	394	10	12.4365	10	1.24365	1	1	386	10	8.29016	20	0.414508	0.463363	1	397	11	19.1436	27.2727	0.701931	0.774657	1	397	11	6.29723	9.09091	0.692695	1	1	397	11	2.267	9.09091	0.24937	0.648798	1	397	11	6.04534	9.09091	0.664987	1	1	397	11	3.77834	9.09091	0.415617	0.913942	1
IgG1_MFIorg_CDC42EP2_HPRR3050449_IgG1	387	17	12.4031	11.7647	1.05426	1	1	379	17	8.97098	0	NA	0.395788	1	391	17	19.6931	11.7647	1.67391	0.619631	1	391	17	6.39386	5.88235	1.08696	1	1	391	17	2.55754	0	NA	1	1	391	17	5.88235	11.7647	0.5	0.63588	1	391	17	4.09207	0	NA	0.83154	1
IgG1_MFIorg_DBNDD2_HPRR4130094_IgG1	383	21	12.2715	14.2857	0.859008	1	1	376	20	8.51064	10	0.851064	1	1	387	21	19.1214	23.8095	0.803101	0.805686	1	387	21	6.20155	9.52381	0.651163	0.882039	1	387	21	2.32558	4.7619	0.488372	1	1	387	21	6.20155	4.7619	1.30233	1	1	387	21	3.87597	4.7619	0.813953	1	1
IgG1_MFIorg_HS3ST3A1_HPRR3960022_IgG1	387	17	12.4031	11.7647	1.05426	1	1	380	16	8.15789	18.75	0.435088	0.304903	1	391	17	18.9258	29.4118	0.643478	0.448677	1	391	17	6.13811	11.7647	0.521739	0.672574	1	391	17	2.55754	0	NA	1	1	391	17	5.6266	17.6471	0.318841	0.131943	1	391	17	3.83632	5.88235	0.652174	1	1
IgG1_MFIorg_KIF21A_HPRR3700376_IgG1	390	14	12.3077	14.2857	0.861538	1	1	382	14	8.63874	7.14286	1.20942	1	1	394	14	19.2893	21.4286	0.900169	1	1	394	14	6.09137	14.2857	0.426396	0.498542	1	394	14	2.28426	7.14286	0.319797	0.782623	1	394	14	6.34518	0	NA	0.684897	1	394	14	4.06091	0	NA	0.945242	1
IgG1_MFIorg_LRCH1_HPRR4190021_IgG1	394	10	12.4365	10	1.24365	1	1	386	10	8.80829	0	NA	0.68183	1	398	10	19.598	10	1.9598	0.723709	1	398	10	6.28141	10	0.628141	1	1	398	10	2.51256	0	NA	1	1	398	10	6.28141	0	NA	0.880359	1	398	10	4.0201	0	NA	1	1
IgG1_MFIorg_MTHFR_HPRR4240076_IgG1	387	17	12.4031	11.7647	1.05426	1	1	380	16	7.89474	25	0.315789	0.0527538	1	391	17	18.6701	35.2941	0.528986	0.166169	1	391	17	6.39386	5.88235	1.08696	1	1	391	17	2.30179	5.88235	0.391304	0.89378	1	391	17	5.88235	11.7647	0.5	0.63588	1	391	17	3.83632	5.88235	0.652174	1	1
IgG1_MFIorg_NSUN2_HPRR3010013_IgG1	387	17	12.4031	11.7647	1.05426	1	1	380	16	8.68421	6.25	1.38947	1	1	391	17	19.4373	17.6471	1.10145	1	1	391	17	6.13811	11.7647	0.521739	0.672574	1	391	17	2.55754	0	NA	1	1	391	17	6.39386	0	NA	0.575785	1	391	17	4.09207	0	NA	0.83154	1
IgG1_MFIorg_OPRL1_HPRR4180496_IgG1	383	21	12.2715	14.2857	0.859008	1	1	375	21	9.06667	0	NA	0.296955	1	387	21	19.6382	14.2857	1.37468	0.748177	1	387	21	6.45995	4.7619	1.35659	1	1	387	21	2.06718	9.52381	0.217054	0.153366	1	387	21	6.45995	0	NA	0.462326	1	387	21	3.61757	9.52381	0.379845	0.434887	1
IgG1_MFIorg_RAI1_HPRR2500156_IgG1	394	10	12.4365	10	1.24365	1	1	386	10	8.54922	10	0.854922	1	1	398	10	19.3467	20	0.967337	1	1	398	10	6.28141	10	0.628141	1	1	398	10	2.51256	0	NA	1	1	398	10	6.28141	0	NA	0.880359	1	398	10	3.76884	10	0.376884	0.858814	1
IgG1_MFIorg_SOX17_HPRR3760862_IgG1	397	7	12.3426	14.2857	0.86398	1	1	390	6	8.71795	0	NA	0.98225	1	401	7	19.4514	14.2857	1.3616	1	1	401	7	6.48379	0	NA	1	1	401	7	2.49377	0	NA	1	1	401	7	6.23441	0	NA	1	1	401	7	3.99002	0	NA	1	1
IgG1_MFIorg_ST6GAL2_HPRR1951094_IgG1	387	17	12.4031	11.7647	1.05426	1	1	379	17	8.97098	0	NA	0.395788	1	389	19	19.7943	10.5263	1.88046	0.483309	1	389	19	6.16967	10.5263	0.586118	0.780866	1	389	19	2.57069	0	NA	1	1	389	19	6.42674	0	NA	0.515243	1	389	19	4.11311	0	NA	0.766718	1
IgG1_MFIorg_TMEM139_HPRR2990213_IgG1	390	14	12.3077	14.2857	0.861538	1	1	382	14	8.63874	7.14286	1.20942	1	1	394	14	19.2893	21.4286	0.900169	1	1	394	14	6.34518	7.14286	0.888325	1	1	394	14	2.53807	0	NA	1	1	394	14	6.09137	7.14286	0.852792	1	1	394	14	4.06091	0	NA	0.945242	1
IgG1_MFIorg_TNFRSF19_HPRR1950820_IgG1	397	7	12.3426	14.2857	0.86398	1	1	389	7	8.48329	14.2857	0.59383	1	1	401	7	19.4514	14.2857	1.3616	1	1	401	7	6.23441	14.2857	0.436409	0.932928	1	401	7	2.49377	0	NA	1	1	401	7	6.23441	0	NA	1	1	401	7	3.99002	0	NA	1	1
IgG1_MFIorg_TNRC6C_HPRR2500077_IgG1	394	10	12.4365	10	1.24365	1	1	386	10	8.80829	0	NA	0.68183	1	398	10	19.598	10	1.9598	0.723709	1	398	10	6.28141	10	0.628141	1	1	398	10	2.51256	0	NA	1	1	398	10	6.28141	0	NA	0.880359	1	398	10	4.0201	0	NA	1	1
IgG1_MFIorg_TULP2_HPRR3880085_IgG1	383	21	12.2715	14.2857	0.859008	1	1	376	20	8.51064	10	0.851064	1	1	387	21	19.1214	23.8095	0.803101	0.805686	1	387	21	6.20155	9.52381	0.651163	0.882039	1	387	21	2.32558	4.7619	0.488372	1	1	387	21	6.20155	4.7619	1.30233	1	1	387	21	4.13437	0	NA	0.708811	1
IgG1_MFIorg_ZCCHC8_HPRR3070028_IgG1	383	21	12.2715	14.2857	0.859008	1	1	376	20	8.24468	15	0.549645	0.52138	1	386	22	19.171	22.7273	0.843523	0.894002	1	386	22	6.21762	9.09091	0.683938	0.929895	1	386	22	2.33161	4.54545	0.512953	1	1	386	22	5.95855	9.09091	0.65544	0.889543	1	386	22	4.14508	0	NA	0.682083	1
IgG1_MFIorg_ZNF766_HPRR3280390_IgG1	383	21	12.2715	14.2857	0.859008	1	1	376	20	9.04255	0	NA	0.318768	1	387	21	19.6382	14.2857	1.37468	0.748177	1	387	21	6.20155	9.52381	0.651163	0.882039	1	387	21	2.32558	4.7619	0.488372	1	1	387	21	6.20155	4.7619	1.30233	1	1	387	21	4.13437	0	NA	0.708811	1
IgG2_MFIorg_AGAP1_HPRR3760620_IgG2	387	17	12.4031	11.7647	1.05426	1	1	379	17	7.91557	23.5294	0.336412	0.0709811	1	391	17	19.1816	23.5294	0.815217	0.896072	1	391	17	6.13811	11.7647	0.521739	0.672574	1	391	17	2.30179	5.88235	0.391304	0.89378	1	391	17	5.88235	11.7647	0.5	0.63588	1	391	17	4.09207	0	NA	0.83154	1
IgG2_MFIorg_CCDC69_HPRR3470026_IgG2	390	14	12.3077	14.2857	0.861538	1	1	382	14	8.11518	21.4286	0.378709	0.207407	1	394	14	18.7817	35.7143	0.525888	0.218141	1	394	14	6.09137	14.2857	0.426396	0.498542	1	394	14	2.53807	0	NA	1	1	394	14	6.09137	7.14286	0.852792	1	1	394	14	3.80711	7.14286	0.532995	1	1
IgG2_MFIorg_CLVS2_HPRR3940099_IgG2	394	10	12.4365	10	1.24365	1	1	387	9	8.52713	11.1111	0.767442	1	1	398	10	19.3467	20	0.967337	1	1	398	10	6.28141	10	0.628141	1	1	398	10	2.51256	0	NA	1	1	398	10	6.03015	10	0.603015	1	1	398	10	4.0201	0	NA	1	1
IgG2_MFIorg_DOCK1_HPRR3700422_IgG2	390	14	12.3077	14.2857	0.861538	1	1	382	14	8.63874	7.14286	1.20942	1	1	394	14	19.2893	21.4286	0.900169	1	1	394	14	6.59898	0	NA	0.662375	1	394	14	2.53807	0	NA	1	1	394	14	6.09137	7.14286	0.852792	1	1	394	14	3.5533	14.2857	0.248731	0.182717	1
IgG2_MFIorg_EBNA1_IgG2	390	14	12.3077	14.2857	0.861538	1	1	382	14	8.37696	14.2857	0.586387	0.772254	1	393	15	19.084	26.6667	0.715649	0.691709	1	393	15	6.36132	6.66667	0.954198	1	1	393	15	2.29008	6.66667	0.343511	0.821835	1	393	15	6.36132	0	NA	0.645701	1	393	15	4.07125	0	NA	0.90481	1
IgG2_MFIorg_ENTHD1_HPRR4040453_IgG2	383	21	12.2715	14.2857	0.859008	1	1	375	21	8.53333	9.52381	0.896	1	1	386	22	19.4301	18.1818	1.06865	1	1	386	22	6.73575	0	NA	0.418294	1	386	22	2.07254	9.09091	0.227979	0.173205	1	386	22	5.95855	9.09091	0.65544	0.889543	1	386	22	3.88601	4.54545	0.854922	1	1
IgG2_MFIorg_FTL_HPRR3210087_IgG2	383	21	12.2715	14.2857	0.859008	1	1	376	20	7.97872	20	0.398936	0.144201	1	387	21	18.6047	33.3333	0.55814	0.167564	1	387	21	6.20155	9.52381	0.651163	0.882039	1	387	21	2.32558	4.7619	0.488372	1	1	387	21	5.68475	14.2857	0.397933	0.257027	1	387	21	4.13437	0	NA	0.708811	1
IgG2_MFIorg_GASK1A_HPRR3460237_IgG2	394	10	12.4365	10	1.24365	1	1	387	9	8.26873	22.2222	0.372093	0.381397	1	398	10	19.0955	30	0.636516	0.647831	1	398	10	6.28141	10	0.628141	1	1	398	10	2.51256	0	NA	1	1	398	10	6.28141	0	NA	0.880359	1	398	10	4.0201	0	NA	1	1
IgG2_MFIorg_KIF26A_HPRR3460324_IgG2	387	17	12.4031	11.7647	1.05426	1	1	380	16	8.68421	6.25	1.38947	1	1	391	17	19.4373	17.6471	1.10145	1	1	391	17	6.13811	11.7647	0.521739	0.672574	1	391	17	2.55754	0	NA	1	1	391	17	6.39386	0	NA	0.575785	1	391	17	4.09207	0	NA	0.83154	1
IgG2_MFIorg_MAZ_HPRR3830040_IgG2	394	10	12.4365	10	1.24365	1	1	387	9	8.78553	0	NA	0.742725	1	398	10	19.598	10	1.9598	0.723709	1	398	10	6.53266	0	NA	0.857222	1	398	10	2.26131	10	0.226131	0.597629	1	398	10	6.28141	0	NA	0.880359	1	398	10	4.0201	0	NA	1	1
IgG2_MFIorg_MUSK_HPRR4160302_IgG2	390	14	12.3077	14.2857	0.861538	1	1	383	13	8.35509	15.3846	0.543081	0.699208	1	394	14	19.0355	28.5714	0.666244	0.58699	1	394	14	6.09137	14.2857	0.426396	0.498542	1	394	14	2.28426	7.14286	0.319797	0.782623	1	394	14	6.09137	7.14286	0.852792	1	1	394	14	3.29949	21.4286	0.153976	0.00626544	1
IgG2_MFIorg_NSMCE1_HPRR3190096_IgG2	397	7	12.3426	14.2857	0.86398	1	1	389	7	8.74036	0	NA	0.890639	1	401	7	19.4514	14.2857	1.3616	1	1	401	7	6.23441	14.2857	0.436409	0.932928	1	401	7	2.49377	0	NA	1	1	401	7	6.23441	0	NA	1	1	401	7	3.99002	0	NA	1	1
IgG2_MFIorg_PPP1R18_HPRR3390098_IgG2	387	17	12.4031	11.7647	1.05426	1	1	380	16	8.42105	12.5	0.673684	0.90843	1	391	17	19.1816	23.5294	0.815217	0.896072	1	391	17	6.39386	5.88235	1.08696	1	1	391	17	2.55754	0	NA	1	1	391	17	6.13811	5.88235	1.04348	1	1	391	17	3.83632	5.88235	0.652174	1	1
IgG2_MFIorg_SLC25A52*_HPRR3340079_IgG2	397	7	12.3426	14.2857	0.86398	1	1	390	6	8.71795	0	NA	0.98225	1	401	7	19.4514	14.2857	1.3616	1	1	401	7	6.23441	14.2857	0.436409	0.932928	1	401	7	2.49377	0	NA	1	1	401	7	6.23441	0	NA	1	1	401	7	3.99002	0	NA	1	1
IgG2_MFIorg_TAF1L_HPRR3440029_IgG2	387	17	12.4031	11.7647	1.05426	1	1	379	17	8.17942	17.6471	0.4635	0.357219	1	391	17	19.1816	23.5294	0.815217	0.896072	1	391	17	6.13811	11.7647	0.521739	0.672574	1	391	17	2.04604	11.7647	0.173913	0.0826004	1	391	17	6.13811	5.88235	1.04348	1	1	391	17	3.58056	11.7647	0.304348	0.287494	1
IgG2_MFIorg_ZDHHC22_HPRR3450140_IgG2	397	7	12.3426	14.2857	0.86398	1	1	390	6	8.46154	16.6667	0.507692	1	1	401	7	19.202	28.5714	0.67207	0.889036	1	401	7	6.48379	0	NA	1	1	401	7	2.24439	14.2857	0.157107	0.418061	1	401	7	6.23441	0	NA	1	1	401	7	3.99002	0	NA	1	1
IgG2_MFIorg_ZSCAN25_HPRR3790597_IgG2	387	17	12.4031	11.7647	1.05426	1	1	379	17	8.17942	17.6471	0.4635	0.357219	1	391	17	19.4373	17.6471	1.10145	1	1	391	17	6.39386	5.88235	1.08696	1	1	391	17	2.30179	5.88235	0.391304	0.89378	1	391	17	6.13811	5.88235	1.04348	1	1	391	17	4.09207	0	NA	0.83154	1
[truncated: 675 more columns]

## Sheet: corresponding HPRR_HPA_ID
Antibody	PrEST	Gene
HPA000161	HPRR231023	GPRASP1
HPA000162	HPRR231104	SPIN2B;SPIN2A;SPIN1
HPA000164	HPRR231343	PABPC5
HPA000165	HPRR231344	PABPC5
HPA000166	HPRR231773	DKC1
HPA000168	HPRR231897	PWWP3B
HPA000230	HPRR230883	PLXNB3
HPA000232	HPRR230913	GATA1
HPA000248	HPRR230547	NSDHL
HPA000258	HPRR231736	DACH2
HPA000261	HPRR252492	TPM1;TPM3
HPA000282	HPRR230772	GRIPAP1
HPA000285	HPRR231642	PIM2
HPA000287	HPRR230080	GPKOW
HPA000288	HPRR230417	ACE2
HPA000289	HPRR230431	UBA1
HPA000325	HPRR230959	ARMCX3
HPA000397	HPRR231491	SYN1
HPA000401	HPRR231295	CLCN5
HPA000404	HPRR231523	NEXMIF
HPA000424	HPRR231098	USP26
HPA000425	HPRR231538	IDH3G
HPA000427	HPRR231583	CSTF2
HPA000428	HPRR231625	RENBP
HPA000429	HPRR231963	ARMCX4
HPA000436	HPRR220396	MORC2
HPA000447	HPRR231774	DKC1
HPA000449	HPRR300007	ESR1
HPA000452	HPRR300016	KRT14;KRT17
HPA000453	HPRR300018	KRT17
HPA000496	HPRR231823	CCNB3
HPA000499	HPRR252366	GNPDA2;GNPDA1
HPA000504	HPRR230934	HTATSF1
HPA000508	HPRR230833	MXRA5
HPA000514	HPRR230641	ENOX2
HPA000519	HPRR220507
HPA000522	HPRR231626	RENBP
HPA000525	HPRR220598	ADSL
HPA000527	HPRR220721	XPNPEP3
HPA000528	HPRR220742	PITPNB;PITPNA
HPA000534	HPRR220683	DNAJB7
HPA000538	HPRR252473	PHF14
HPA000539	HPRR300017	KRT14;KRT16;KRT17
HPA000551	HPRR232083	KIAA1210
HPA000554	HPRR252358	LGALS3BP
HPA000556	HPRR252423	CRIM1
HPA000564	HPRR231993	IL1RAPL1
HPA000565	HPRR232003	REPS2
HPA000566	HPRR231530	ZNF275
HPA000567	HPRR232182	MKRN1
HPA000570	HPRR230050	OTC
HPA000571	HPRR230548	NSDHL
HPA000592	HPRR220589	EMID1
HPA000595	HPRR231445	PJA1
HPA000599	HPRR140349	DHRS1
HPA000600	HPRR140021	ABHD4
HPA000603	HPRR220009	CRELD2
HPA000604	HPRR220965	C22orf31
HPA000609	HPRR230911	EMD
HPA000611	HPRR231333	MAGEB10
HPA000612	HPRR231157	APOOL
HPA000615	HPRR230771	GRIPAP1
HPA000629	HPRR140497	IRF9
HPA000634	HPRR230816	IGBP1;IGBP1P2
HPA000635	HPRR220945	HMOX1
HPA000637	HPRR140643	PABPN1;BCL2L2-PABPN1
HPA000638	HPRR220954	ARFGAP3
HPA000639	HPRR221094	MICAL3
HPA000644	HPRR141406	CIPC
HPA000645	HPRR141465	CCNK
HPA000647	HPRR220981	PHETA2
HPA000653	HPRR140154	VASH1
HPA000657	HPRR140880	ACIN1
HPA000658	HPRR140886	TECPR2
HPA000660	HPRR140641	VRK1
HPA000662	HPRR140493	SLC25A21
HPA000685	HPRR252339	FCN1
HPA000686	HPRR252471	NINL
HPA000690	HPRR220670	SF3A1
HPA000695	HPRR140484	PTGR2
HPA000697	HPRR230813	PIR
HPA000698	HPRR140005	RNASE6
HPA000701	HPRR140520	MNAT1
HPA000703	HPRR140725	ZBTB42
HPA000704	HPRR140757	MTHFD1
HPA000721	HPRR220013	RTL10
HPA000722	HPRR220807	BID
HPA000724	HPRR140195	INF2
HPA000725	HPRR220560	HMGXB4
HPA000727	HPRR231985	SPIN3
HPA000728	HPRR220660	UPB1
HPA000754	HPRR252483
HPA000755	HPRR231390	ZBTB33
HPA000757	HPRR220225	SH3BP1;ENSG00000285304
HPA000779	HPRR140510	ACOT4
HPA000781	HPRR221040	ELFN2
HPA000785	HPRR220629
HPA000798	HPRR140047	HSPA2
HPA000804	HPRR220377	GRK3
HPA000805	HPRR230830	UPRT
HPA000807	HPRR220651	BRD1
HPA000815	HPRR220076	L3MBTL2
HPA000817	HPRR140179	AMN
HPA000820	HPRR220169	ASPHD2
HPA000826	HPRR220321	CCDC117
HPA000827	HPRR220333	POLR2F
HPA000829	HPRR300024	KLK2;KLK3
HPA000834	HPRR230607	G6PD
HPA000835	HPRR141283	NPC2
HPA000837	HPRR220081	TCN2
HPA000841	HPRR231571	TXLNG
HPA000843	HPRR220145	H1-0
HPA000846	HPRR140341	KIAA0586
HPA000849	HPRR141009	CHD8
HPA000850	HPRR141019	NOP9
HPA000851	HPRR141080	RALGAPA1
HPA000861	HPRR140469	UBR7
HPA000866	HPRR140707	SYNJ2BP-COX16;SYNJ2BP
HPA000867	HPRR140735	EIF5
HPA000868	HPRR140985	FBLN5
HPA000869	HPRR141045	GTF2A1
HPA000870	HPRR141110	CPSF2
HPA000872	HPRR141120	PSMC1
HPA000880	HPRR141365	ATG2B
HPA000888	HPRR230877	CCDC22
HPA000896	HPRR230525	RADX
HPA000903	HPRR140772	AHSA1
HPA000905	HPRR141091	PSMA3
HPA000937	HPRR300050	TYRP1
HPA000939	HPRR140346	MOAP1
HPA000942	HPRR141041	MAP3K9
HPA000943	HPRR141246	TRMT5
HPA000944	HPRR141289	NGDN
HPA000948	HPRR140826	ANGEL1
HPA000953	HPRR220878	MYO18B
HPA000962	HPRR140380	PYGL
HPA000966	HPRR230958	GLA
HPA000967	HPRR230960	ARMCX3
HPA000992	HPRR140256	GOLGA5
HPA000993	HPRR140335	PALS1
HPA000994	HPRR220371	TXN2
HPA000996	HPRR231025	ARMCX5
HPA000998	HPRR231501	PRICKLE3
HPA001006	HPRR230077	ACSL4
HPA001023	HPRR231890	PHF6
HPA001048	HPRR231619	BMX
HPA001063	HPRR220652	BRD1
HPA001066	HPRR230898	KCND1
HPA001072	HPRR220665	TYMP
HPA001075	HPRR230501	TAF1
HPA001077	HPRR220648	TRMT2A
HPA001078	HPRR221013	APOL2
HPA001079	HPRR221022	NPTXR
HPA001081	HPRR230068	PHKA1
HPA001083	HPRR230822	ARHGAP4
HPA001084	HPRR231229	GPR101
HPA001085	HPRR230974	SASH3
HPA001099	HPRR220675	PDXP
HPA001100	HPRR220677	CRKL
HPA001108	HPRR231239	F8
HPA001114	HPRR230569	RAB39B
HPA001122	HPRR140678	WDHD1
HPA001136	HPRR232067	NKRF
HPA001140	HPRR140291	RNASE1
HPA001141	HPRR220477	A4GALT
HPA001149	HPRR220713	C22orf23
HPA001165	HPRR240018	UTY;KDM6A
HPA001168	HPRR220067	JOSD1
HPA001169	HPRR220205	COMT
HPA001170	HPRR220243	SNRPD3
HPA001173	HPRR220510	TBC1D22A
HPA001176	HPRR141449	PRPF39
HPA001177	HPRR141065	LRFN5
HPA001183	HPRR221098	RIMBP3C;RIMBP3B;RIMBP3
HPA001187	HPRR140591
HPA001193	HPRR230964	MAGEB1
HPA001202	HPRR300069	RNF139
HPA001204	HPRR300131	STX17
HPA001205	HPRR140417	TMED8
HPA001208	HPRR141372	PLEK2
HPA001209	HPRR220341	SUN2
HPA001217	HPRR141398	IGHA1;IGHA2
HPA001218	HPRR220447	DRG1
HPA001220	HPRR220521	GAL3ST1
HPA001221	HPRR220547	ESS2
HPA001222	HPRR220548	ESS2
HPA001230	HPRR141150	PNP
HPA001232	HPRR220556	DMC1
HPA001233	HPRR231809	PPP4R3B
HPA001239	HPRR141342	MYH7;MYH6
HPA001240	HPRR220315	MPST
HPA001242	HPRR232281	RTL9
HPA001274	HPRR141223	RPS6KA5
HPA001295	HPRR252340	FCN1
HPA001297	HPRR140525	FRMD6
HPA001299	HPRR140766	METTL3
HPA001318	HPRR300133	ERP44
HPA001328	HPRR300096	BRAF
HPA001337	HPRR300052	PMEL
HPA001340	HPRR141287	TTC6
HPA001341	HPRR231254	MECP2
HPA001349	HPRR141341	MYH7;MYH6;MYH8;MYH4;MYH1;MYH2
HPA001378	HPRR140774	PNN
HPA001403	HPRR140599	SIX6
HPA001404	HPRR141081
HPA001405	HPRR141476	NEK9
HPA001419	HPRR220014	RTL10
HPA001423	HPRR141358	PACS2
HPA001426	HPRR140280	LGMN
HPA001439	HPRR220318	ASCC2
HPA001460	HPRR140100	VRTN
HPA001472	HPRR300035	CTCFL
HPA001475	HPRR232369	SYTL4
HPA001476	HPRR232443	NKRF
HPA001478	HPRR232509	ADGRG2
HPA001500	HPRR220375	SMC1B
HPA001502	HPRR232406	CNKSR2
HPA001506	HPRR232463	UBA1
HPA001534	HPRR240088	RBMY1D;RBMY1F;RBMY1E;RBMY1J;RBMY1B;RBMY1A1
HPA001546	HPRR140261	ASB2
HPA001586	HPRR221123	RRP7A
HPA001589	HPRR232368	SYTL4
HPA001591	HPRR232432	RBM39
HPA001593	HPRR232487	RPGR
HPA001601	HPRR140158	G2E3
HPA001605	HPRR220985	KRT18
HPA001648	HPRR232450	DDX3Y;DDX3X
HPA001660	HPRR232464	RGN
HPA001662	HPRR232525	SCML2
HPA001733	HPRR230121	DLG3
HPA001749	HPRR220103	TOM1
HPA001784	HPRR220070	ZC3H7B
HPA001789	HPRR141053	ARMH4
HPA001800	HPRR232453	UPF3B
HPA001812	HPRR221032	APOBEC3G
HPA001839	HPRR141420
HPA001893	HPRR140597	SIX1
HPA001894	HPRR230079	GPKOW
HPA002017	HPRR232329	IDH3G
HPA002033	HPRR232383	POF1B
HPA002076	HPRR140620	PCNX4
HPA000262	HPRR252478	TBC1D9
HPA000407	HPRR231523	NEXMIF
HPA000414	HPRR252501	PPT2
HPA000540	HPRR252403	MLLT11
HPA000628	HPRR140413	KLHDC2
HPA000696	HPRR231937	CYLC1
HPA001117	HPRR140019	DTD2
HPA001174	HPRR230622	PIGA
HPA001374	HPRR230526	RADX
HPA001458	HPRR220841
HPA001609	HPRR232425	HNRNPA1
HPA001689	HPRR231663	ZNF81
HPA001794	HPRR340041	ZNF268
HPA001808	HPRR140246	SAV1
HPA003317	HPRR360229	CUX1
HPA003648	HPRR233046	GPR143
HPA004162	HPRR141635	SALL2
HPA004191	HPRR340124	ZNF473
HPA004475	HPRR500079	SOCS7
HPA004935	HPRR1060023	CLEC4E
HPA005466	HPRR680223	MYBBP1A
HPA005474	HPRR680237	BRIP1
HPA005939	HPRR530003	NIN
HPA006503	HPRR252477	TBC1D9
HPA006592	HPRR1440050	NLRC4
HPA006692	HPRR1470041	RAD1
HPA007397	HPRR1840024	EPHA6
HPA007488	HPRR1600074	GPR88
HPA007695	HPRR1840185	NIM1K
HPA010574	HPRR1950859	SYT4
HPA011039	HPRR1951866	SPINK6
HPA011044	HPRR1951790	C2CD2L
HPA011188	HPRR1980002	NPIPB8;NPIPB15;NPIPB6;NPIPB7;NPIPB9
HPA011340	HPRR1450238	ZNF211
HPA011423	HPRR1951408	ERVMER34-1
HPA012541	HPRR1952304
HPA013321	HPRR1952155	POMK
HPA013712	HPRR1952161	CD300LF
HPA013742	HPRR2050179	SLCO2A1
HPA014190	HPRR1510041	NANOS2
HPA014324	HPRR1951840	FAM210A
HPA014462	HPRR1952194	CEACAM19
HPA014660	HPRR1951851
HPA014742	HPRR2150015	SYNGR2
HPA014801	HPRR1951787	B3GALT1
HPA014805	HPRR2150105	GLRA3
HPA015083	HPRR2210075	STK10
HPA015086	HPRR1950637	TXNDC12
HPA015596	HPRR2050258	LRRC49
HPA015624	HPRR1952394	GZMM
HPA015809	HPRR2250215	CHD5
HPA016462	HPRR2140018	HHAT
HPA016579	HPRR2140295	TMEM222
HPA016597	HPRR2050398	RCSD1
HPA016617	HPRR2170155
HPA016802	HPRR2170127	FADS6
HPA016840	HPRR1951939	FAM151A
HPA016866	HPRR2250340	ZBTB39
HPA017009	HPRR1390014	APBB1IP
HPA017323	HPRR1952414	LRRTM2
HPA017337	HPRR2090305	AVPR1B
HPA017372	HPRR231035	IRS4
HPA017383	HPRR1950825	LRFN1
HPA017661	HPRR1952179	CYP4X1
HPA017943	HPRR2330188	NHLH1
HPA017970	HPRR2110363	DCHS1
HPA017973	HPRR2050030	PLEKHG2
HPA017982	HPRR1951239	MEGF11
HPA017990	HPRR2150100	KCNN3
HPA018032	HPRR2150094	SYPL2
HPA018119	HPRR2180054	MARVELD2
HPA018506	HPRR520070	SIT1
HPA018539	HPRR2330082	TESMIN
HPA018828	HPRR2330207	NPAP1
HPA018833	HPRR2140300	NKAIN3
HPA019029	HPRR2320135	C20orf144
HPA019062	HPRR2210132	NEK3
HPA019195	HPRR2110354	HCN1
HPA019501	HPRR2340067	MIEF1
HPA019675	HPRR232387	RNF128
HPA019784	HPRR2140105	TPRA1
HPA019796	HPRR2440207	RNF32
HPA019863	HPRR2260126	NUDT21
HPA020052	HPRR2340237
HPA020068	HPRR2300050	NET1
HPA020087	HPRR2440995	ZNF425
HPA020242	HPRR2440138	LAMB4
HPA020272	HPRR2440798	ZNF746
HPA020306	HPRR2250342	ZBTB39
HPA020337	HPRR2250157	SMARCAL1
HPA020385	HPRR2440548	STRA8
HPA020415	HPRR2460043	EDIL3
HPA020433	HPRR320032	PLS3
HPA020459	HPRR141556	PRORP
HPA020514	HPRR2470248	OSTF1
HPA020523	HPRR2440928	SDHAF3
HPA020584	HPRR2150343	ERMP1
HPA020879	HPRR2250138	ZMYM5
HPA020891	HPRR2470213	DDX31
HPA020989	HPRR2510023	ZFAT
HPA021127	HPRR2360015	ACAP1
HPA021145	HPRR2140184	GJA10
HPA021166	HPRR2510077	ZNF827
HPA021281	HPRR2470323	TRMO
HPA021330	HPRR2470296	BAAT
HPA021453	HPRR2500450	NPEPPS
HPA021475	HPRR2470856	FAM120AOS
HPA021480	HPRR2480089	CAPN8
HPA021518	HPRR2440941	ZNF786
HPA021521	HPRR2470584	ZBTB5
HPA021526	HPRR2250152	CREBZF
HPA021537	HPRR340176	ZNF791
HPA021556	HPRR2500745	CORO6
HPA021595	HPRR2500361	RAB11FIP4
HPA021646	HPRR2470270	ECPAS
HPA021783	HPRR2410007	DENR
HPA021828	HPRR2470687	TTLL11
HPA022007	HPRR2500074	TNRC6C
HPA022011	HPRR2210105	MRO
HPA022236	HPRR2250193	CHD1
HPA022838	HPRR2540132	EMC2
HPA022968	HPRR2440620	TSGA13
HPA022979	HPRR2500428	PCTP
HPA023131	HPRR2510329	GLI4
HPA023187	HPRR2110340	TMEM70
HPA023196	HPRR2510049	ZNF574
HPA023257	HPRR2500576	MYCBPAP
HPA023327	HPRR2510116	TMEM175
HPA023331	HPRR2540063	ZDHHC2
HPA023364	HPRR2510315	ZFP2
HPA023437	HPRR2510282	ZNF665
HPA023457	HPRR2501546
HPA023499	HPRR2501244	PIGW
HPA023605	HPRR500082	UBE2O
HPA023626	HPRR1310041	ITGB6
HPA023853	HPRR2500640	KLHL10
HPA023932	HPRR2540647	VCPIP1
HPA024105	HPRR2470120	SETX
HPA024247	HPRR2440139	LAMB4
HPA024405	HPRR2500575	MYCBPAP
HPA025058	HPRR2540892	CCDC166
HPA027295	HPRR2750066	HUNK
HPA027301	HPRR2550263	PABPC4
HPA027372	HPRR2750069	HUNK
HPA027556	HPRR141293	MOCS3
HPA028311	HPRR2551349	SYNC
HPA028488	HPRR2550581	NENF
HPA028934	HPRR1390047	LPAR6
HPA029196	HPRR220007	ATP6V1E1
HPA029197	HPRR231545	TBC1D25
HPA029209	HPRR320013	PPM1A
HPA029249	HPRR2620176	TMEM63B
HPA029251	HPRR2620175	TMEM63B
HPA029325	HPRR1370157	CDH12
HPA029367	HPRR1450604	NKX1-2;NKX1-1
HPA029428	HPRR590007	TFB1M
HPA029592	HPRR2770117	AGTR2
HPA030034	HPRR2260122	CAPN13
HPA030110	HPRR2552007	SAMD11
HPA030878	HPRR2850771	OSTN
HPA030998	HPRR2552163	EPS8L3
HPA031046	HPRR2551919	FAM131C
HPA031446	HPRR2551690	GLMN
HPA031447	HPRR2551688	GLMN
HPA031448	HPRR2551691	GLMN
HPA031686	HPRR1640027	KYNU
HPA031953	HPRR2570085	SYNJ2
HPA032148	HPRR2850286	ANO1
HPA034677	HPRR2650096	TXNDC5
HPA034678	HPRR2650094	TXNDC5
HPA034828	HPRR2920152	SLC35F5
HPA034861	HPRR3030021	PKN2
HPA035582	HPRR2810151	IGSF1
HPA036174	HPRR2960194	ABHD14A-ACY1;ACY1
HPA036175	HPRR2960192	ABHD14A-ACY1;ACY1
HPA036302	HPRR1010005	INSR
HPA036356	HPRR2880218	NPEPL1
HPA036863	HPRR3010441	GFM2
HPA036886	HPRR3000075	MAEA
HPA036913	HPRR3010239	HMGCS1
HPA036919	HPRR3020050
HPA037405	HPRR3051202
HPA037521	HPRR2770076	NPFFR1
HPA037760	HPRR3020161	GBF1
HPA037763	HPRR3010391	DDX4
HPA037764	HPRR3010390	DDX4
HPA037884	HPRR2960371	SPATA16
HPA038020	HPRR3010474	HSPB3
HPA038309	HPRR2970022	BLNK
HPA038310	HPRR2970023	BLNK
HPA038460	HPRR3070080	CS
HPA038461	HPRR3070078	CS
HPA038478	HPRR3050377	BTG4
HPA038660	HPRR3070909	XPOT
HPA038736	HPRR3020352	ANKRD1
HPA038759	HPRR3200045	ARL8A;ARL8B
HPA038915	HPRR3200001	CFHR1;CFHR5;CFHR2
HPA038922	HPRR3200003	CFH;CFHR1
HPA038925	HPRR3200028	LHB;ENSG00000267335;CGB5;CGB2;CGB8;CGB3;CGB1;CGB7
HPA038934	HPRR3200027	CGB5;CGB2;CGB8;CGB3;CGB1;CGB7
HPA038970	HPRR3200029	SERP2;SERP1
HPA039061	HPRR3050727	MAP6
HPA039062	HPRR3050728	MAP6
HPA039111	HPRR2620204	UQCC2
HPA039121	HPRR2950125	ZDBF2
HPA039150	HPRR2650069	KLHL32
HPA039163	HPRR3010460	PPIC
HPA039191	HPRR3030049	LATS2
HPA039228	HPRR3100336	UNC45A
HPA039247	HPRR3200099	TUBA3C;TUBA3D;TUBA3E;TUBA4A;TUBA1B;TUBA1A;TUBA1C
HPA039262	HPRR3200062	MYL9;MYL12A;MYL12B;MYL5;MYL7;MYL10;MYL2;MYL11
HPA039360	HPRR3090224	NUP58
HPA039372	HPRR3050894	SPTY2D1
HPA039412	HPRR3120008	MOCOS
HPA039466	HPRR3020449	HOGA1
HPA039485	HPRR3050096	FNBP4
HPA039490	HPRR3070321	NCKAP1L
HPA039539	HPRR3120279	ASXL3
HPA039558	HPRR2890070	ENSG00000249209;DONSON
HPA039589	HPRR3000041	ARHGAP10
HPA039596	HPRR3000067	NOP14
HPA039600	HPRR3010625	RGS7BP
HPA039611	HPRR3000339	TDO2
HPA039688	HPRR3070473	APPL2
HPA039734	HPRR3090235	VPS36
HPA039738	HPRR3010083	BTNL8
HPA039752	HPRR3051107	TRAPPC4
HPA039770	HPRR3140183	MYO15A
HPA039789	HPRR3050793	ZNRD2
HPA039859	HPRR3020273	FAM149B1
HPA039874	HPRR3071153	PHB2
HPA039906	HPRR3050997	CENATAC
HPA039948	HPRR3050986	ANO9
HPA040017	HPRR3120288	NARS1
HPA040029	HPRR3050094	FNBP4
HPA040034	HPRR3120278	ASXL3
HPA040089	HPRR3020565	TBATA
HPA040133	HPRR3100693	TTLL13
HPA040147	HPRR3050249	MYBPC3
HPA040216	HPRR2960185	PEX5L
HPA040293	HPRR3050992	PRR33
HPA040312	HPRR3050763	ABCG4
HPA040329	HPRR3100628	PLA2G4E
HPA040330	HPRR3140306	KRT32
HPA040442	HPRR3140196	CST7
HPA040458	HPRR3010065	ISOC1
HPA040474	HPRR1840092	ULK3
HPA040515	HPRR3200044	ARL8A;ARL8B
HPA040529	HPRR3020307	BTBD16
HPA040591	HPRR2770096	HTR4
HPA040616	HPRR3120169	PIEZO2
HPA040671	HPRR3140107	CREB3L3
HPA040687	HPRR3020542	HPS6
HPA040703	HPRR3120100	CABYR
HPA040719	HPRR510059	HDGFL3
HPA040726	HPRR3200002	CFHR1;CFHR5;CFHR2
HPA040731	HPRR3090043	IFT88
HPA040736	HPRR3200021	GNB2;GNB3;GNB1;GNB4
HPA040759	HPRR3150037	CCDC113
HPA040765	HPRR3140456	PPIL3
HPA040772	HPRR3070323	NCKAP1L
HPA040802	HPRR3160016	VPS35
HPA040869	HPRR3150038	CCDC113
HPA040873	HPRR3310079	EIF6
HPA040891	HPRR3050990	PRR33
HPA040971	HPRR3310081	RALY
HPA041015	HPRR3310273	SLC2A10
HPA041070	HPRR1350085	NPM2
HPA041113	HPRR3200128	NME1-NME2;NME2;NME1;NME3
HPA041147	HPRR3310175	ZSWIM1
HPA041164	HPRR3160008	EDC4
HPA041169	HPRR3140600	TRPM4
HPA041172	HPRR2850446	PGRMC2
HPA041186	HPRR3160388	CCDC78
HPA041256	HPRR3310007	ZBP1
HPA041264	HPRR3230094	ACTA2;POTEJ;POTEF;ACTG2;POTEE;POTEI;ACTG1;ACTB;ACTC1;ACTA1;ACTBL2
HPA041271	HPRR3230096	ACTA2;POTEJ;POTEF;ACTG2;POTEE;POTEI;ACTG1;ACTB;ACTC1;ACTA1;ACTBL2
HPA041274	HPRR3310108	LSM14B
HPA041305	HPRR3100694	TTLL13
HPA041311	HPRR3160314	GAS8
HPA041344	HPRR3200080	UBA52;RPS27A;UBB;UBC
HPA041371	HPRR3051108	TRAPPC4
HPA041376	HPRR3140826	TNFSF9
HPA041404	HPRR3150124	MVD
HPA041406	HPRR3150183	COG8
HPA041420	HPRR3250140	ARMC6
HPA041427	HPRR3250034	DMAC2
HPA041535	HPRR3190200	SRL
HPA041558	HPRR3090280	ADPRHL1
HPA041559	HPRR3190299	LCMT1
HPA041564	HPRR3210126	ABCA7
HPA041577	HPRR3420382	SIGLECL1
HPA041610	HPRR3260222	FAM86B2;FAM86B1;EEF2KMT
HPA041635	HPRR3090055	FRY
HPA041638	HPRR3070987	SLC15A5
HPA041645	HPRR3070113	DGKA
HPA041650	HPRR3070246	RASAL1
HPA041682	HPRR3150177	WWP2
HPA041716	HPRR3090287	PCCA
HPA041739	HPRR3100096	RPAP1
HPA041755	HPRR3420085	RRAD
HPA041763	HPRR3250131	SMG9
HPA041765	HPRR3070736	CCDC63
HPA041769	HPRR3420334	ZNF169
HPA041773	HPRR3200032	CFC1B;CFC1
HPA041794	HPRR3190009	AKTIP
HPA041807	HPRR3100323	CFAP161
HPA041862	HPRR3150044	PLLP
HPA041867	HPRR3210122	SBNO2
HPA041875	HPRR3210033	PAF1
HPA041906	HPRR3280030	SAE1
HPA041919	HPRR3100560	REC114
HPA041979	HPRR3310016	TP53TG5
HPA042013	HPRR3230258	P2RX7
HPA042014	HPRR3141009	ADAMTS13
HPA042028	HPRR3110058	IQCB1
HPA042052	HPRR3140762	CLBA1
HPA042074	HPRR3120060	WDR7
HPA042096	HPRR3250133	SMG9
HPA042113	HPRR3190237	CLEC19A
HPA042127	HPRR3420003	QSOX1
HPA042142	HPRR3290039	ATP5F1E
HPA042146	HPRR3320004	SLC25A15;SLC25A2
HPA042154	HPRR3190238	ENSG00000188897
HPA042161	HPRR3160378	MEIOB;ENSG00000289722
HPA042164	HPRR3280250	IRF2BP1
HPA042173	HPRR3260184	RTL8B;RTL8C;RTL8A
HPA042197	HPRR3190252	IFT140
HPA042201	HPRR3230072	H4C1;H4C4;H4C13;H4C6;H4C7;H4C3;H4C8;H4C11;H4C12;H4C2;H4C5;H4C9;H4C16;H4C15;H4C14
HPA042216	HPRR3230100	AQP12B;AQP12A
HPA042217	HPRR3260162
HPA042219	HPRR3280508
HPA042268	HPRR590036	NDUFA9;ENSG00000255639
HPA042272	HPRR1530041	SLC2A6
HPA042343	HPRR2110079	GNPTAB
HPA042365	HPRR2090231	MC5R
HPA042377	HPRR2180168	SLC39A6
HPA042391	HPRR1952470	KEL
HPA042455	HPRR3410269	CR1
HPA042457	HPRR3160473	PDZD9
HPA042470	HPRR3290114	HGH1
HPA042483	HPRR3290119	ENSG00000278646;CT47A12;CT47A11;CT47A7;CT47A10;CT47A9;CT47A8;CT47A6;CT47A5;CT47A4;CT47A3;CT47A2;CT47A1;CT47B1;ENSG00000277535
HPA042490	HPRR3320031	AGAP9;AGAP5;AGAP4;AGAP6
HPA042492	HPRR3290082	GLUD2;GLUD1
HPA042500	HPRR3400130
HPA042505	HPRR3230053	RAB39B;RAB39A
HPA042515	HPRR3410281	CACNA1E
HPA042527	HPRR3420640	CEND1
HPA042531	HPRR3141109	ZDHHC1
HPA042547	HPRR3160380	MEIOB
HPA042550	HPRR3160217	PPL
HPA042564	HPRR3420583	SEPTIN9
HPA042567	HPRR3420212	TAPT1
HPA042581	HPRR3140553	CSRP3
HPA042582	HPRR3410220	NDUFS5
HPA042583	HPRR3120179	STARD6
HPA042652	HPRR3300224	FAM210B
HPA042671	HPRR3410387	CYB5RL
HPA042676	HPRR3300281	ACTR5
HPA042709	HPRR3420127	CATSPER2
HPA042715	HPRR3260046	HIGD2B;HIGD2A
HPA042745	HPRR3410200	S100A11
HPA042746	HPRR3070272	RIC8B
HPA042778	HPRR3460041	BET1
HPA042783	HPRR3310359
HPA042797	HPRR3230205
HPA042798	HPRR3460106	EFCC1
HPA042803	HPRR3290205	UNC93B1
HPA042809	HPRR3400059	YPEL5
HPA042811	HPRR3460110	CFAP92
HPA042821	HPRR3230222	FAM24B;FAM24A
HPA042822	HPRR3450119	ENSG00000277630;POTEH;POTEG;POTEM;POTEC;POTEJ;POTEF;POTEE;POTEI;POTED;POTEA;POTEB2;POTEB;POTEB3;ENSG00000276760
HPA042823	HPRR3460055	PSMC6
HPA042844	HPRR3141011	ADAMTS13
HPA042858	HPRR2440123	SRRT
HPA042863	HPRR2470011	RC3H2
HPA042873	HPRR2440339	HYCC1
HPA042886	HPRR2470126	ABCA2
HPA042890	HPRR2470161	HSDL2
HPA042904	HPRR560020	ENSG00000285920;NUSAP1
HPA042931	HPRR2440128	DTX2
HPA042949	HPRR1952164	CYP2R1
HPA042955	HPRR141524	RPGRIP1
HPA042973	HPRR1760001	ATG5
HPA042974	HPRR3190060
HPA042990	HPRR3400187	C2orf15
HPA042992	HPRR3290128	KRTAP3-3;KRTAP3-2
HPA043001	HPRR3290170	B3GALT4
HPA043003	HPRR3290182	EIF1;EIF1B
HPA043010	HPRR3290002	RASA4;RASA4B
HPA043020	HPRR3070318	EEF1AKMT3
HPA043022	HPRR3020554	C10orf82
HPA043049	HPRR3420593	ARGFX
HPA043061	HPRR3450056	SAMD4A
HPA043073	HPRR2920367	ZRANB3
HPA043102	HPRR3400079	KANSL1L
HPA043110	HPRR3250221	KRI1
HPA043128	HPRR3280568
HPA043134	HPRR3280024	RCN3
HPA043151	HPRR3320106	HLA-DRB5;HLA-DRB1
HPA043154	HPRR3230137	KPNA4
HPA043155	HPRR3190033
HPA043168	HPRR3450191	DOC2B
HPA043183	HPRR3290123	SCX
HPA043230	HPRR3350027	NEK3
HPA043232	HPRR3340015	GAGE2E;GAGE12C;GAGE12D;GAGE12F;GAGE12E;GAGE12G;GAGE12H;GAGE2A;GAGE1;GAGE10;GAGE12J;GAGE13
HPA043234	HPRR3450246	HBB;HBD;ENSG00000284931;HBG2;HBE1;HBG1
HPA043244	HPRR3420244	CLEC7A
HPA043245	HPRR3340063	HPCAL1;NCALD;HPCA
HPA043258	HPRR3310367	RBM12
HPA043260	HPRR3230119	POTEJ;POTEF;POTEE;POTEI
HPA043266	HPRR3340424	PPP1R11
HPA043267	HPRR3230172	ENSG00000268674
HPA043271	HPRR3230113	FAM72C;FAM72A;FAM72D;FAM72B
HPA043292	HPRR3230173	ENSG00000268674
HPA043301	HPRR2920370	ZRANB3
HPA043325	HPRR3340413	TRIM10
HPA043329	HPRR3340061	ALG10B;ALG10
HPA043338	HPRR3340404	GNL1
HPA043363	HPRR3141096	FAM205A
HPA043368	HPRR3420199	CHD3
HPA043376	HPRR3460871	FAM3C
HPA043402	HPRR3310011	NEURL2
HPA043434	HPRR3460672	MACIR
HPA043468	HPRR3460343	CCDC174
HPA043478	HPRR3320153	FKBPL
HPA043483	HPRR3590028	RSL1D1
HPA043487	HPRR3590047	NSA2
HPA043491	HPRR3360085	CKMT1B;CKMT1A
HPA043496	HPRR2850154	FBXW4
HPA043524	HPRR3190128	KCTD13
HPA043530	HPRR3190302	LCMT1
HPA043551	HPRR3120076	DYM
HPA043552	HPRR3280031	SAE1
HPA043574	HPRR3250224	KRI1
HPA043579	HPRR3410268	CR1
HPA043588	HPRR3410309	AADACL4
HPA043589	HPRR3120210	RMC1
HPA043614	HPRR3310082	RALY
HPA043621	HPRR3310369	RBM12
HPA043640	HPRR3200083	TUBB1;TUBB8;TUBB;TUBB2B;TUBB2A;TUBB4A;TUBB6;TUBB8B;TUBB4B;ENSG00000198211;TUBB3
HPA043650	HPRR3290096	FTH1;FTMT
HPA043651	HPRR3290068	GNG5B;GNG5
HPA043656	HPRR3590033	MRPL1
HPA043665	HPRR3590004	MRPL3
HPA043666	HPRR3590050	MRPL17
HPA043683	HPRR3460874	MVB12B
HPA043684	HPRR3200098	TUBA3C;TUBA8;TUBA3D;TUBA3E;TUBA4A;TUBA1B;TUBA1A;TUBA1C
HPA043704	HPRR3360076	NAT2;NAT1
HPA043705	HPRR3340276	ACOT1;ACOT2
HPA043710	HPRR3340478	UBD
HPA043715	HPRR3230187	GH1;ENSG00000285947;CSHL1;CSH2;GH2;CSH1
HPA043719	HPRR3640007	FASTKD1
HPA043721	HPRR3420193	MGAT2
HPA043749	HPRR3360133	CRYBB2
HPA043759	HPRR3470441	C5orf49
HPA043760	HPRR3500206	PRPS1
HPA043783	HPRR3460181	PIMREG
HPA043789	HPRR3340321	ZXDB;ZXDA
HPA043809	HPRR3340448	POM121;POM121C
HPA043829	HPRR3500198	GFRA1
HPA043836	HPRR3500238	TCEA2
HPA043837	HPRR3500212	PPP4C
HPA043846	HPRR3400034	C2orf49
HPA043872	HPRR2650068	KLHL32
HPA043898	HPRR3050250	MYBPC3
HPA043899	HPRR3020571	FAM170B
HPA043908	HPRR3070426	BICDL1
HPA043925	HPRR3070474	APPL2
HPA043927	HPRR3070734	CCDC63
HPA043932	HPRR3050174	PTPMT1
HPA043947	HPRR3090238	VPS36
HPA043951	HPRR3090279	ADPRHL1
HPA043966	HPRR3460274	CDKN2AIPNL
HPA043967	HPRR3230116	TRIM64B;TRIM64;TRIM64C
HPA043975	HPRR3460297	MRNIP
HPA043992	HPRR3310140	SOGA1
HPA043993	HPRR3310123	SERINC3
HPA044018	HPRR3400175
HPA044020	HPRR3460449	COX11
HPA044034	HPRR3310278	EMILIN3
HPA044087	HPRR3140232	ALKBH1
HPA044125	HPRR3400015	HSPE1-MOB4;MOB4
HPA044141	HPRR3230257	P2RX7
HPA044145	HPRR3400360	MFSD2B
HPA044161	HPRR3460789	ZNF501
HPA044171	HPRR3590078	NHP2
HPA044256	HPRR3280237	ELSPBP1
HPA044257	HPRR3420403	LBX2
HPA044281	HPRR2170102	ATP6V0B
HPA044300	HPRR2320059	TP53AIP1
HPA044305	HPRR221193	XBP1
HPA044322	HPRR2250038	SART3
HPA044340	HPRR2470428	SURF2
HPA044365	HPRR2500838	USP32
HPA044384	HPRR2050340	NOSTRIN
HPA044402	HPRR2150146	SAMD8
HPA044408	HPRR2501423	ZNF652
HPA044458	HPRR2540917	PKHD1L1
HPA044461	HPRR2180155	TMEM62
HPA044467	HPRR1420163	SPRR3
HPA044477	HPRR2550098	SDCCAG8
HPA044479	HPRR2590058	SLC17A5
HPA044523	HPRR2110254	ZP1
HPA044534	HPRR1470065	REV1
HPA044547	HPRR3000444	ANAPC10
HPA044570	HPRR3000357	JAKMIP1
HPA044607	HPRR3000298	ENOPH1
HPA044613	HPRR3020736	PTCHD3
HPA044628	HPRR3070916	ANKS1B
HPA044629	HPRR3050646	ATP5MGL;ATP5MG;ENSG00000285827
HPA044681	HPRR3430006	FFAR3;GPR42
HPA044682	HPRR3280190	PLIN4
HPA044690	HPRR3500398	PNMA5
HPA044720	HPRR3360129	AKR1C4
HPA044751	HPRR3460806	TPRG1
HPA044767	HPRR3420934	LCAT
HPA044791	HPRR3520037	PAK3
HPA044808	HPRR3290131	FAM25C;FAM25A;FAM25G
HPA044812	HPRR3460159	DRAM1
HPA044834	HPRR3290055
HPA044839	HPRR3290081	GLUD2;GLUD1
HPA044849	HPRR3460011	DLD
HPA044883	HPRR3340278	BMP8A;BMP8B
HPA044964	HPRR2990127
HPA044966	HPRR2960713	LSM3
HPA044968	HPRR3460716	HMCES
HPA044971	HPRR3390134	CTBP2;CTBP1
HPA044988	HPRR3340035	TRIM51;TRIM51G
HPA045014	HPRR3470511
HPA045015	HPRR3500430	SLC22A24
HPA045026	HPRR3500085	GDPD2
HPA045042	HPRR3430100	PCDHB11;PCDHB12
HPA045045	HPRR3560044	EIF4E1B
HPA045049	HPRR3340387	PSORS1C1
HPA045120	HPRR3460421	CCDC112
HPA045128	HPRR3590086	RPP38
HPA045168	HPRR1470080	PARP1
HPA045188	HPRR2170172	PLPP4
HPA045201	HPRR2310058	NODAL
HPA045218	HPRR3420363	BASP1
HPA045239	HPRR3640014	COL6A6
HPA045242	HPRR3340136	H2AZ1;H2AZ2
HPA045244	HPRR3390005	MYL9;MYL12A;MYL12B
HPA045264	HPRR3360117
HPA045282	HPRR3430114	ADAM22
HPA045292	HPRR3390023	DEFB104B;DEFB104A
HPA045341	HPRR220451	ZBED4
HPA045370	HPRR3340460	TRIM64B;TRIM64;TRIM64C
HPA045380	HPRR3480037	BOLA2B
HPA045385	HPRR3260049	PGK1;PGK2
HPA045397	HPRR3390057	GOLGA8O;GOLGA8H;GOLGA8M;GOLGA8Q;GOLGA8J;GOLGA8T;GOLGA8S;GOLGA8K;GOLGA8R;GOLGA8N
HPA045406	HPRR3400148	C2CD6
HPA045423	HPRR3390015	PABPC3;PABPC1
HPA045427	HPRR3000475	TRAPPC11
HPA045444	HPRR3050651	ATG16L2
HPA045449	HPRR3010228	NUDT12
HPA045487	HPRR3010234	TENT4A
HPA045507	HPRR370118	PODXL
HPA045520	HPRR3190198	SRL
HPA045523	HPRR3150112	RANBP10
HPA045527	HPRR3320143
HPA045542	HPRR3600061	MCRIP1
HPA045549	HPRR3320002	REG1A;REG1B
HPA045564	HPRR3430079	TCEAL3;TCEAL5;TCEAL6
HPA045579	HPRR3320001	REG1A;REG1B
HPA045615	HPRR3610026	CCNP
HPA045617	HPRR3260066	CSRP2;CSRP1
HPA045626	HPRR3390063	DEFB107B;DEFB107A
HPA045631	HPRR3450200	ZNF626
HPA045634	HPRR3390164	ADAMTSL2
HPA045635	HPRR3360108	GGTLC1;GGT1;GGTLC2;GGTLC3
HPA045639	HPRR3390156	ROCK1
HPA045641	HPRR3410333	SLC35E2B
HPA045642	HPRR3390046	USP17L10;USP17L11;USP17L12;USP17L13;USP17L17;USP17L18;USP17L5;USP17L27;USP17L28;USP17L29;USP17L30;USP17L20;USP17L21;USP17L22;USP17L24;USP17L25;USP17L26;USP17L19;USP17L15;USP17L7;USP17L2;USP17L1;USP17L4;USP17L8;USP17L3
HPA045648	HPRR3610062	SPATA33
HPA045649	HPRR3320020	NPEPPS
HPA045650	HPRR3440057	CELA3B;CELA3A
HPA045667	HPRR3100250	PPCDC
HPA045679	HPRR3420014	HDGFL1
HPA045681	HPRR3560029	UBE2G1
HPA045689	HPRR3500092	SEBOX
HPA045696	HPRR3500319	CYBC1
HPA045697	HPRR3340175	KRT6B;KRT6C;KRT6A
HPA045741	HPRR3310292	BPIFB3
HPA045742	HPRR3600048
HPA045761	HPRR2550502	NSL1
HPA045778	HPRR2551527	RPRD2
HPA045779	HPRR2551543	CFAP141
HPA045781	HPRR2550608	RNF11
HPA045796	HPRR2550734	DPH2
HPA045797	HPRR2750171	TBK1
HPA045808	HPRR2551045	OAZ3
HPA045811	HPRR2552336
HPA045816	HPRR2551034	SNX27
HPA045817	HPRR2552307	TRABD2A;TRABD2B
HPA045820	HPRR2551066	VASH2
HPA045829	HPRR2551878
HPA045868	HPRR2860021	ZNF530
HPA045905	HPRR2850574	BFAR
HPA045909	HPRR3000490	FSTL5
HPA045924	HPRR3200043	ARL8A;ARL8B
HPA045929	HPRR2960020	SLC7A14
HPA045936	HPRR3100462	SPESP1
HPA045950	HPRR3460678
HPA045951	HPRR3280519	GET3
HPA045952	HPRR3340274	PAGE2B;PAGE2;PAGE5
HPA046039	HPRR3430110	KLHL13;KLHL9
HPA046045	HPRR2551247	PPM1J
HPA046055	HPRR2850661	PMCH
HPA046057	HPRR2920228	COQ10B
HPA046058	HPRR2850436	TM2D1
HPA046063	HPRR2850684	TLCD2
HPA046065	HPRR2710069	ADGRG1
HPA046076	HPRR680115	ELL
HPA046093	HPRR2930077	NPHP1
HPA046105	HPRR2920246	SLC5A7
HPA046110	HPRR2810169	PTCHD1
HPA046112	HPRR2930379	RNF181
HPA046133	HPRR3070082	DIP2B
HPA046138	HPRR3050608	RNF169
HPA046141	HPRR2850617	MAGEB18
HPA046152	HPRR2850647	AMIGO1
HPA046161	HPRR3051002	LUZP2
HPA046180	HPRR3020764	HSPA14
HPA046192	HPRR3050199	FOXRED1
HPA046206	HPRR3120268	SKOR2
HPA046253	HPRR3100259	SCAPER
HPA046269	HPRR3420318	C8G
HPA046280	HPRR3200082	TUBB1;TUBB8;TUBB;TUBB2B;TUBB2A;TUBB4A;TUBB6;TUBB8B;TUBB4B;ENSG00000198211;TUBB3
HPA046286	HPRR3160472	PDZD9
HPA046300	HPRR3190008	AKTIP
HPA046323	HPRR3290138	ZNF585A;ZNF585B
HPA046337	HPRR3470367	LRRC69
HPA046339	HPRR3020218	GPAM
HPA046354	HPRR3460399	CFAP100
HPA046366	HPRR3450151	PRY;PRY2
HPA046368	HPRR3230103	RFPL4AL1;RFPL4A
HPA046372	HPRR3310159	SLX4IP
HPA046400	HPRR3340420	TRIM31
HPA046422	HPRR3290088	OCM;OCM2
HPA046423	HPRR3260120	SPANXB1;SPANXC;SPANXD;SPANXA2;SPANXA1
HPA046432	HPRR3470591
HPA046438	HPRR3450161	ORM1;ORM2
HPA046439	HPRR3410053	DPH5
HPA046443	HPRR3410058	RPAP2
HPA046528	HPRR1540004	CYSLTR2
HPA046554	HPRR2890346	KRTAP21-3
HPA046571	HPRR2890211	NRIP1
HPA046572	HPRR2850044	RPL18
HPA046583	HPRR2910001	PDK3
HPA046588	HPRR2920003	ALS2
HPA046593	HPRR2880033	RHBDL1
HPA046602	HPRR500031	SPSB3
HPA046612	HPRR2551520
HPA046617	HPRR1310060	CAPN7
HPA046623	HPRR2850070	BRMS1L
HPA046629	HPRR1450256	ZNFX1
HPA046636	HPRR1950808	PRR7
HPA046638	HPRR2850368	OTULINL
HPA046639	HPRR2890336	SAMSN1
HPA046641	HPRR2760240	IL2RG
HPA046644	HPRR2850511	DEGS2
HPA046645	HPRR2850784	SCAMP5
HPA046646	HPRR2870100	FLVCR1
HPA046647	HPRR2870062	COX7C
HPA046648	HPRR2850554	TMEM126A
HPA046654	HPRR2620241	MLIP
HPA046656	HPRR2970081	SHC3
HPA046672	HPRR2860004	ZNF771
HPA046673	HPRR2860066	ZNF667
HPA046678	HPRR2770053	AVPR2
HPA046683	HPRR2770013	CRHR2
HPA046684	HPRR2620146	AHI1
HPA046699	HPRR3340279	MEIS3
HPA046700	HPRR3140544	IRF5
HPA046707	HPRR3580183	OR5V1
HPA046710	HPRR3340371	VARS1
HPA046711	HPRR3580199	OR5D16
HPA046716	HPRR3310342	SYS1
HPA046724	HPRR3000489	FSTL5
HPA046733	HPRR3010481	PWWP2A
HPA046742	HPRR3010236	TENT4A
HPA046751	HPRR3310174	ZSWIM1
HPA046769	HPRR3250196	IRGC
HPA046775	HPRR3590074	MRPS12
HPA046778	HPRR3590075	MRPL49
HPA046779	HPRR3470593	IGLL5;IGLJ1
HPA046787	HPRR221461	POLR3H
HPA046789	HPRR3420383	SIGLECL1
HPA046790	HPRR3400080	KANSL1L
HPA046794	HPRR3430065	RPL7A
HPA046796	HPRR3050638	DENND2B
HPA046799	HPRR2540965
HPA046801	HPRR1952398	MPEG1
HPA046804	HPRR3340397	C6orf136
HPA046811	HPRR3500227	CAPSL
HPA046812	HPRR3500193	DIPK1B
HPA046814	HPRR3390051	ARL17A;ARL17B
HPA046819	HPRR1950668	B4GALT4
HPA046820	HPRR3260008	SPOP
HPA046824	HPRR3470198	C17orf100
HPA046827	HPRR3450069	TCF15
HPA046829	HPRR3450217	FAM47B
HPA046839	HPRR3610016	PTCH2
HPA046840	HPRR3260061	RAB43
HPA046842	HPRR2500425	RASL10B
HPA046847	HPRR3010462	RGS14
HPA046848	HPRR3020911	MALRD1
HPA046849	HPRR3010649	PLCXD3
HPA046851	HPRR3051130	UQCC3
HPA046852	HPRR3360004	KPNA3
HPA046856	HPRR3400109	NT5DC4
HPA046866	HPRR3360036	MOB3A;MOB3B;MOB3C
HPA046875	HPRR3320029	PGA3;PGA5;PGA4
HPA046877	HPRR3580060	OR51T1
HPA046878	HPRR3340126	GOLGA7B;GOLGA7
HPA046882	HPRR3460324	KIF26A
HPA046895	HPRR3500326	FAM89B
HPA046901	HPRR2960858	KRBOX1;ENSG00000290317
HPA046913	HPRR1951043	CLSTN3
HPA046917	HPRR2550542	HEATR1
HPA046918	HPRR2550303	TCEANC2
HPA046920	HPRR2551334	CTRC
HPA046936	HPRR3410320	PAQR7
HPA046937	HPRR3400158	DAPL1
HPA046940	HPRR3420230	ZNF296
HPA046960	HPRR3230140	F8A3;F8A1;F8A2
HPA046966	HPRR3360082	FUT6;FUT5;FUT3
HPA046967	HPRR3460144
HPA046968	HPRR3580100	OR10Q1
HPA046986	HPRR3420157	SLC16A4
HPA046993	HPRR3340491	ARHGAP5
HPA047006	HPRR1450361	REXO4
HPA047008	HPRR3000409	SLC9B2
HPA047021	HPRR3610173	POU6F1
HPA047026	HPRR3250164	FAM174C
HPA047028	HPRR3300137	ARFRP1
HPA047032	HPRR3300133	TRMT6
HPA047038	HPRR3480013	SLX1A;SLX1B
HPA047043	HPRR3500404	TENM3
HPA047044	HPRR3420330	ARL10
HPA047047	HPRR3460066	DHX15
HPA047080	HPRR3260089	ARL17A
HPA047082	HPRR3610353	TTC9
HPA047083	HPRR3300128	ESF1
HPA047084	HPRR3300041	PDRG1
HPA047096	HPRR3420214	GSX1
HPA047100	HPRR3630009	RPS3A
HPA047105	HPRR3630001	RPL39;RPL39L
HPA047108	HPRR3300059	NSFL1C
HPA047117	HPRR3300047	SMOX
HPA047118	HPRR3300042	XRN2
HPA047123	HPRR3420164	NAALADL1
HPA047127	HPRR3620002	OR7C1
HPA047136	HPRR3140955	KRTCAP3
HPA047142	HPRR3300145	MANBAL
HPA047148	HPRR3140948	NDUFAF6
HPA047153	HPRR3630014	RPL36
HPA047154	HPRR3660177	TNFRSF6B
HPA047159	HPRR3630022	ENSG00000249773;MRPS17
HPA047162	HPRR3660187	NUP50
HPA047164	HPRR3480015	BANP
HPA047165	HPRR3140909	EI24
HPA047166	HPRR3410017	DDX59
HPA047180	HPRR3340339	TIMM23;TIMM23B
HPA047183	HPRR3340324	PTMA
HPA047185	HPRR1950375	PIEZO1
HPA047196	HPRR1952309
HPA047197	HPRR1951769
HPA047204	HPRR2110171	TMEM106C
HPA047211	HPRR2110495	BTLA
HPA047216	HPRR2150097	CD53
HPA047227	HPRR3470097	INSYN2B
HPA047240	HPRR3421027	GFPT1
HPA047242	HPRR3450164	HHIPL1
HPA047243	HPRR3140922	ZNF215
HPA047249	HPRR3560113	PLSCR5
HPA047250	HPRR3140926	GPR180
HPA047251	HPRR3410029	SUCO
HPA047252	HPRR3630018	RPL21
HPA047255	HPRR3630012	MRPL30
HPA047266	HPRR3300085	PSMA7
HPA047270	HPRR3440105	CELA2A;CELA2B
HPA047287	HPRR3690220	C4orf46
HPA047288	HPRR3690003	BZW1
HPA047295	HPRR3620003	OR7C2
HPA047366	HPRR3690182	STPG4
HPA047370	HPRR3620011	OR11H12;OR11H2
HPA047372	HPRR3420681	GFRAL
HPA047373	HPRR3690014	SNX1
HPA047377	HPRR3690006	SS18L2
HPA047385	HPRR3050912	KBTBD3
HPA047386	HPRR1951599	SCARA3
HPA047391	HPRR3280462
HPA047397	HPRR3560119	ENSG00000225528;TMA7
HPA047402	HPRR2540476	SLC25A32
HPA047408	HPRR3050271	AMPD3
HPA047418	HPRR3410038	PIGM
HPA047426	HPRR3410040	METTL25B
HPA047429	HPRR3460555	CCDC13;ENSG00000280571
HPA047432	HPRR3460547	S100Z
HPA047433	HPRR3410057	SLC44A3
HPA047446	HPRR3140891	LRMDA
HPA047463	HPRR3690032	SIRPB1
HPA047468	HPRR3300155	TLDC2
HPA047472	HPRR3610070	TEPP
HPA047473	HPRR3260071	PRR23A;PRR23B;PRR23C
HPA047476	HPRR3300061	DEFB127
HPA047481	HPRR3690164	ALKAL2
HPA047483	HPRR3480035	C20orf27
HPA047486	HPRR3690155	SH3BGRL2
HPA047489	HPRR3300068	TPD52L2
HPA047490	HPRR3460774	C5orf52
HPA047496	HPRR3410035	HSD17B7
HPA047497	HPRR3420938	PVRIG
HPA047500	HPRR3430118	ZRSR2
HPA047509	HPRR3700095	TMEM176B
HPA047524	HPRR3620053	OR5L2;OR5L1
HPA047527	HPRR3390120	TRIM15
HPA047529	HPRR3620035	OR6B2;OR6B3
HPA047537	HPRR3190155
HPA047538	HPRR3700245	MXD4
HPA047546	HPRR3460571	CCDC96
HPA047547	HPRR3460619	CCDC71
HPA047561	HPRR3140473	NKX2-3
HPA047586	HPRR2470047	SH2D3C
HPA047591	HPRR2710031	CXCR6
HPA047593	HPRR2950156	KLHL23
HPA047598	HPRR3070728	POP5
HPA047600	HPRR3000632	ELMOD2
HPA047601	HPRR3000301	TRMT10A
HPA047606	HPRR3070805	LRRC43
HPA047607	HPRR3070598	DHX37
HPA047612	HPRR2150227	SLC23A1
HPA047614	HPRR3110083	CEP19
HPA047616	HPRR2960412	PLCL2
HPA047624	HPRR3100676	FBXL22
HPA047627	HPRR3120125	CPLX4
HPA047629	HPRR3160290	TPPP3
HPA047635	HPRR3160303	CES5A
HPA047639	HPRR3140380	NOBOX
HPA047641	HPRR3190138	RABEP2
HPA047654	HPRR3280466	SYCN
HPA047655	HPRR3280546	IGFL4
HPA047656	HPRR3280156
HPA047658	HPRR3700114	FUBP3
HPA047660	HPRR3460701	PYCR1
HPA047663	HPRR3460475	USP54
HPA047669	HPRR3600306
HPA047670	HPRR3190147
HPA047677	HPRR3610177	FAM120C
HPA047680	HPRR2150302	TMEM220
HPA047684	HPRR2850536	GKN1
HPA047689	HPRR2890328
HPA047702	HPRR3660117	IGKV3OR2-268;IGKV3-7;IGKV3-11;IGKV3-15;IGKV3-20;IGKV3D-20;IGKV3D-15;IGKV3D-11;IGKV3D-7
HPA047703	HPRR3141037	LRATD1
HPA047705	HPRR3620051	OR4F21;OR4F29;OR4F16;OR4F3
HPA047707	HPRR3700040	PLEKHH1
HPA047711	HPRR3390068
HPA047716	HPRR3600221	PET117
HPA047717	HPRR3600281
HPA047727	HPRR3690063
HPA047731	HPRR3450182	CNTNAP3B;CNTNAP3
HPA047732	HPRR3500052	PCGF2
HPA047733	HPRR3390082	GOLGA6L1;GOLGA6L6;GOLGA6L25;GOLGA6L26;GOLGA6L24;GOLGA6L22
HPA047739	HPRR3700180	B4GALT2
HPA047746	HPRR3460557	PURG
HPA047747	HPRR3460594
HPA047771	HPRR3460481	SMIM4
HPA047772	HPRR3670017	TRIM16
HPA047777	HPRR3460308	MIX23
HPA047778	HPRR3460244	RMND5B
HPA047781	HPRR3010062	ISOC1
HPA047782	HPRR3020416	PAOX
HPA047784	HPRR2850314	SHROOM3
HPA047792	HPRR3090284	PCCA
HPA047801	HPRR3120098	CABYR
HPA047813	HPRR3470518	SYCE3
HPA047819	HPRR2850140	PPP1R17
HPA047821	HPRR3270024	COLGALT1
HPA047829	HPRR3120038	ENOSF1
HPA047832	HPRR3480032	ENSG00000274175;ENSG00000275869;TP53TG3B;TP53TG3D;TP53TG3E;TP53TG3;TP53TG3F;TP53TG3C
HPA047844	HPRR3340105	WASHC2A;WASHC2C
HPA047845	HPRR3340185	ZNF440;ZNF69;ZNF700;ENSG00000267179;ZNF763;ZNF439
HPA047854	HPRR3690046	LHX6
HPA047858	HPRR3460622	MTX3
HPA047859	HPRR3480002	CKM
HPA047861	HPRR3680144
HPA047865	HPRR3570021	CMKLR1
HPA047868	HPRR3680232	MUC3A
HPA047871	HPRR2500619	PRAC1
HPA047872	HPRR3420310	ZNF497
HPA047875	HPRR3500147	PIP4K2B
HPA047881	HPRR3420079	TBX10
HPA047897	HPRR1952196	SPATA31D1
HPA047900	HPRR2551829
HPA047904	HPRR3340201	SERHL2
HPA047905	HPRR3390048	ENSG00000278817;DGCR6;ENSG00000283809;DGCR6L
HPA047911	HPRR3690064	LEPROTL1
HPA047919	HPRR1390052	JAML
HPA047920	HPRR3500459	PNMA3
HPA047927	HPRR3500456	HES3
HPA047928	HPRR3500473	TRAPPC6B
HPA047931	HPRR3610119	SEPHS2
HPA047940	HPRR3460729	NDUFB1
HPA047943	HPRR3700411	RBMS1
HPA047945	HPRR3700365	POLE3
HPA047948	HPRR2880133	USP38
HPA047955	HPRR3090011	UGGT2
HPA047958	HPRR3120006	MOCOS
HPA048054	HPRR2050031	PLEKHG2
HPA048063	HPRR3280091	PWWP3A
HPA048070	HPRR3140475	YLPM1
HPA048088	HPRR3640034	BLOC1S2
HPA048100	HPRR3640087	TMEM38A
HPA048113	HPRR3500304	ADTRP
HPA048116	HPRR3310122	SERINC3
HPA048124	HPRR3260182	CYP2B6
HPA048141	HPRR3460005	GSTO2
HPA048166	HPRR3400131
HPA048175	HPRR3100409	ADAL
HPA048182	HPRR3090256	FAM124A
HPA048184	HPRR3090326	CCDC168
HPA048185	HPRR3140416	SLC35F2
HPA048189	HPRR3100581	GDPGP1
HPA048190	HPRR3110026	HAUS3
HPA048238	HPRR3160315	GAS8
HPA048241	HPRR3150108	ADCY7
HPA048250	HPRR3150127	MVD
HPA048253	HPRR3310169	CABLES2
HPA048260	HPRR3460920	PDCL2
HPA048273	HPRR3600141	HSBP1L1
HPA048278	HPRR3600346
HPA048280	HPRR3700046	GGA1
HPA048286	HPRR3460130	C3orf14
HPA048292	HPRR3700206	GALNT12
HPA048293	HPRR3450222	ASB13
HPA048295	HPRR3460296	TMEM185A;TMEM185B
HPA048297	HPRR3680032
HPA048299	HPRR3430108	CCHCR1
HPA048307	HPRR3660199	ENSG00000263020;LY6G5B
HPA048308	HPRR3010694	DCANP1
HPA048311	HPRR3290224	TCP11X1;TCP11X2;TCP11
HPA048312	HPRR3340244	ZNF852;ZKSCAN7
HPA048317	HPRR3560157	ACAD11
HPA048324	HPRR3680036
HPA048329	HPRR3700378	RNF185
HPA048332	HPRR3690151	ZNF140
HPA048342	HPRR3700274	AGO3
HPA048352	HPRR3610025	MAN1C1
HPA048357	HPRR3700466
HPA048362	HPRR3500413	SELENOH
HPA048367	HPRR3500444	RAB33B
HPA048373	HPRR3460398	ERICH6
HPA048375	HPRR3700184	CPXM2
HPA048386	HPRR3420520	PRR32
HPA048392	HPRR3700061	TTLL1
HPA048393	HPRR3700048	SPAG4
HPA048450	HPRR3100616	FSD2
HPA048461	HPRR2551482	BPNT1
HPA048465	HPRR2500655	DBF4B
HPA048469	HPRR2551843	LSM10
HPA048472	HPRR3560174	ZBED5
HPA048515	HPRR1951802	CLEC12A
HPA048517	HPRR3470071	CXorf66
HPA048518	HPRR3360098	HMGN4;HMGN2
HPA048528	HPRR3420143	PIP4P1
HPA048529	HPRR3310192	SUN5
HPA048530	HPRR3420798	CLEC2A
HPA048531	HPRR3150074	MTSS2
HPA048533	HPRR670228	CYP17A1
HPA048539	HPRR3610147	CFAP73
HPA048543	HPRR230475	CLTRN
HPA048554	HPRR1950394	SUSD1
HPA048559	HPRR141753	TMEM251
HPA048560	HPRR232706	HDAC8;ENSG00000285547
HPA048564	HPRR650090	PCSK1
HPA048569	HPRR1950071	STYK1
HPA048581	HPRR2330129	SPATA2
HPA048582	HPRR2440690	SLC13A4
HPA048587	HPRR2551135	GUK1
HPA048592	HPRR3070105	BCAT1
HPA048594	HPRR3020934	LIPJ
HPA048596	HPRR3070738	KRT74
HPA048597	HPRR3150021	ESRP2
HPA048598	HPRR3160007	PHLPP2
HPA048599	HPRR3100585	AEN
HPA048600	HPRR2930291	TEKT4
HPA048606	HPRR3140407	ERBIN
HPA048611	HPRR3230091
HPA048615	HPRR3460730	IGIP
HPA048621	HPRR3190317	ITPRIPL2
HPA048628	HPRR3420425	KCNG2
HPA048629	HPRR3260214	ZFP62
HPA048632	HPRR3230065	PPP1R27
HPA048635	HPRR3280176	TMC4
HPA048636	HPRR3300295	ASIP
HPA048646	HPRR3290028	KRT37
HPA048649	HPRR3310306	C20orf96
HPA048652	HPRR3260031	GSTM4;GSTM1
HPA048653	HPRR3420541	CBX6
HPA048654	HPRR3280379	TEKTIP1
HPA048659	HPRR3141108	ZDHHC1
HPA048674	HPRR3580130	OR6M1
HPA048678	HPRR3680079	CROCC2
HPA048684	HPRR3340429	TRIM27
HPA048686	HPRR3680324
HPA048687	HPRR3260096	ACR
HPA048689	HPRR3680477
HPA048695	HPRR3700355	TINAGL1
HPA048712	HPRR3420341	TOMM5
HPA048714	HPRR3140715	MMD2
HPA048722	HPRR3700305	RFX1
HPA048725	HPRR3700310	RFTN1
HPA048739	HPRR140864	SERPINA10
HPA048746	HPRR580015	RPS9
HPA048760	HPRR3690140	OR2Z1
HPA048766	HPRR3690084	PURB
HPA048767	HPRR3640011	DPP10
HPA048771	HPRR3680167	TMEM178B
HPA048776	HPRR3720030	MCUB
HPA048831	HPRR2470004	ATOSB
HPA048849	HPRR1060007	ST6GALNAC2
HPA048872	HPRR3020048	DHX32
HPA048873	HPRR3100314	ENSG00000173867;DET1
HPA048878	HPRR3310179	WFDC8
HPA048884	HPRR3450260	LTB
HPA048886	HPRR3340095	GNA11;GNAQ;GNA14
HPA048890	HPRR3690086	ABHD17C
HPA048894	HPRR3420177	TBC1D10B
HPA048897	HPRR3600010
HPA048899	HPRR3720177	ARID4A
HPA048902	HPRR3700284	CHSY1
HPA048903	HPRR3450010	MAGEC2
HPA048904	HPRR3410103	EMC1
HPA048909	HPRR3410112	NADK
HPA048913	HPRR3340346
HPA048915	HPRR3340231
HPA048916	HPRR3500472	RNF222
HPA048923	HPRR3700281	LRFN3
HPA048926	HPRR2960656	ARL13B
HPA048927	HPRR3020915
HPA048928	HPRR3120237	DIPK1C
HPA048930	HPRR3290190	DRD5
HPA048931	HPRR3720115	POLQ
HPA048936	HPRR3720388	MFNG
HPA048938	HPRR3500251	SLC9A7
HPA048951	HPRR3720384	MYO3A
HPA048955	HPRR3700190	ENSG00000289258;LDB3
HPA048958	HPRR3720620	KAT2A
HPA048961	HPRR3140793	EFHD2
HPA048962	HPRR3720011	TFAP2D
HPA048964	HPRR3700104	FAM20A
HPA048965	HPRR3720645	MRPL32
HPA048969	HPRR3720400	RFX2
HPA048973	HPRR3720630	PLPPR2
HPA048977	HPRR3720461	SRP54
HPA048979	HPRR3440129	CYP21A2
HPA048980	HPRR3720440	SGSM3
HPA048985	HPRR3720411	TIMM13
HPA048989	HPRR3210263	PLEKHJ1
HPA048992	HPRR3460646	DIPK2A
HPA049016	HPRR2200052	IKZF4
HPA049046	HPRR2620110	HTR1B
HPA049047	HPRR2770184	P2RY13
HPA049057	HPRR2920340	KLHL29
HPA049059	HPRR3270103	SAMD1
HPA049060	HPRR3120090	INO80C
HPA049064	HPRR3280479	TRAPPC5
HPA049066	HPRR3460240	DPYSL4
HPA049073	HPRR3250033	CNFN
HPA049079	HPRR2960563	LIPH
HPA049082	HPRR232861	FAM104B
HPA049089	HPRR3680194
HPA049093	HPRR3680187
HPA049094	HPRR3700442	CPSF4
HPA049095	HPRR3720188	CNN2
HPA049097	HPRR3700434	SORCS3
HPA049098	HPRR3720123	ROS1
HPA049099	HPRR3720181	DMRT3
HPA049100	HPRR3720235	FMO4
HPA049101	HPRR3720232	DGKD
HPA049103	HPRR3720187	TLE2
HPA049109	HPRR3610150	TRIM61
HPA049111	HPRR3700081	HBQ1
HPA049112	HPRR3500139	ZFP37
HPA049116	HPRR3580044
HPA049122	HPRR3690162	TBC1D26;TBC1D28
HPA049124	HPRR3141047	SLC1A7
HPA049125	HPRR3190349
HPA049128	HPRR3720129	SLC6A16
HPA049132	HPRR3340193	UBA52;RPS27A;UBB;UBC
HPA049133	HPRR3690005	NXPE1
HPA049136	HPRR3590094	RPL3L
HPA049138	HPRR3700248	CCND2
HPA049139	HPRR3720292	ZNF510
HPA049141	HPRR3700459	ZKSCAN2
HPA049142	HPRR3680124
HPA049148	HPRR3720079	DPF1
HPA049150	HPRR3690111	KRT38
HPA049152	HPRR3141035	RETNLB
HPA049155	HPRR3470228	ASIC3
HPA049157	HPRR3720158	RFXANK
HPA049161	HPRR3720043	PRSS22
HPA049171	HPRR3290188	CYP11B2;CYP11B1
HPA049183	HPRR3010360	PARP8
HPA049202	HPRR2580076	PEX7
HPA049206	HPRR2850076	ANO8
HPA049215	HPRR2810081	PORCN
HPA049217	HPRR2850606	LCLAT1
HPA049229	HPRR2920153	SLC35F5
HPA049234	HPRR3450257	AIF1
HPA049235	HPRR3400120	CHAC2
HPA049239	HPRR1951166	LYPD6B
HPA049240	HPRR2800125	MEI1
HPA049248	HPRR1920022	MEGF8
HPA049250	HPRR3450146	EIF3F
HPA049254	HPRR3460745	PRR16
HPA049255	HPRR3390194	KIR3DL3;KIR2DL3;KIR2DL1;KIR3DL1;KIR3DL2;KIR2DS4
HPA049259	HPRR3700444	ZNF382
HPA049262	HPRR3680196	ZNF654
HPA049276	HPRR3590093	MRPL34
HPA049280	HPRR3700296	MMP24
HPA049285	HPRR3720144	DHX8
HPA049290	HPRR3230200	GDI1;GDI2
HPA049296	HPRR270033	HYOU1
HPA049304	HPRR3620015
HPA049305	HPRR3250113	FAM83E
HPA049310	HPRR3190081	KCTD19
HPA049314	HPRR3690124	TMED3
HPA049315	HPRR3700264	PSRC1
HPA049317	HPRR3700300	ACAP3
HPA049320	HPRR3720557	FGL1
HPA049323	HPRR3600202
HPA049325	HPRR3600214	BTBD18
HPA049336	HPRR3580195	OR10C1
HPA049339	HPRR3190226
HPA049340	HPRR3070688	MYRFL
HPA049343	HPRR3620068
HPA049345	HPRR1951988	PLD6
HPA049348	HPRR3540028	CR1L;CR1
HPA049352	HPRR3720398	CDIP1
HPA049356	HPRR3720189	RNF4
HPA049360	HPRR3720191	SPP2
HPA049365	HPRR3600232	AKAIN1
HPA049367	HPRR3700438	C16orf74
HPA049370	HPRR3500353	BCL9L
HPA049371	HPRR3560247
HPA049374	HPRR3700331	SNX6
HPA049382	HPRR3460792	ZNF395
HPA049384	HPRR3440135	TSPY10;TSPY1;TSPY2;TSPY8;TSPY3;TSPY4;TSPY9
HPA049386	HPRR3460788	TMEM232
HPA049387	HPRR3300191	IDH3B
HPA049388	HPRR3720385	PDCD7
HPA049391	HPRR3300209	SLC52A3
HPA049393	HPRR3300201	SNPH
HPA049402	HPRR2960817	HYAL3
HPA049404	HPRR3070514	KRT71
HPA049407	HPRR2990041	SEC61B
HPA049408	HPRR3140045	UHRF1
HPA049430	HPRR3160445	NOB1
HPA049449	HPRR3280475	SLC25A42
HPA049460	HPRR3420513
HPA049462	HPRR3420097	SOAT2
HPA049463	HPRR3010293	NKD2
HPA049465	HPRR3280512	ZNF607
HPA049472	HPRR3280301	DAND5
HPA049476	HPRR3150066	EMC8
HPA049482	HPRR3280078	FBN3
HPA049487	HPRR3070198	COQ5
HPA049491	HPRR3640074	BPIFB2
HPA049511	HPRR3210188	MISP
HPA049517	HPRR3720450	PCIF1
HPA049518	HPRR3720475	PSMB5
HPA049521	HPRR3680424	MEIOSIN
HPA049524	HPRR3720581	INTS2
HPA049531	HPRR3730524	ATXN10
HPA049535	HPRR3730475	MTRES1
HPA049539	HPRR3730545	HEATR5A
HPA049549	HPRR3400301	C2orf88
HPA049552	HPRR3720542	HAO1
HPA049555	HPRR3470221	DYNLT2B
HPA049556	HPRR3690180	IQCF5
HPA049558	HPRR3720367	SLC35E4
HPA049564	HPRR3400223	C2orf81
HPA049570	HPRR3410250	PLEKHG5
HPA049571	HPRR3300277	PPP1R16B
HPA049574	HPRR3400111	ANKRD53
HPA049584	HPRR3730427	ZC4H2
HPA049587	HPRR3730238	RNF19B
HPA049588	HPRR3730232	IFI27L2
HPA049592	HPRR3750002	RHOU
HPA049594	HPRR3730187	ZNF142
HPA049597	HPRR2090247	ADGRD2
HPA049660	HPRR2620350
HPA049718	HPRR2710002	ACKR3
HPA049719	HPRR2850339	RPS11
HPA049740	HPRR3000292	CENPC
HPA049749	HPRR3100038	HERC1
HPA049756	HPRR3420516
HPA049763	HPRR3020700	FRAT2
HPA049769	HPRR3250214
HPA049774	HPRR3100357	FAM227B
HPA049775	HPRR3400347	FBXO48
HPA049777	HPRR3460152	SSUH2
HPA049779	HPRR3470128	SLC35B4
HPA049781	HPRR3500149	PAPSS1
HPA049782	HPRR3500188	SRSF12
HPA049788	HPRR3500341	COL8A2
HPA049795	HPRR3720652	NMRK1
HPA049797	HPRR3720433	APOL4
HPA049798	HPRR3720437	ZC3H14
HPA049804	HPRR3720649
HPA049807	HPRR3700485	ZNF212
HPA049809	HPRR3720212	EPN2
HPA049817	HPRR3540062	POM121;POM121C;POMZP3
HPA049821	HPRR3720377	REM1
HPA049827	HPRR3730003	ST3GAL4
HPA049829	HPRR3720523	SALL1
HPA049832	HPRR3720283	NTN4
HPA049837	HPRR3720297	RRN3
HPA049838	HPRR3420393	CAVIN1
HPA049840	HPRR3410125	LBR
HPA049849	HPRR3540004	SRSF9
HPA049851	HPRR3390200	MAGT1;TUSC3
HPA049854	HPRR3720413	PACSIN2
HPA049855	HPRR3280649	ZGLP1
HPA049857	HPRR3420602	TMEM121
HPA049858	HPRR3540074	CPNE9
HPA049859	HPRR3750021	PBX4
HPA049861	HPRR3720655	CCL1
HPA049862	HPRR3720491	GPR50
HPA049863	HPRR3750020	ZNF14
HPA049866	HPRR3340167	KRT8
HPA049870	HPRR3720457	DDHD1
HPA049871	HPRR3720336	DDT
HPA049878	HPRR3310227	WFDC5
HPA049879	HPRR3140329	UPK1A
HPA049880	HPRR3610020	FBRSL1
HPA049881	HPRR3750008	CACNG7
HPA049884	HPRR3750006	OR8B4
HPA049885	HPRR3670049
HPA049891	HPRR3750042	EBPL
HPA049894	HPRR3670054	AP1S2
HPA049895	HPRR3610252	ACSM4
HPA049899	HPRR3400211	CCDC138
HPA049900	HPRR3300261	TOX2
HPA049906	HPRR3670066	ZKSCAN7
HPA049909	HPRR3720331	NMRK2
HPA049912	HPRR3720468	EMC9
HPA049913	HPRR3580013	OR10AD1
HPA049917	HPRR3400265	TEX44
HPA049918	HPRR3690190	NOP56
HPA049921	HPRR2551921	SPATA45
HPA049924	HPRR3690150	OR4Q3
HPA049926	HPRR3720090	BTBD7
HPA049929	HPRR3300079	GID8
HPA049933	HPRR3560001	ZNF697
HPA049934	HPRR3460182	PIMREG
HPA049936	HPRR3460338	SETD9
HPA049939	HPRR3700463	RNF144A
HPA049940	HPRR3700249	HOXB7
HPA049941	HPRR3640047	SRRM1
HPA049944	HPRR3700172	MOGAT1
HPA049947	HPRR3500229	LRRC74B
HPA049952	HPRR3420504	EDDM3A
HPA049953	HPRR3620038	OR2V2;OR2V1
HPA049970	HPRR3730614	CCNJL
HPA049973	HPRR3730131	MDFI
HPA049977	HPRR3730150	GMNN
HPA049981	HPRR3680385	MCIDAS
HPA049982	HPRR3410246	SLC25A33
HPA049984	HPRR3410226	XKR8
HPA049991	HPRR3740006	OR10D3
HPA049992	HPRR3740020	OR8U3
HPA050011	HPRR3470173	ARSH
HPA050015	HPRR3660043	MUC16
HPA050022	HPRR2860067	ZNF334
HPA050039	HPRR330190	SERPINE1
HPA050044	HPRR3460844	TBC1D28
HPA050053	HPRR3460783	LYRM7
HPA050060	HPRR3730222	TRIM32
HPA050064	HPRR3730375	ZNF576
HPA050068	HPRR3600360	C4orf51
HPA050069	HPRR3700333	SLC14A2
HPA050077	HPRR3300158	PXMP4
HPA050090	HPRR3010385	CCNO
HPA050101	HPRR3720352	WNT11
HPA050104	HPRR3700254	PEX11B
HPA050106	HPRR3610213
HPA050115	HPRR3720266	CACNG5
HPA050120	HPRR3420633	CXorf38
HPA050121	HPRR3730039	BST1
HPA050122	HPRR3720462	COCH
HPA050126	HPRR3090181	BIVM-ERCC5;BIVM
HPA050137	HPRR3140862	CCNQ
HPA050138	HPRR3020869	EEF1AKMT2
HPA050159	HPRR3320148	RPS18
HPA050161	HPRR3270141	PRAM1
HPA050164	HPRR3360069	DIRAS1
HPA050223	HPRR3420132	RAB26
HPA050246	HPRR2110362	DCHS1
HPA050263	HPRR3410080	SLC5A9
HPA050270	HPRR3730233	C19orf25
HPA050271	HPRR3740013	ZNF43
HPA050289	HPRR3730196	TMED5
HPA050292	HPRR3730559	RAB2B
HPA050329	HPRR3140520	SIN3B
HPA050337	HPRR3460717	HMCES
HPA050341	HPRR3280235	ELSPBP1
HPA050342	HPRR3310198	NANP
HPA050392	HPRR3020781	COL13A1
HPA050404	HPRR3590035	MRPS18C
HPA050418	HPRR3410034	VAMP4
HPA050419	HPRR3140890	LRMDA
HPA050453	HPRR2470162	HSDL2
HPA050459	HPRR2850157	RPL28
HPA050463	HPRR3640088	TMEM38A
HPA050482	HPRR3580056	OR51G1
HPA050483	HPRR3440154	GABBR1
HPA050487	HPRR3610235	C11orf91
HPA050492	HPRR3450174	ERCC6L
HPA050507	HPRR3730269	EPX
HPA050510	HPRR3730100	STEAP3
HPA050514	HPRR3060123
HPA050521	HPRR3720395	HSD3B7
HPA050545	HPRR3140951	NDUFAF6
HPA050548	HPRR3460872	FAM3C
HPA050550	HPRR3340362	EHMT2
HPA050551	HPRR3560030	UBE2G1
HPA050552	HPRR3590051	MRPL17
HPA050600	HPRR2850618	MAGEB18
HPA050601	HPRR3000343	RBM46
HPA050603	HPRR2920126	WDFY1
HPA050610	HPRR3020570	FAM170B
HPA050628	HPRR3300058	NSFL1C
HPA050629	HPRR3410027
HPA050633	HPRR3590073	MRPS12
HPA050647	HPRR1430022	CHERP
HPA050682	HPRR400109	GMPS
HPA050683	HPRR3460482	NT5DC2
HPA050769	HPRR2470859	C9orf152
HPA050775	HPRR1951083	SCCPDH
HPA050783	HPRR2540586	CHCHD7
HPA050786	HPRR1370038	SPEF1
HPA050788	HPRR2440353	CRYGN
HPA050808	HPRR3000294	ATP10D
HPA050811	HPRR3100149	ISLR
HPA050813	HPRR2551865	FAM43B
HPA050816	HPRR3310107	PCED1A
HPA050819	HPRR3050964	HOATZ
HPA050820	HPRR3140412	APC2
HPA050822	HPRR3280057	KCTD15
HPA050836	HPRR3470285
HPA050841	HPRR141961	BDKRB2
HPA050843	HPRR670018	PLAUR
HPA050845	HPRR2200031	TET3
HPA050862	HPRR3450042	IRF2BPL
HPA050866	HPRR3460586
HPA050870	HPRR3420387
HPA050881	HPRR3460689
HPA050883	HPRR3730444	SLC25A23
HPA050886	HPRR3730415	ZNF391
HPA050888	HPRR3460107	EFCC1
HPA050892	HPRR3540042	SLCO1B3-SLCO1B7;SLCO1B3;SLCO1B1
HPA050894	HPRR3730535	SAFB2
HPA050920	HPRR1952432	GPR15LG
HPA050930	HPRR3730297	CYSTM1
HPA050933	HPRR3730670	SBF2
HPA050940	HPRR3730214	PPP6C
HPA050941	HPRR3730298	LYPLA1
HPA050952	HPRR3740019	OR5T1
HPA050957	HPRR3720640	AVL9
HPA050967	HPRR3140552	SLURP1
HPA050975	HPRR3730244	SRSF4
HPA050977	HPRR3640095	EIF3J
HPA050981	HPRR3450122	ZNF524
HPA050994	HPRR3560175	ZBED5
HPA050996	HPRR3450218	FAM47B
HPA051012	HPRR3520071	ADCK1
HPA051016	HPRR3700047	GGA1
HPA051019	HPRR3300076	ARFGAP1
HPA051024	HPRR3600302	TMEM35B
HPA051036	HPRR1470064	REV1
HPA051038	HPRR3560188	PEG10
HPA051046	HPRR3310231	DEFB124
HPA051048	HPRR3100139	DNAAF4
HPA051049	HPRR3460496	ANKRD55
HPA051054	HPRR3730587	RAI2
HPA051064	HPRR3310132	KIAA1755
HPA051065	HPRR3730056	ALDH2
HPA051066	HPRR3730600	PRADC1
HPA051067	HPRR3730112	TENT5A
HPA051070	HPRR3600195
HPA051074	HPRR3460766	OTULIN
HPA051077	HPRR3700348	RAB19
HPA051082	HPRR3400312	CRACDL
HPA051083	HPRR3400339	SOWAHC
HPA051084	HPRR3730182	PRRX1
HPA051087	HPRR3730258	MRPS14
HPA051088	HPRR3700383	KCNH3
HPA051090	HPRR3740022	OR6C6
HPA051093	HPRR3670117
HPA051099	HPRR3720288	DNAAF6
HPA051102	HPRR3730363	ST3GAL3
HPA051103	HPRR3730407	MINDY2
HPA051106	HPRR3600344
HPA051109	HPRR3730511	CALML4
HPA051118	HPRR3340115	LIN7C
HPA051121	HPRR3051099	XNDC1N
HPA051126	HPRR3010107	ST8SIA4
HPA051129	HPRR3470553
HPA051131	HPRR3330005	SH2B2
HPA051132	HPRR3690016	CORO1A
HPA051136	HPRR3730357	ZNF835
HPA051137	HPRR3400199
HPA051139	HPRR3000527
HPA051142	HPRR3700372	C6orf52
HPA051146	HPRR3730359	PRKRIP1
HPA051153	HPRR3420729	KANK3
HPA051159	HPRR3420370	KBTBD11
HPA051163	HPRR3760197	EMP3
HPA051164	HPRR3720552	METRN
HPA051171	HPRR3760177	FKBP10
HPA051175	HPRR3730253	FBXO6
HPA051178	HPRR3760198	SHISAL1
HPA051179	HPRR3730354	PLAAT1
HPA051181	HPRR3760159	TARBP2
HPA051184	HPRR3300182	NDUFAF5
HPA051192	HPRR3760212	MAP3K6
HPA051198	HPRR3300121	KIF16B
HPA051200	HPRR3300188	RASSF2
HPA051202	HPRR3760012	TMOD1
HPA051206	HPRR3760144	LMAN1L
HPA051207	HPRR3730644	FAM83F
HPA051211	HPRR3400294
HPA051212	HPRR3760085	GIPC2
HPA051214	HPRR3760205	SECTM1
HPA051218	HPRR3760829	KCNT2
HPA051219	HPRR3720272	PILRA
HPA051224	HPRR3760806	PYHIN1
HPA051228	HPRR3760833	ZNF281
HPA051232	HPRR3460777	SLC36A3
HPA051240	HPRR3400229	SANBR
HPA051242	HPRR3610046	PCDH12
HPA051245	HPRR3610222	GBP7
HPA051247	HPRR3400251	DRC1
HPA051249	HPRR3730601	DTX1
HPA051255	HPRR3140608	SLC34A1
HPA051261	HPRR3590089	MRPL4
HPA051266	HPRR3760857	DEFA4
HPA051267	HPRR3730495	HELZ2
HPA051271	HPRR3740008	ZNF816-ZNF321P
HPA051286	HPRR3760338	UCK2
HPA051287	HPRR3280628	PRODH2
HPA051290	HPRR3760717	FNDC5
HPA051291	HPRR3760292	KLHL3
HPA051293	HPRR3760779	LAPTM5
HPA051294	HPRR3760331	ENSA
HPA051297	HPRR3760755	GABRB1
HPA051298	HPRR3760290	GBGT1
HPA051299	HPRR3760753	SMIM14
HPA051301	HPRR3760325	ZMYM4
HPA051304	HPRR3760741	TOMM40L
HPA051306	HPRR3730287	AREL1
HPA051307	HPRR3730160	SLC4A9
HPA051308	HPRR3761235	OR2M4
HPA051320	HPRR3770018	SH2D7
HPA051327	HPRR3410130	SLC35F3
HPA051333	HPRR3760382	MTMR12
HPA051336	HPRR3760377	DGKZ
HPA051345	HPRR3760276	FAM171A1
HPA051352	HPRR3670041	PLSCR2
HPA051353	HPRR3760096	ATRAID
HPA051354	HPRR3760008	IGFBPL1
HPA051368	HPRR3760768	SYNPR
HPA051371	HPRR3730283	COQ6
HPA051382	HPRR3280150	NLRP7
HPA051384	HPRR3730109	BACH2
HPA051386	HPRR3670035	GABARAPL1
HPA051394	HPRR3760637	TEDC2
HPA051398	HPRR3760559	CNOT8
HPA051406	HPRR3760196	PRDM5
HPA051410	HPRR3760346	MALL
HPA051411	HPRR3410141	DISP1
HPA051413	HPRR3420951	TTLL3
HPA051416	HPRR3760348	THSD7B
HPA051417	HPRR3760505	KCNS2
HPA051422	HPRR3140983	ALKBH4
HPA051426	HPRR3421038	TUSC1
HPA051430	HPRR3760203	TMC6
HPA051438	HPRR3610260	CABP1
HPA051439	HPRR3790016	OR51E1
HPA051454	HPRR3310186	RALGAPB
HPA051455	HPRR3340393	DHX16
HPA051458	HPRR3730218	PHF19
HPA051462	HPRR3470327	GUCA1ANB
HPA051469	HPRR3730653	ATP5MC2
HPA051481	HPRR3790083	GRM8
HPA051499	HPRR3510016	RAD51AP1
HPA051501	HPRR3770053	TMEFF1
HPA051504	HPRR3750029	BTN2A2
HPA051508	HPRR3790254	MAP7D2
HPA051512	HPRR3761040	PLD4
HPA051514	HPRR3761000	GPT2
HPA051515	HPRR3761021	NDST2
HPA051516	HPRR3770069	MAN1B1
HPA051535	HPRR670263	NELL1
HPA051564	HPRR1951839	FAM210A
HPA051569	HPRR2150170	ANO10
HPA051570	HPRR2150008	TSPAN12
HPA051609	HPRR2110104	KCNJ13
HPA051617	HPRR680062	GTF3C1
HPA051619	HPRR2441146
HPA051620	HPRR2550634	C4BPB
HPA051621	HPRR2550078	VPS13D
HPA051630	HPRR2330204	SLIT3
HPA051636	HPRR3070895	PUS1
HPA051637	HPRR3000096	KLHL2
HPA051639	HPRR2850260	SEC22A
HPA051646	HPRR2810131	SHROOM2
HPA051657	HPRR3590012	MRPL21
HPA051665	HPRR221426	ALG12
HPA051666	HPRR2150044	SLC66A2
HPA051702	HPRR3610065	RPL13
HPA051703	HPRR3420034	TAAR5
HPA051720	HPRR2500325	SLC25A35
HPA051749	HPRR3270095	RHPN2
HPA051754	HPRR3230209	RPL23A
HPA051762	HPRR3720509	AMMECR1
HPA051768	HPRR3790180	LDOC1
HPA051772	HPRR3790183	ACBD4
HPA051774	HPRR3470381
HPA051777	HPRR3760293	ZNF300
HPA051791	HPRR3400460	CCDC121
HPA051795	HPRR3790047	TMEM11
HPA051796	HPRR3770015	GRAPL
HPA051798	HPRR3770045	FKBP1A;FKBP1C;FKBP1B
HPA051804	HPRR3730141	FNDC4
HPA051806	HPRR3730553	GAMT
HPA051812	HPRR3720481	PTOV1
HPA051813	HPRR3760061	ITGA11
HPA051818	HPRR3300013	DPM1
HPA051830	HPRR3761091	BRD3
HPA051831	HPRR3700258	HOXD3
HPA051832	HPRR3460530	GON7
HPA051836	HPRR3761099	PAFAH1B2
HPA051839	HPRR3761106	KLK4
HPA051840	HPRR3780033	FAM222B
HPA051842	HPRR3670082	RBMXL3;RBMXL2
HPA051847	HPRR3790389	SLITRK2
HPA051855	HPRR3790814	STIMATE-MUSTN1;STIMATE
HPA051856	HPRR3780059	CD248
HPA051857	HPRR3761178	ZNF217
HPA051858	HPRR3780080	RAB37
HPA051862	HPRR3790671	ASAH2B
HPA051865	HPRR3780164	ZNF575
HPA051871	HPRR3780093	AKIRIN1
HPA051875	HPRR3780182	PLEKHD1
HPA051880	HPRR3730661	CKMT2
HPA051886	HPRR3790656	ANKRD13B
HPA051904	HPRR3090379	SERPINE3
HPA051911	HPRR3760504	CARHSP1
HPA051916	HPRR3761012	SAMD14
HPA051921	HPRR3460143	ARRDC3
HPA051932	HPRR3500064	ATP13A4
HPA051934	HPRR3460306	LSM12
HPA051941	HPRR3410083	LRRC41
HPA051962	HPRR3300071	COL20A1
HPA051969	HPRR3460329	NBEAL2
HPA051979	HPRR3700068	TMEM132A
HPA051992	HPRR3450029	ESX1
HPA052013	HPRR3090304
HPA052014	HPRR2500668	SLC5A10
HPA052016	HPRR3560198	ARHGEF25
HPA052019	HPRR2180181	OR2T10
HPA052026	HPRR3760321	PNLDC1
HPA052031	HPRR3700084	WNT6
HPA052040	HPRR3680289
HPA052041	HPRR3761049	RILP
HPA052043	HPRR3761109	ZNF354A
HPA052054	HPRR3761115	SLC35G2
HPA052055	HPRR3790675	ZNF280B
HPA052059	HPRR3780051	TAF15
HPA052061	HPRR3790667	ZNF568
HPA052067	HPRR3450082	MAGEC3
HPA052092	HPRR3340187
HPA052098	HPRR3070945	ARL6IP4
HPA052099	HPRR1810049	OGFOD3
HPA052103	HPRR3300051	DNAAF9
HPA052106	HPRR3560097
HPA052107	HPRR3400258	MROH2A
HPA052110	HPRR3210196
HPA052112	HPRR3720654	ASIC2
HPA052126	HPRR3790084	DEFB114
HPA052128	HPRR3760473	TMEM178A
HPA052129	HPRR3700473	MEGF6
HPA052134	HPRR3760697	MGAT4B
HPA052136	HPRR3400445	C2orf16
HPA052175	HPRR2440496	INTS15
HPA052185	HPRR2440095	BUD23
HPA052187	HPRR2470526	RPP25L
HPA052257	HPRR3000575	DEFB131A;DEFB131B
HPA052258	HPRR2760112	IL17A
HPA052262	HPRR2870018	ATP2C2
HPA052263	HPRR2990112	TDG
HPA052265	HPRR3050239	TIMM10B
HPA052271	HPRR3100122	OIP5
HPA052272	HPRR3070238	SLC38A1
HPA052284	HPRR3140861	RIPPLY1
HPA052295	HPRR390012	ABCC5
HPA052327	HPRR3420960	DEFB113
HPA052329	HPRR3560143	TMEM253
HPA052332	HPRR3340025	LYZL1;LYZL2
HPA052378	HPRR2500261	UTP18
HPA052408	HPRR2470321	PSMB7
HPA052409	HPRR2500479	BCAS3
HPA052410	HPRR2500015	PHF23
HPA052416	HPRR410003	SRGAP1
HPA052422	HPRR2510283	ZNF615
HPA052431	HPRR2551780
HPA052620	HPRR3830221	DNAJC5B
HPA052735	HPRR3830646	ZNF878
HPA052759	HPRR3600007
HPA052777	HPRR2850125	CATSPERG
HPA052782	HPRR3830379	SIX2
HPA052796	HPRR3830149	CPD
HPA052797	HPRR3830097	KLC3
HPA052804	HPRR3790447	TMEM215
HPA052809	HPRR3830394	ADGRE1
HPA052812	HPRR3830505	NCCRP1
HPA052825	HPRR3830021	SLC23A2
HPA052835	HPRR3830627	IQCJ
HPA052843	HPRR3410347	RGS21
HPA052974	HPRR3300040	TP53INP2
HPA052991	HPRR2110397	TMEM88
HPA052996	HPRR2180227	MBOAT1
HPA052999	HPRR2420086
HPA053008	HPRR2470530	C9orf24
HPA053022	HPRR2510274	ZNF420
HPA053035	HPRR2510317	L3MBTL3
HPA053085	HPRR2501141	ZFP3
HPA053107	HPRR2960339	COL8A1
HPA053126	HPRR3420574	B4GALNT4
HPA053129	HPRR3450044	DNAL1
HPA053134	HPRR3500358	TMEM212
HPA053149	HPRR3140530	SGPP1
HPA053151	HPRR3560237	SPINK8
HPA053153	HPRR3560190	ZNF709
HPA053160	HPRR3310381	DEFB115
HPA053164	HPRR3580179	OR6B1
HPA053189	HPRR3140968	ZNF19
HPA053196	HPRR3830171	SEC61G
HPA053199	HPRR3830100	CLDN15
HPA053200	HPRR3830095	TESC
HPA053212	HPRR3830173	HIGD1B
HPA053214	HPRR3830198	TIMMDC1
HPA053240	HPRR3500400	TMEM91
HPA053243	HPRR3730157	HBEGF
HPA053282	HPRR3560212	RAD21L1
HPA053324	HPRR3700413	KIRREL3
HPA053954	HPRR3790583	VKORC1L1
HPA053999	HPRR3890028	SLC39A7
HPA054004	HPRR3760134	AMIGO2
HPA054018	HPRR3760897	TRA2A
HPA054022	HPRR3760945	RAET1E
HPA054136	HPRR3760817	OLFML2B
HPA054267	HPRR2250072	ZNF106
HPA054284	HPRR2550892	FHAD1
HPA054382	HPRR3190119	PSME3IP1
HPA054395	HPRR3560034
HPA054406	HPRR3450127	C19orf33
HPA054408	HPRR2630119	SF3B5
HPA054415	HPRR3610103	CCDC85B
HPA000878	HPRR141261	AHNAK2
HPA003030	HPRR233012	ZFP92
HPA003066	HPRR141830	SERPINA11
HPA003514	HPRR141947	KCNK13
HPA004182	HPRR650046	LRP1
HPA004838	HPRR680007	GAS7
HPA004844	HPRR680139	GTF2H3
HPA004859	HPRR370112	RASL11A
HPA005459	HPRR650102	SNCA
HPA005560	HPRR1310002	SKAP2
HPA006049	HPRR680159	BBX
HPA006081	HPRR1090010	MTMR10
HPA007023	HPRR1450521	ZNF131
HPA007224	HPRR1820075	TMEM163
HPA007247	HPRR1450698	ZNF165
HPA007410	HPRR1950573	TMEM59
HPA007548	HPRR1950513	PCDHB2
HPA007861	HPRR1850152	MRPS6
HPA007931	HPRR1530017	ISYNA1
HPA008232	HPRR1530016	ISYNA1
HPA008572	HPRR670005	ITGA3
HPA008847	HPRR1950140	MARCO
HPA008918	HPRR1370050	COTL1
HPA008959	HPRR1950117	NCBP3
HPA009637	HPRR1450764	ZKSCAN4;ZKSCAN3
HPA011249	HPRR1950162	SDF4
HPA011343	HPRR680245	GCM1
HPA011403	HPRR1952375	UPK3BL1;POLR2J3;UPK3BL2
HPA011548	HPRR1952289	SIRPB2
HPA011846	HPRR1951116	LRIG1
HPA011887	HPRR1770026	QPRT
HPA012113	HPRR1810021	P3H1
HPA012312	HPRR1950010	PHTF2
HPA012514	HPRR2060017	POPDC3
HPA013195	HPRR1950118	NCBP3
HPA013752	HPRR1952009	KCNE1
HPA013844	HPRR1952335	FAM3D
HPA014361	HPRR2150196	CLDN3
HPA014375	HPRR1952422
HPA014411	HPRR1951726	MSANTD4
HPA015004	HPRR1951916	PTPN2
HPA015077	HPRR2100039	CTNND2
HPA015258	HPRR2250064	ZNF423
HPA015514	HPRR2250145	SMYD5
HPA015543	HPRR2250108	CHD6
HPA015655	HPRR2100018	DCLK1
HPA015725	HPRR1950711	UNC5CL
HPA016439	HPRR220545	CABP7
HPA016621	HPRR2140291	ODF4
HPA016625	HPRR2170137	KCNA3
HPA016895	HPRR2250294	KIAA0040
HPA016980	HPRR1810020	P3H1
HPA017019	HPRR1770044	TGFBI
HPA017345	HPRR2050072	ABI3
HPA017378	HPRR2180163	TMBIM6
HPA017424	HPRR1951587	MGAT5B
HPA017755	HPRR2110386	ATCAY
HPA017762	HPRR2050299	KLHL8
HPA017866	HPRR2210073	RIOK1
HPA017980	HPRR1951595	SLC3A2
HPA018237	HPRR2250407	ZNF248
HPA018287	HPRR2250409	ZNF248
HPA018455	HPRR2250408	ZNF248
HPA018517	HPRR2280067	GATD3
[truncated: 24,993 more rows]
