# Supplementary material for: Proteome-scale autoantibody profiling in PSC: Associations with clinical phenotypes and evidence for neuroendocrine deregulations
Source: JHEP Rep. 2025 Dec 23;8(3):101719. doi: 10.1016/j.jhepr.2025.101719 (PMC12925457; doi:10.1016/j.jhepr.2025.101719)
Supplement: Multimedia component 5 [file mmc5.xlsx]

## Sheet: Fig3B, cirrhosis
Table Analyzed	Logistic cirrhosis AAB 0/1
Dependent variable	keep for analysis V0 only or V2 etcall
Regression type	Logistic regression
Model
Parameter estimates	Variable	Estimate	Standard error	95% CI (profile likelihood)
β0	Intercept	1.082	0.5425	0,03765 to 2,191
β1	IgG1_MFIorg_GYS2_HPRR3070288_IgG1[1]	-1.624	0.5111	-2,609 to -0,5835
β2	IgA_MFIorg_PRKD3_HPRR3890132_IgA[1]	-1.277	0.4492	-2,139 to -0,3643
β3	IgG2_MFIorg_FCHO1_HPRR3270020_IgG2[1]	-1.902	0.5671	-2,996 to -0,7444
β4	IgG1_MFIorg_PHF8_HPRR2810196_IgG1[1]	-1.042	0.4743	-1,948 to -0,07438
β5	IgG2_MFIorg_SRSF9_HPRR3540004_IgG2[0]	1.786	0.5494	0,6807 to 2,860
β6	IgA_MFIorg_UTP11_HPRR2551880_IgA[1]	-1.329	0.4934	-2,276 to -0,3250
Odds ratios	Variable	Estimate	95% CI (profile likelihood)
β0	Intercept	2.952	1,038 to 8,942
β1	IgG1_MFIorg_GYS2_HPRR3070288_IgG1[1]	0.1971	0,07361 to 0,5579
β2	IgA_MFIorg_PRKD3_HPRR3890132_IgA[1]	0.279	0,1178 to 0,6947
β3	IgG2_MFIorg_FCHO1_HPRR3270020_IgG2[1]	0.1492	0,04997 to 0,4750
β4	IgG1_MFIorg_PHF8_HPRR2810196_IgG1[1]	0.3528	0,1425 to 0,9283
β5	IgG2_MFIorg_SRSF9_HPRR3540004_IgG2[0]	5.965	1,975 to 17,46
β6	IgA_MFIorg_UTP11_HPRR2551880_IgA[1]	0.2647	0,1027 to 0,7225
Sig. diff. than zero?	Variable	|Z|	P value	P value summary
β0	Intercept	1.995	0.046	*
β1	IgG1_MFIorg_GYS2_HPRR3070288_IgG1[1]	3.177	0.0015	**
β2	IgA_MFIorg_PRKD3_HPRR3890132_IgA[1]	2.842	0.0045	**
β3	IgG2_MFIorg_FCHO1_HPRR3270020_IgG2[1]	3.354	0.0008	***
β4	IgG1_MFIorg_PHF8_HPRR2810196_IgG1[1]	2.197	0.028	*
β5	IgG2_MFIorg_SRSF9_HPRR3540004_IgG2[0]	3.251	0.0012	**
β6	IgA_MFIorg_UTP11_HPRR2551880_IgA[1]	2.694	0.0071	**
Model diagnostics	Degrees of Freedom	AICc	Negative log likelihood value	Model deviance, G squared
Intercept-only model	404	300.8	149.4	298.8
Selected model	398	261.7	123.7	247.4
Multicollinearity	Variable	VIF	R2 with other variables
β0	Intercept
β1	IgG1_MFIorg_GYS2_HPRR3070288_IgG1[1]	1.003	0.002814
β2	IgA_MFIorg_PRKD3_HPRR3890132_IgA[1]	1.04	0.03854
β3	IgG2_MFIorg_FCHO1_HPRR3270020_IgG2[1]	1.017	0.01633
β4	IgG1_MFIorg_PHF8_HPRR2810196_IgG1[1]	1.03	0.02875
β5	IgG2_MFIorg_SRSF9_HPRR3540004_IgG2[0]	1.031	0.03008
β6	IgA_MFIorg_UTP11_HPRR2551880_IgA[1]	1.013	0.0132
Area under the ROC curve
Area	0.7512
Std. Error	0.04341
95% confidence interval	0,6661 to 0,8363
P value	<0,0001
Classification table	Predicted 1	Predicted 0	Total	% Correctly classified
Observed 1	11	38	49	22.45
Observed 0	7	349	356	98.03
Total	18	387	405	88.89
Negative predictive power (%)	61.11
Positive predictive power (%)	90.18
Classification cutoff	0.5
Pseudo R squared
Tjur's R squared	0.1762
Hypothesis tests	Statistic	P value	Null hypothesis	Reject Null Hypothesis?	P value summary
Hosmer-Lemeshow	2.196	0.5328	Selected model is correct	No	ns
Data summary
Rows in table	680
Rows skipped (missing data)	275
Rows analyzed (#observations)	405
Number of 0	356
Number of 1	49
Number of parameter estimates	7
#observations/#parameters	57.9
# of 0/#parameters	50.9
# of 1/#parameters	7
Parameter covariance
	β0	β1	β2	β3	β4	β5	β6
β0	1	-0.0861977	-0.236029	-0.0421345	-0.125017	-0.902207	-0.177343
β1	-0.0861977	1	0.0639171	0.0445564	0.0582676	-0.0632836	0.0308188
β2	-0.236029	0.0639171	1	0.156695	-0.118463	0.0684263	0.123375
β3	-0.0421345	0.0445564	0.156695	1	-0.0192962	-0.105109	0.0407279
β4	-0.125017	0.0582676	-0.118463	-0.0192962	1	0.0128128	-0.0387923
β5	-0.902207	-0.0632836	0.0684263	-0.105109	0.0128128	1	0.0354656
β6	-0.177343	0.0308188	0.123375	0.0407279	-0.0387923	0.0354656	1

## Sheet: Fig3B, HB malignancy
Table Analyzed	Logistic HPB cancer AAB 0/1 (only V0, HBC within 5 years)
Dependent variable	grouping = baselin no HBC in 5 years VS HBC event samples (cross sectional discovery associations)
Regression type	Logistic regression
Model
Parameter estimates	Variable	Estimate	Standard error	95% CI (profile likelihood)
β0	Intercept	4.65	0.4935	3,789 to 5,748
β1	IgG1_MFIorg_MTPAP_HPRR3020144_IgG1[1]	-1.322	0.7952	-2,796 to 0,4008
β2	IgG2_MFIorg_NHP2_HPRR3590079_IgG2[1]	-1.75	0.6592	-3,024 to -0,4042
β3	IgG1_MFIorg_TTLL2_HPRR2590088_IgG1[1]	-1.509	0.7384	-2,901 to 0,05995
β4	IgA_MFIorg_DIRAS1_HPRR3360069_IgA[1]	-1.518	0.6595	-2,783 to -0,1503
β5	IgA_MFIorg_SCGB2A2_HPRR2760110_IgA[1]	-1.827	0.5927	-2,999 to -0,6413
β6	IgA_MFIorg_APBA2_HPRR3100071_IgA[1]	-0.8957	0.6434	-2,116 to 0,4426
Odds ratios	Variable	Estimate	95% CI (profile likelihood)
β0	Intercept	104.6	44,21 to 313,6
β1	IgG1_MFIorg_MTPAP_HPRR3020144_IgG1[1]	0.2667	0,06105 to 1,493
β2	IgG2_MFIorg_NHP2_HPRR3590079_IgG2[1]	0.1738	0,04862 to 0,6675
β3	IgG1_MFIorg_TTLL2_HPRR2590088_IgG1[1]	0.2211	0,05498 to 1,062
β4	IgA_MFIorg_DIRAS1_HPRR3360069_IgA[1]	0.2191	0,06186 to 0,8605
β5	IgA_MFIorg_SCGB2A2_HPRR2760110_IgA[1]	0.1609	0,04985 to 0,5266
β6	IgA_MFIorg_APBA2_HPRR3100071_IgA[1]	0.4083	0,1206 to 1,557
Sig. diff. than zero?	Variable	|Z|	P value	P value summary
β0	Intercept	9.424	<0,0001	****
β1	IgG1_MFIorg_MTPAP_HPRR3020144_IgG1[1]	1.662	0.0965	ns
β2	IgG2_MFIorg_NHP2_HPRR3590079_IgG2[1]	2.654	0.0079	**
β3	IgG1_MFIorg_TTLL2_HPRR2590088_IgG1[1]	2.044	0.0409	*
β4	IgA_MFIorg_DIRAS1_HPRR3360069_IgA[1]	2.302	0.0213	*
β5	IgA_MFIorg_SCGB2A2_HPRR2760110_IgA[1]	3.082	0.0021	**
β6	IgA_MFIorg_APBA2_HPRR3100071_IgA[1]	1.392	0.1639	ns
Model diagnostics	Degrees of Freedom	AICc	Negative log likelihood value	Model deviance, G squared
Intercept-only model	404	143.1	70.54	141.1
Selected model	398	117.1	51.39	102.8
Multicollinearity	Variable	VIF	R2 with other variables
β0	Intercept
β1	IgG1_MFIorg_MTPAP_HPRR3020144_IgG1[1]	1.046	0.04411
β2	IgG2_MFIorg_NHP2_HPRR3590079_IgG2[1]	1.047	0.04477
β3	IgG1_MFIorg_TTLL2_HPRR2590088_IgG1[1]	1.011	0.01119
β4	IgA_MFIorg_DIRAS1_HPRR3360069_IgA[1]	1.015	0.01433
β5	IgA_MFIorg_SCGB2A2_HPRR2760110_IgA[1]	1.053	0.05016
β6	IgA_MFIorg_APBA2_HPRR3100071_IgA[1]	1.035	0.03386
Area under the ROC curve
Area	0.856
Std. Error	0.0536
95% confidence interval	0,7509 to 0,9610
P value	<0,0001
Classification table	Predicted 1	Predicted 0	Total	% Correctly classified
Observed 1	2	15	17	11.76
Observed 0	2	386	388	99.48
Total	4	401	405	95.8
Negative predictive power (%)	50
Positive predictive power (%)	96.26
Classification cutoff	0.5
Pseudo R squared
Tjur's R squared	0.1887
Hypothesis tests	Statistic	P value	Null hypothesis	Reject Null Hypothesis?	P value summary
Hosmer-Lemeshow	0.4739	0.9246	Selected model is correct	No	ns
Data summary
Rows in table	466
Rows skipped (missing data)	61
Rows analyzed (#observations)	405
Number of 0	388
Number of 1	17
Number of parameter estimates	7
#observations/#parameters	57.9
# of 0/#parameters	55.4
# of 1/#parameters	2.4
Parameter covariance
	β0	β1	β2	β3	β4	β5	β6
β0	1	-0.300519	-0.25905	-0.358979	-0.394689	-0.400902	-0.249078
β1	-0.300519	1	-0.204715	0.11045	0.207845	-0.0738195	0.113342
β2	-0.25905	-0.204715	1	-0.0957893	-0.0235974	0.065482	-0.0547987
β3	-0.358979	0.11045	-0.0957893	1	0.135673	0.092264	0.000277422
β4	-0.394689	0.207845	-0.0235974	0.135673	1	-0.0396361	-0.0279869
β5	-0.400902	-0.0738195	0.065482	0.092264	-0.0396361	1	-0.252891
β6	-0.249078	0.113342	-0.0547987	0.000277422	-0.0279869	-0.252891	1

## Sheet: Fig3B, small duct
Table Analyzed	Logistic small duct
Dependent variable	SmallDuctPsc
Regression type	Logistic regression
Model
Parameter estimates	Variable	Estimate	Standard error	95% CI (profile likelihood)
β0	Intercept	2.005	0.4692	1,153 to 3,014
β1	IgG2_MFIorg_PBX4_HPRR3750021_IgG2[1]	-1.72	0.4974	-2,678 to -0,7083
β2	IgG2_MFIorg_OXLD1_HPRR3920321_IgG2[1]	-1.104	0.6041	-2,236 to 0,1607
β3	IgA_MFIorg_CNOT3_HPRR1450103_IgA[1]	-0.9585	0.5468	-1,983 to 0,1873
β4	IgA_MFIorg_ANKH_HPRR4190630_IgA[0]	1.55	0.5183	0,4815 to 2,541
β5	IgG2_MFIorg_EPS15L1_HPRR3890495_IgG2[1]	-1.035	0.5738	-2,109 to 0,1703
Odds ratios	Variable	Estimate	95% CI (profile likelihood)
β0	Intercept	7.423	3,167 to 20,36
β1	IgG2_MFIorg_PBX4_HPRR3750021_IgG2[1]	0.1791	0,06868 to 0,4925
β2	IgG2_MFIorg_OXLD1_HPRR3920321_IgG2[1]	0.3315	0,1069 to 1,174
β3	IgA_MFIorg_CNOT3_HPRR1450103_IgA[1]	0.3835	0,1377 to 1,206
β4	IgA_MFIorg_ANKH_HPRR4190630_IgA[0]	4.71	1,618 to 12,69
β5	IgG2_MFIorg_EPS15L1_HPRR3890495_IgG2[1]	0.3553	0,1214 to 1,186
Sig. diff. than zero?	Variable	|Z|	P value	P value summary
β0	Intercept	4.273	<0,0001	****
β1	IgG2_MFIorg_PBX4_HPRR3750021_IgG2[1]	3.457	0.0005	***
β2	IgG2_MFIorg_OXLD1_HPRR3920321_IgG2[1]	1.828	0.0676	ns
β3	IgA_MFIorg_CNOT3_HPRR1450103_IgA[1]	1.753	0.0796	ns
β4	IgA_MFIorg_ANKH_HPRR4190630_IgA[0]	2.99	0.0028	**
β5	IgG2_MFIorg_EPS15L1_HPRR3890495_IgG2[1]	1.803	0.0713	ns
Model diagnostics	Degrees of Freedom	AICc	Negative log likelihood value	Model deviance, G squared
Intercept-only model	409	206.4	102.2	204.3
Selected model	404	183.6	85.71	171.4
Multicollinearity	Variable	VIF	R2 with other variables
β0	Intercept
β1	IgG2_MFIorg_PBX4_HPRR3750021_IgG2[1]	1.026	0.02495
β2	IgG2_MFIorg_OXLD1_HPRR3920321_IgG2[1]	1.046	0.0441
β3	IgA_MFIorg_CNOT3_HPRR1450103_IgA[1]	1.037	0.03582
β4	IgA_MFIorg_ANKH_HPRR4190630_IgA[0]	1.008	0.008303
β5	IgG2_MFIorg_EPS15L1_HPRR3890495_IgG2[1]	1.025	0.02408
Area under the ROC curve
Area	0.757
Std. Error	0.05553
95% confidence interval	0,6481 to 0,8658
P value	<0,0001
Classification table	Predicted 1	Predicted 0	Total	% Correctly classified
Observed 1	4	24	28	14.29
Observed 0	2	380	382	99.48
Total	6	404	410	93.66
Negative predictive power (%)	66.67
Positive predictive power (%)	94.06
Classification cutoff	0.5
Pseudo R squared
Tjur's R squared	0.1344
Hypothesis tests	Statistic	P value	Null hypothesis	Reject Null Hypothesis?	P value summary
Hosmer-Lemeshow	0.7334	0.8653	Selected model is correct	No	ns
Data summary
Rows in table	417
Rows skipped (missing data)	7
Rows analyzed (#observations)	410
Number of 0	382
Number of 1	28
Number of parameter estimates	6
#observations/#parameters	68.3
# of 0/#parameters	63.7
# of 1/#parameters	4.7
Parameter covariance
	β0	β1	β2	β3	β4	β5
β0	1	-0.135032	0.0173253	-0.123445	-0.797916	-0.260831
β1	-0.135032	1	-0.0197145	-0.135384	-0.112494	0.0233118
β2	0.0173253	-0.0197145	1	-0.209843	-0.151514	-0.193669
β3	-0.123445	-0.135384	-0.209843	1	-0.0602943	0.092924
β4	-0.797916	-0.112494	-0.151514	-0.0602943	1	0.0766794
β5	-0.260831	0.0233118	-0.193669	0.092924	0.0766794	1

## Sheet: Fig3B, thyroid AID
Table Analyzed	Logistic AID thyroid
Dependent variable	Thyroid disease ever 0=NO 1=YES M=Missing
Regression type	Logistic regression
Model
Parameter estimates	Variable	Estimate	Standard error	95% CI (profile likelihood)
β0	Intercept	0.008405	0.7686	-1,503 to 1,560
β1	IgG2_MFIorg_CHRND_HPRR3730572_IgG2[1]	-1.656	0.5689	-2,734 to -0,4720
β2	IgG1_MFIorg_CCNJL_HPRR1820057_IgG1[0]	0.9929	0.5118	-0,06747 to 1,957
β3	IgA_MFIorg_MYOZ2_HPRR3000535_IgA[1]	-1.265	0.5712	-2,335 to -0,06480
β4	IgA_MFIorg_SRA1_HPRR3010717_IgA[0]	1.278	0.5453	0,1438 to 2,306
β5	IgA_MFIorg_MEF2D_HPRR680318_IgA[0]	1.235	0.6293	-0,1041 to 2,402
Odds ratios	Variable	Estimate	95% CI (profile likelihood)
β0	Intercept	1.008	0,2224 to 4,760
β1	IgG2_MFIorg_CHRND_HPRR3730572_IgG2[1]	0.191	0,06499 to 0,6238
β2	IgG1_MFIorg_CCNJL_HPRR1820057_IgG1[0]	2.699	0,9348 to 7,081
β3	IgA_MFIorg_MYOZ2_HPRR3000535_IgA[1]	0.2824	0,09677 to 0,9373
β4	IgA_MFIorg_SRA1_HPRR3010717_IgA[0]	3.589	1,155 to 10,03
β5	IgA_MFIorg_MEF2D_HPRR680318_IgA[0]	3.439	0,9011 to 11,05
Sig. diff. than zero?	Variable	|Z|	P value	P value summary
β0	Intercept	0.01094	0.9913	ns
β1	IgG2_MFIorg_CHRND_HPRR3730572_IgG2[1]	2.91	0.0036	**
β2	IgG1_MFIorg_CCNJL_HPRR1820057_IgG1[0]	1.94	0.0524	ns
β3	IgA_MFIorg_MYOZ2_HPRR3000535_IgA[1]	2.214	0.0268	*
β4	IgA_MFIorg_SRA1_HPRR3010717_IgA[0]	2.344	0.0191	*
β5	IgA_MFIorg_MEF2D_HPRR680318_IgA[0]	1.963	0.0497	*
Model diagnostics	Degrees of Freedom	AICc	Negative log likelihood value	Model deviance, G squared
Intercept-only model	418	202.3	100.1	200.3
Selected model	413	180.7	84.27	168.5
Multicollinearity	Variable	VIF	R2 with other variables
β0	Intercept
β1	IgG2_MFIorg_CHRND_HPRR3730572_IgG2[1]	1.018	0.01806
β2	IgG1_MFIorg_CCNJL_HPRR1820057_IgG1[0]	1.035	0.0339
β3	IgA_MFIorg_MYOZ2_HPRR3000535_IgA[1]	1.01	0.01015
β4	IgA_MFIorg_SRA1_HPRR3010717_IgA[0]	1.019	0.01859
β5	IgA_MFIorg_MEF2D_HPRR680318_IgA[0]	1.014	0.01389
Area under the ROC curve
Area	0.7613
Std. Error	0.0566
95% confidence interval	0,6504 to 0,8723
P value	<0,0001
Classification table	Predicted 1	Predicted 0	Total	% Correctly classified
Observed 1	2	25	27	7.407
Observed 0	3	389	392	99.23
Total	5	414	419	93.32
Negative predictive power (%)	40
Positive predictive power (%)	93.96
Classification cutoff	0.5
Pseudo R squared
Tjur's R squared	0.129
Hypothesis tests	Statistic	P value	Null hypothesis	Reject Null Hypothesis?	P value summary
Hosmer-Lemeshow	0.4552	0.9286	Selected model is correct	No	ns
Data summary
Rows in table	419
Rows skipped (missing data)	0
Rows analyzed (#observations)	419
Number of 0	392
Number of 1	27
Number of parameter estimates	6
#observations/#parameters	69.8
# of 0/#parameters	65.3
# of 1/#parameters	4.5
Parameter covariance
	β0	β1	β2	β3	β4	β5
β0	1	-0.135896	-0.331507	-0.213866	-0.512812	-0.596163
β1	-0.135896	1	0.122896	0.0737978	0.0418096	-0.129483
β2	-0.331507	0.122896	1	0.106712	-0.123823	-0.179347
β3	-0.213866	0.0737978	0.106712	1	0.013886	0.0202979
β4	-0.512812	0.0418096	-0.123823	0.013886	1	-0.00490331
β5	-0.596163	-0.129483	-0.179347	0.0202979	-0.00490331	1

## Sheet: Fig3B, feature of AIH
Table Analyzed	Logistic feature AIH
Dependent variable	OverlapAih
Regression type	Logistic regression
Model
Parameter estimates	Variable	Estimate	Standard error	95% CI (profile likelihood)
β0	Intercept	-2.788	0.9422	-4,689 to -0,9874
β1	IgG1_MFIorg_GBP7_HPRR3610222_IgG1[0]	1.836	0.5098	0,8017 to 2,820
β2	IgG1_MFIorg_ISCU_HPRR3070470_IgG1[0]	1.455	0.5928	0,2363 to 2,585
β3	IgA_MFIorg_FAU_HPRR4030199_IgA[0]	1.271	0.5118	0,2244 to 2,249
β4	IgA_MFIorg_TAP1_HPRR3440125_IgA[0]	1.314	0.6007	0,06796 to 2,448
β5	IgG2_MFIorg_SLC1A7_HPRR3970047_IgG2[1]	-1.458	0.5378	-2,488 to -0,3558
β6	IgG2_MFIorg_EHBP1L1_HPRR3050761_IgG2[1]	-1.827	0.5897	-2,958 to -0,6156
Odds ratios	Variable	Estimate	95% CI (profile likelihood)
β0	Intercept	0.06157	0,009198 to 0,3726
β1	IgG1_MFIorg_GBP7_HPRR3610222_IgG1[0]	6.269	2,229 to 16,77
β2	IgG1_MFIorg_ISCU_HPRR3070470_IgG1[0]	4.283	1,267 to 13,26
β3	IgA_MFIorg_FAU_HPRR4030199_IgA[0]	3.566	1,252 to 9,481
β4	IgA_MFIorg_TAP1_HPRR3440125_IgA[0]	3.722	1,070 to 11,56
β5	IgG2_MFIorg_SLC1A7_HPRR3970047_IgG2[1]	0.2327	0,08309 to 0,7006
β6	IgG2_MFIorg_EHBP1L1_HPRR3050761_IgG2[1]	0.161	0,05191 to 0,5403
Sig. diff. than zero?	Variable	|Z|	P value	P value summary
β0	Intercept	2.958	0.0031	**
β1	IgG1_MFIorg_GBP7_HPRR3610222_IgG1[0]	3.601	0.0003	***
β2	IgG1_MFIorg_ISCU_HPRR3070470_IgG1[0]	2.454	0.0141	*
β3	IgA_MFIorg_FAU_HPRR4030199_IgA[0]	2.484	0.013	*
β4	IgA_MFIorg_TAP1_HPRR3440125_IgA[0]	2.188	0.0287	*
β5	IgG2_MFIorg_SLC1A7_HPRR3970047_IgG2[1]	2.711	0.0067	**
β6	IgG2_MFIorg_EHBP1L1_HPRR3050761_IgG2[1]	3.098	0.002	**
Model diagnostics	Degrees of Freedom	AICc	Negative log likelihood value	Model deviance, G squared
Intercept-only model	411	269	133.5	267
Selected model	405	231.4	108.5	217.1
Multicollinearity	Variable	VIF	R2 with other variables
β0	Intercept
β1	IgG1_MFIorg_GBP7_HPRR3610222_IgG1[0]	1.021	0.02077
β2	IgG1_MFIorg_ISCU_HPRR3070470_IgG1[0]	1.029	0.02852
β3	IgA_MFIorg_FAU_HPRR4030199_IgA[0]	1.082	0.07569
β4	IgA_MFIorg_TAP1_HPRR3440125_IgA[0]	1.097	0.0884
β5	IgG2_MFIorg_SLC1A7_HPRR3970047_IgG2[1]	1.025	0.02475
β6	IgG2_MFIorg_EHBP1L1_HPRR3050761_IgG2[1]	1.035	0.0337
Area under the ROC curve
Area	0.7553
Std. Error	0.04715
95% confidence interval	0,6629 to 0,8477
P value	<0,0001
Classification table	Predicted 1	Predicted 0	Total	% Correctly classified
Observed 1	10	31	41	24.39
Observed 0	7	364	371	98.11
Total	17	395	412	90.78
Negative predictive power (%)	58.82
Positive predictive power (%)	92.15
Classification cutoff	0.5
Pseudo R squared
Tjur's R squared	0.1832
Hypothesis tests	Statistic	P value	Null hypothesis	Reject Null Hypothesis?	P value summary
Hosmer-Lemeshow	0.0375	0.9814	Selected model is correct	No	ns
Data summary
Rows in table	418
Rows skipped (missing data)	6
Rows analyzed (#observations)	412
Number of 0	371
Number of 1	41
Number of parameter estimates	7
#observations/#parameters	58.9
# of 0/#parameters	53
# of 1/#parameters	5.9
Parameter covariance
	β0	β1	β2	β3	β4	β5	β6
β0	1	-0.513096	-0.615865	-0.335899	-0.410916	-0.0204842	0.0248497
β1	-0.513096	1	0.0722309	0.00212494	0.0407009	0.0350045	-0.15178
β2	-0.615865	0.0722309	1	0.0832584	-0.0429705	0.0105012	0.107088
β3	-0.335899	0.00212494	0.0832584	1	-0.284593	-0.00659287	-0.0447454
β4	-0.410916	0.0407009	-0.0429705	-0.284593	1	-0.126362	-0.109452
β5	-0.0204842	0.0350045	0.0105012	-0.00659287	-0.126362	1	-0.0678577
β6	0.0248497	-0.15178	0.107088	-0.0447454	-0.109452	-0.0678577	1

## Sheet: Fig5C
Table Analyzed	transplant 0/1 discovery V0 no event + transplant event only 28
Dependent variable	group
Regression type	Logistic regression
Model
Parameter estimates	Variable	Estimate	Standard error	95% CI (profile likelihood)
β0	Intercept	0.6401	1.73	-2,824 to 4,817
β1	IgG1_MFIorg_TMEM169_HPRR3970147_IgG1[0]	0.5992	1.544	-2,449 to 3,636
β2	IgG1_MFIorg_TICRR_HPRR3140783_IgG1[1]	0.1179	1.98	-3,879 to 3,958
β3	IgG1_MFIorg_PXMP2_HPRR4120209_IgG1[1]	1.274	1.838	-1,990 to 5,349
β4	IgG1_MFIorg_PEX11A_HPRR4000140_IgG1[0]	0.2277	1.77	-3,656 to 3,550
β5	IgA_MFIorg_CAPS_HPRR3250163_IgA[1]	-1.387	1.129	-3,644 to 0,8663
β6	IgG2_MFIorg_NR3C2_HPRR3760429_IgG2[1]	1.048	3.048	-3,635 to 7,934
β7	IgG1_MFIorg_PTCD2_HPRR3460366_IgG1[1]	-1.588	2.241	-6,022 to 2,783
β8	IgG2_MFIorg_MYMX_HPRR3680432_IgG2[0]	1.087	1.514	-2,088 to 4,023
β9	IgA_MFIorg_SOSTDC1_HPRR4470230_IgA[1]	-2.404	1.083	-4,672 to -0,2914
β10	IgA_MFIorg_SOHLH1_HPRR4000021_IgA[1]	0.02121	1.064	-1,993 to 2,227
β11	IgA_MFIorg_L2HGDH_HPRR3920065_IgA[1]	-0.258	1.34	-2,816 to 2,520
β12	IgG2_MFIorg_EBNA1_IgG2[1]	-2.477	1.753	-5,777 to 1,297
β13	IgG1_MFIorg_AP5Z1_HPRR2441069_IgG1[1]	0.003997	1.986	-3,485 to 4,356
β14	IgG2_MFIorg_ATP5F1E_HPRR3290039_IgG2[1]	-1.465	2.379	-5,770 to 3,669
β15	IgG1_MFIorg_EBNA1_IgG1[1]	0.06567	2.021	-4,071 to 3,971
β16	IgA_MFIorg_EDA_HPRR2810166_IgA[1]	-1.874	1.538	-4,790 to 1,492
β17	IgA_MFIorg_CDC42EP3_HPRR3970125_IgA[1]	5.022	2.588	0,6443 to 11,21
β18	IgG1_MFIorg_IRF7_HPRR3450187_IgG1[1]	1.846	2.104	-2,100 to 6,457
β19	IgG2_MFIorg_PSMD4_HPRR3200079_IgG2[1]	-2.528	1.14	-4,906 to -0,3165
β20	IgA_MFIorg_EID1_HPRR3100501_IgA[1]	0.02701	1.132	-2,089 to 2,427
β21	IgA_MFIorg_MUC7_HPRR1030014_IgA[0]	0.1767	0.9882	-1,906 to 2,051
β22	IgA_MFIorg_C19orf12_HPRR1950838_IgA[1]	-0.3129	0.9578	-2,181 to 1,663
β23	IgG2_MFIorg_SLC37A3_HPRR3950188_IgG2[1]	-1.588	1.146	-3,831 to 0,8484
β24	IgA_MFIorg_TOX3_HPRR3140264_IgA[0]	0.7085	0.925	-1,177 to 2,539
β25	IgA_MFIorg_TTF1_HPRR3730370_IgA[1]	2.323	2.188	-1,101 to 7,741
β26	IgA_MFIorg_ITPRIPL2_HPRR3190318_IgA[1]	-0.393	0.9291	-2,232 to 1,472
β27	IgG2_MFIorg_C3orf22_HPRR3460653_IgG2[1]	-0.1387	1.589	-3,094 to 3,458
β28	IgA_MFIorg_DYRK1A_HPRR2210202_IgA[1]	-1.472	0.9058	-3,293 to 0,3598
β29	IgG2_MFIorg_RASSF2_HPRR3300188_IgG2[1]	-3.143	1.121	-5,519 to -1,000
β30	IgG2_MFIorg_DECR2_HPRR3160245_IgG2[1]	0.06466	1.77	-3,390 to 3,624
β31	IgG1_MFIorg_LZTS2_HPRR3880165_IgG1[0]	-0.4288	1.15	-2,802 to 1,777
β32	IgA_MFIorg_GNPDA1*_HPRR3440051_IgA[1]	-1.528	1.99	-4,975 to 3,093
β33	IgG1_MFIorg_C11orf58_HPRR3050198_IgG1[1]	-1.313	1.268	-3,660 to 1,468
β34	IgG2_MFIorg_RMC1_HPRR3120210_IgG2[0]	1.248	1.603	-2,013 to 4,312
β35	IgA_MFIorg_SNX1_HPRR3690013_IgA[1]	-0.3851	1.226	-2,753 to 2,174
β36	IgG2_MFIorg_C9orf116_HPRR3950141_IgG2[1]	-0.03355	1.393	-2,604 to 3,109
β37	IgA_MFIorg_TINAGL1_HPRR3700355_IgA[0]	0.6304	1.218	-1,885 to 3,018
β38	IgA_MFIorg_TBC1D17_HPRR4350006_IgA[1]	1.923	1.429	-0,5904 to 5,154
β39	IgG1_MFIorg_ANAPC4_HPRR3000026_IgG1[1]	-1.041	1.222	-3,396 to 1,527
β40	IgG2_MFIorg_TOR1AIP2_HPRR3410375_IgG2[1]	0.4684	1.608	-2,626 to 3,786
β41	IgA_MFIorg_CNOT3_HPRR1450103_IgA[0]	2.184	1.228	-0,3577 to 4,666
β42	IgG1_MFIorg_OAZ3_HPRR2551046_IgG1[1]	-0.807	1.314	-3,340 to 1,917
β43	IgA_MFIorg_SRFBP1_HPRR3010357_IgA[1]	0.8767	1.178	-1,212 to 3,494
β44	IgA_MFIorg_ARHGEF5*_HPRR3230270_IgA[0]	-0.6049	1.258	-3,217 to 1,797
β45	IgG1_MFIorg_IL27RA_HPRR4200073_IgG1[1]	-2.805	1.256	-5,410 to -0,3007
β46	IgG2_MFIorg_FAM167B_HPRR4050096_IgG2[1]	0.9573	1.463	-1,634 to 4,303
β47	IgA_MFIorg_CCDC32_HPRR3100168_IgA[1]	-0.3854	1	-2,323 to 1,689
β48	IgA_MFIorg_SARM1_HPRR2500005_IgA[1]	0.4808	1.76	-2,477 to 4,550
β49	IgA_MFIorg_LEPROT_HPRR4080141_IgA[1]	-2.112	1.198	-4,561 to 0,2166
β50	IgG1_MFIorg_GYS2_HPRR3070288_IgG1[1]	-2.982	1.154	-5,393 to -0,6926
β51	IgG2_MFIorg_DYNC1LI2_HPRR3890777_IgG2[1]	-1.261	1.654	-4,458 to 2,346
Odds ratios	Variable	Estimate	95% CI (profile likelihood)
β0	Intercept	1.897	0,05936 to 123,5
β1	IgG1_MFIorg_TMEM169_HPRR3970147_IgG1[0]	1.821	0,08634 to 37,95
β2	IgG1_MFIorg_TICRR_HPRR3140783_IgG1[1]	1.125	0,02067 to 52,35
β3	IgG1_MFIorg_PXMP2_HPRR4120209_IgG1[1]	3.575	0,1368 to 210,4
β4	IgG1_MFIorg_PEX11A_HPRR4000140_IgG1[0]	1.256	0,02585 to 34,83
β5	IgA_MFIorg_CAPS_HPRR3250163_IgA[1]	0.2499	0,02614 to 2,378
β6	IgG2_MFIorg_NR3C2_HPRR3760429_IgG2[1]	2.853	0,02640 to 2791
β7	IgG1_MFIorg_PTCD2_HPRR3460366_IgG1[1]	0.2042	0,002425 to 16,17
β8	IgG2_MFIorg_MYMX_HPRR3680432_IgG2[0]	2.966	0,1240 to 55,86
β9	IgA_MFIorg_SOSTDC1_HPRR4470230_IgA[1]	0.09037	0,009355 to 0,7472
β10	IgA_MFIorg_SOHLH1_HPRR4000021_IgA[1]	1.021	0,1363 to 9,269
β11	IgA_MFIorg_L2HGDH_HPRR3920065_IgA[1]	0.7726	0,05984 to 12,43
β12	IgG2_MFIorg_EBNA1_IgG2[1]	0.08401	0,003099 to 3,657
β13	IgG1_MFIorg_AP5Z1_HPRR2441069_IgG1[1]	1.004	0,03066 to 77,91
β14	IgG2_MFIorg_ATP5F1E_HPRR3290039_IgG2[1]	0.231	0,003120 to 39,22
β15	IgG1_MFIorg_EBNA1_IgG1[1]	1.068	0,01706 to 53,04
β16	IgA_MFIorg_EDA_HPRR2810166_IgA[1]	0.1534	0,008311 to 4,446
β17	IgA_MFIorg_CDC42EP3_HPRR3970125_IgA[1]	151.8	1,905 to 74172
β18	IgG1_MFIorg_IRF7_HPRR3450187_IgG1[1]	6.333	0,1224 to 637,4
β19	IgG2_MFIorg_PSMD4_HPRR3200079_IgG2[1]	0.07979	0,007403 to 0,7287
β20	IgA_MFIorg_EID1_HPRR3100501_IgA[1]	1.027	0,1238 to 11,32
β21	IgA_MFIorg_MUC7_HPRR1030014_IgA[0]	1.193	0,1486 to 7,778
β22	IgA_MFIorg_C19orf12_HPRR1950838_IgA[1]	0.7314	0,1129 to 5,277
β23	IgG2_MFIorg_SLC37A3_HPRR3950188_IgG2[1]	0.2043	0,02168 to 2,336
β24	IgA_MFIorg_TOX3_HPRR3140264_IgA[0]	2.031	0,3083 to 12,67
β25	IgA_MFIorg_TTF1_HPRR3730370_IgA[1]	10.2	0,3324 to 2300
β26	IgA_MFIorg_ITPRIPL2_HPRR3190318_IgA[1]	0.675	0,1073 to 4,356
β27	IgG2_MFIorg_C3orf22_HPRR3460653_IgG2[1]	0.8705	0,04534 to 31,74
β28	IgA_MFIorg_DYRK1A_HPRR2210202_IgA[1]	0.2294	0,03714 to 1,433
β29	IgG2_MFIorg_RASSF2_HPRR3300188_IgG2[1]	0.04314	0,004010 to 0,3677
β30	IgG2_MFIorg_DECR2_HPRR3160245_IgG2[1]	1.067	0,03372 to 37,50
β31	IgG1_MFIorg_LZTS2_HPRR3880165_IgG1[0]	0.6513	0,06070 to 5,911
β32	IgA_MFIorg_GNPDA1*_HPRR3440051_IgA[1]	0.2169	0,006910 to 22,05
β33	IgG1_MFIorg_C11orf58_HPRR3050198_IgG1[1]	0.269	0,02572 to 4,339
β34	IgG2_MFIorg_RMC1_HPRR3120210_IgG2[0]	3.482	0,1336 to 74,57
β35	IgA_MFIorg_SNX1_HPRR3690013_IgA[1]	0.6804	0,06373 to 8,791
β36	IgG2_MFIorg_C9orf116_HPRR3950141_IgG2[1]	0.967	0,07400 to 22,40
β37	IgA_MFIorg_TINAGL1_HPRR3700355_IgA[0]	1.878	0,1519 to 20,45
β38	IgA_MFIorg_TBC1D17_HPRR4350006_IgA[1]	6.843	0,5541 to 173,1
β39	IgG1_MFIorg_ANAPC4_HPRR3000026_IgG1[1]	0.353	0,03352 to 4,606
β40	IgG2_MFIorg_TOR1AIP2_HPRR3410375_IgG2[1]	1.597	0,07238 to 44,07
β41	IgA_MFIorg_CNOT3_HPRR1450103_IgA[0]	8.878	0,6993 to 106,2
β42	IgG1_MFIorg_OAZ3_HPRR2551046_IgG1[1]	0.4462	0,03543 to 6,798
β43	IgA_MFIorg_SRFBP1_HPRR3010357_IgA[1]	2.403	0,2977 to 32,91
β44	IgA_MFIorg_ARHGEF5*_HPRR3230270_IgA[0]	0.5461	0,04008 to 6,033
β45	IgG1_MFIorg_IL27RA_HPRR4200073_IgG1[1]	0.06048	0,004470 to 0,7403
β46	IgG2_MFIorg_FAM167B_HPRR4050096_IgG2[1]	2.605	0,1952 to 73,95
β47	IgA_MFIorg_CCDC32_HPRR3100168_IgA[1]	0.6802	0,09797 to 5,414
β48	IgA_MFIorg_SARM1_HPRR2500005_IgA[1]	1.617	0,08396 to 94,65
β49	IgA_MFIorg_LEPROT_HPRR4080141_IgA[1]	0.121	0,01046 to 1,242
β50	IgG1_MFIorg_GYS2_HPRR3070288_IgG1[1]	0.05068	0,004548 to 0,5003
β51	IgG2_MFIorg_DYNC1LI2_HPRR3890777_IgG2[1]	0.2833	0,01159 to 10,44
Sig. diff. than zero?	Variable	|Z|	P value	P value summary
β0	Intercept	0.37	0.7114	ns
β1	IgG1_MFIorg_TMEM169_HPRR3970147_IgG1[0]	0.3881	0.698	ns
β2	IgG1_MFIorg_TICRR_HPRR3140783_IgG1[1]	0.05956	0.9525	ns
β3	IgG1_MFIorg_PXMP2_HPRR4120209_IgG1[1]	0.6931	0.4882	ns
β4	IgG1_MFIorg_PEX11A_HPRR4000140_IgG1[0]	0.1286	0.8977	ns
β5	IgA_MFIorg_CAPS_HPRR3250163_IgA[1]	1.228	0.2194	ns
β6	IgG2_MFIorg_NR3C2_HPRR3760429_IgG2[1]	0.3439	0.7309	ns
β7	IgG1_MFIorg_PTCD2_HPRR3460366_IgG1[1]	0.7088	0.4785	ns
β8	IgG2_MFIorg_MYMX_HPRR3680432_IgG2[0]	0.718	0.4728	ns
β9	IgA_MFIorg_SOSTDC1_HPRR4470230_IgA[1]	2.219	0.0265	*
β10	IgA_MFIorg_SOHLH1_HPRR4000021_IgA[1]	0.01994	0.9841	ns
β11	IgA_MFIorg_L2HGDH_HPRR3920065_IgA[1]	0.1926	0.8473	ns
β12	IgG2_MFIorg_EBNA1_IgG2[1]	1.413	0.1577	ns
β13	IgG1_MFIorg_AP5Z1_HPRR2441069_IgG1[1]	0.002012	0.9984	ns
β14	IgG2_MFIorg_ATP5F1E_HPRR3290039_IgG2[1]	0.6158	0.538	ns
β15	IgG1_MFIorg_EBNA1_IgG1[1]	0.03249	0.9741	ns
β16	IgA_MFIorg_EDA_HPRR2810166_IgA[1]	1.219	0.2229	ns
β17	IgA_MFIorg_CDC42EP3_HPRR3970125_IgA[1]	1.941	0.0523	ns
β18	IgG1_MFIorg_IRF7_HPRR3450187_IgG1[1]	0.8772	0.3804	ns
β19	IgG2_MFIorg_PSMD4_HPRR3200079_IgG2[1]	2.218	0.0265	*
β20	IgA_MFIorg_EID1_HPRR3100501_IgA[1]	0.02385	0.981	ns
β21	IgA_MFIorg_MUC7_HPRR1030014_IgA[0]	0.1788	0.8581	ns
β22	IgA_MFIorg_C19orf12_HPRR1950838_IgA[1]	0.3266	0.7439	ns
β23	IgG2_MFIorg_SLC37A3_HPRR3950188_IgG2[1]	1.385	0.166	ns
β24	IgA_MFIorg_TOX3_HPRR3140264_IgA[0]	0.766	0.4437	ns
β25	IgA_MFIorg_TTF1_HPRR3730370_IgA[1]	1.061	0.2885	ns
β26	IgA_MFIorg_ITPRIPL2_HPRR3190318_IgA[1]	0.423	0.6723	ns
β27	IgG2_MFIorg_C3orf22_HPRR3460653_IgG2[1]	0.08727	0.9305	ns
β28	IgA_MFIorg_DYRK1A_HPRR2210202_IgA[1]	1.625	0.1041	ns
β29	IgG2_MFIorg_RASSF2_HPRR3300188_IgG2[1]	2.803	0.0051	**
β30	IgG2_MFIorg_DECR2_HPRR3160245_IgG2[1]	0.03653	0.9709	ns
β31	IgG1_MFIorg_LZTS2_HPRR3880165_IgG1[0]	0.3728	0.7093	ns
β32	IgA_MFIorg_GNPDA1*_HPRR3440051_IgA[1]	0.768	0.4425	ns
β33	IgG1_MFIorg_C11orf58_HPRR3050198_IgG1[1]	1.036	0.3003	ns
β34	IgG2_MFIorg_RMC1_HPRR3120210_IgG2[0]	0.7785	0.4363	ns
β35	IgA_MFIorg_SNX1_HPRR3690013_IgA[1]	0.3141	0.7535	ns
β36	IgG2_MFIorg_C9orf116_HPRR3950141_IgG2[1]	0.02408	0.9808	ns
β37	IgA_MFIorg_TINAGL1_HPRR3700355_IgA[0]	0.5174	0.6048	ns
β38	IgA_MFIorg_TBC1D17_HPRR4350006_IgA[1]	1.346	0.1785	ns
β39	IgG1_MFIorg_ANAPC4_HPRR3000026_IgG1[1]	0.8518	0.3943	ns
β40	IgG2_MFIorg_TOR1AIP2_HPRR3410375_IgG2[1]	0.2913	0.7708	ns
β41	IgA_MFIorg_CNOT3_HPRR1450103_IgA[0]	1.778	0.0755	ns
β42	IgG1_MFIorg_OAZ3_HPRR2551046_IgG1[1]	0.6143	0.539	ns
β43	IgA_MFIorg_SRFBP1_HPRR3010357_IgA[1]	0.744	0.4569	ns
β44	IgA_MFIorg_ARHGEF5*_HPRR3230270_IgA[0]	0.4808	0.6307	ns
β45	IgG1_MFIorg_IL27RA_HPRR4200073_IgG1[1]	2.234	0.0255	*
β46	IgG2_MFIorg_FAM167B_HPRR4050096_IgG2[1]	0.6543	0.5129	ns
β47	IgA_MFIorg_CCDC32_HPRR3100168_IgA[1]	0.3854	0.7	ns
β48	IgA_MFIorg_SARM1_HPRR2500005_IgA[1]	0.2731	0.7847	ns
β49	IgA_MFIorg_LEPROT_HPRR4080141_IgA[1]	1.763	0.0779	ns
β50	IgG1_MFIorg_GYS2_HPRR3070288_IgG1[1]	2.585	0.0097	**
β51	IgG2_MFIorg_DYNC1LI2_HPRR3890777_IgG2[1]	0.7627	0.4456	ns
Model diagnostics	Degrees of Freedom	AICc	Negative log likelihood value	Model deviance, G squared
Intercept-only model	338	195.3	96.64	193.3
Selected model	287	216.3	46.51	93.02
Multicollinearity	Variable	VIF	R2 with other variables
β0	Intercept
β1	IgG1_MFIorg_TMEM169_HPRR3970147_IgG1[0]	2.575	0.6116
β2	IgG1_MFIorg_TICRR_HPRR3140783_IgG1[1]	3.133	0.6808
β3	IgG1_MFIorg_PXMP2_HPRR4120209_IgG1[1]	1.773	0.4359
β4	IgG1_MFIorg_PEX11A_HPRR4000140_IgG1[0]	4.644	0.7846
β5	IgA_MFIorg_CAPS_HPRR3250163_IgA[1]	1.362	0.2657
β6	IgG2_MFIorg_NR3C2_HPRR3760429_IgG2[1]	2.321	0.5691
β7	IgG1_MFIorg_PTCD2_HPRR3460366_IgG1[1]	2.842	0.6481
β8	IgG2_MFIorg_MYMX_HPRR3680432_IgG2[0]	3.826	0.7387
β9	IgA_MFIorg_SOSTDC1_HPRR4470230_IgA[1]	1.282	0.2201
β10	IgA_MFIorg_SOHLH1_HPRR4000021_IgA[1]	1.321	0.2433
β11	IgA_MFIorg_L2HGDH_HPRR3920065_IgA[1]	1.414	0.2926
β12	IgG2_MFIorg_EBNA1_IgG2[1]	2.212	0.5479
β13	IgG1_MFIorg_AP5Z1_HPRR2441069_IgG1[1]	2.107	0.5254
β14	IgG2_MFIorg_ATP5F1E_HPRR3290039_IgG2[1]	2.432	0.5889
β15	IgG1_MFIorg_EBNA1_IgG1[1]	2.166	0.5383
β16	IgA_MFIorg_EDA_HPRR2810166_IgA[1]	1.397	0.2843
β17	IgA_MFIorg_CDC42EP3_HPRR3970125_IgA[1]	1.34	0.2535
β18	IgG1_MFIorg_IRF7_HPRR3450187_IgG1[1]	3.263	0.6935
β19	IgG2_MFIorg_PSMD4_HPRR3200079_IgG2[1]	1.33	0.2479
β20	IgA_MFIorg_EID1_HPRR3100501_IgA[1]	1.343	0.2555
β21	IgA_MFIorg_MUC7_HPRR1030014_IgA[0]	1.359	0.2639
β22	IgA_MFIorg_C19orf12_HPRR1950838_IgA[1]	1.331	0.2486
β23	IgG2_MFIorg_SLC37A3_HPRR3950188_IgG2[1]	1.207	0.1718
β24	IgA_MFIorg_TOX3_HPRR3140264_IgA[0]	1.332	0.249
β25	IgA_MFIorg_TTF1_HPRR3730370_IgA[1]	1.468	0.3188
β26	IgA_MFIorg_ITPRIPL2_HPRR3190318_IgA[1]	1.431	0.3013
β27	IgG2_MFIorg_C3orf22_HPRR3460653_IgG2[1]	2.768	0.6387
β28	IgA_MFIorg_DYRK1A_HPRR2210202_IgA[1]	1.318	0.2416
β29	IgG2_MFIorg_RASSF2_HPRR3300188_IgG2[1]	1.346	0.2569
β30	IgG2_MFIorg_DECR2_HPRR3160245_IgG2[1]	3.565	0.7195
β31	IgG1_MFIorg_LZTS2_HPRR3880165_IgG1[0]	1.472	0.3205
β32	IgA_MFIorg_GNPDA1*_HPRR3440051_IgA[1]	1.459	0.3144
β33	IgG1_MFIorg_C11orf58_HPRR3050198_IgG1[1]	1.286	0.2221
β34	IgG2_MFIorg_RMC1_HPRR3120210_IgG2[0]	2.378	0.5796
β35	IgA_MFIorg_SNX1_HPRR3690013_IgA[1]	1.283	0.2208
β36	IgG2_MFIorg_C9orf116_HPRR3950141_IgG2[1]	1.458	0.314
β37	IgA_MFIorg_TINAGL1_HPRR3700355_IgA[0]	1.471	0.3203
β38	IgA_MFIorg_TBC1D17_HPRR4350006_IgA[1]	1.397	0.2844
β39	IgG1_MFIorg_ANAPC4_HPRR3000026_IgG1[1]	1.304	0.2333
β40	IgG2_MFIorg_TOR1AIP2_HPRR3410375_IgG2[1]	1.73	0.4219
β41	IgA_MFIorg_CNOT3_HPRR1450103_IgA[0]	1.416	0.2936
β42	IgG1_MFIorg_OAZ3_HPRR2551046_IgG1[1]	1.879	0.4678
β43	IgA_MFIorg_SRFBP1_HPRR3010357_IgA[1]	1.223	0.1827
β44	IgA_MFIorg_ARHGEF5*_HPRR3230270_IgA[0]	1.659	0.3971
β45	IgG1_MFIorg_IL27RA_HPRR4200073_IgG1[1]	1.19	0.1597
β46	IgG2_MFIorg_FAM167B_HPRR4050096_IgG2[1]	2.04	0.5097
β47	IgA_MFIorg_CCDC32_HPRR3100168_IgA[1]	1.295	0.228
β48	IgA_MFIorg_SARM1_HPRR2500005_IgA[1]	1.19	0.1597
β49	IgA_MFIorg_LEPROT_HPRR4080141_IgA[1]	1.311	0.237
β50	IgG1_MFIorg_GYS2_HPRR3070288_IgG1[1]	1.218	0.1789
β51	IgG2_MFIorg_DYNC1LI2_HPRR3890777_IgG2[1]	1.607	0.3777
Area under the ROC curve
Area	0.9474
Std. Error	0.01631
95% confidence interval	0,9154 to 0,9794
P value	<0,0001
Classification table	Predicted 1	Predicted 0	Total	% Correctly classified
Observed 1	15	13	28	53.57
Observed 0	3	308	311	99.04
Total	18	321	339	95.28
Negative predictive power (%)	83.33
Positive predictive power (%)	95.95
Classification cutoff	0.5
Pseudo R squared
Tjur's R squared	0.4757
Hypothesis tests	Statistic	P value	Null hypothesis	Reject Null Hypothesis?	P value summary
Hosmer-Lemeshow	2.157	0.9758	Selected model is correct	No	ns
Data summary
Rows in table	466
Rows skipped (missing data)	127
Rows analyzed (#observations)	339
Number of 0	311
Number of 1	28
Number of parameter estimates	52
#observations/#parameters	6.5
# of 0/#parameters	6
# of 1/#parameters	0.5
Parameter covariance
	β0	β1	β2	β3	β4	β5	β6	β7	β8	β9	β10	β11	β12	β13	β14	β15	β16	β17	β18	β19	β20	β21	β22	β23	β24	β25	β26	β27	β28	β29	β30	β31	β32	β33	β34	β35	β36	β37	β38	β39	β40	β41	β42	β43	β44	β45	β46	β47	β48
β0	1	-0.0436674	-0.0214309	-0.17746	0.100422	-0.128838	0.170112	-0.233689	-0.0998654	-0.112496	0.0259123	-0.0934647	-0.0992599	-0.109657	-0.00952429	0.056795	0.0209365	-0.137537	0.0325032	-0.112315	-0.0299502	-0.097393	-0.0431781	0.132149	-0.107123	-0.00534507	-0.212937	-0.0135832	-0.0336101	0.0838296	-0.0755631	-0.126768	0.0262106	-0.00842242	-0.439381	0.035111	-0.0290716	-0.128062	0.0199706	0.0825177	-0.0426851	-0.154273	-0.0875048	-0.0361275	-0.261257	-0.0367569	0.030352	-0.0533071	-0.0688922
β1	-0.0436674	1	0.133058	-0.216444	-0.558336	0.0989254	0.0881534	0.0851052	-0.152924	0.0676684	0.134241	0.136837	0.0965956	-0.259324	-0.146372	-0.0459711	-0.0607821	-0.08751	-0.0524476	0.132663	-0.0314781	0.0126052	-0.0870461	0.0342703	0.158914	-0.0101666	-0.0633793	0.174136	0.0354095	-0.0258644	-0.174076	0.115868	-0.142321	-0.155977	-0.143362	0.163428	0.240743	-0.0370417	-0.121293	-0.115347	-0.00831835	-0.274449	0.0983177	0.132698	-0.00800361	-0.198187	-0.106895	0.102995	0.0826199
β2	-0.0214309	0.133058	1	0.0334738	-0.0645435	0.262021	-0.236366	-0.392461	0.21067	-0.00512383	0.0425554	0.149277	-0.234919	-0.408124	0.225945	-0.00711427	-0.0401016	-0.176281	0.137909	-0.0288891	-0.035072	0.0955115	0.0458309	0.0791874	0.0230177	-0.0551214	0.0508929	-0.31215	-0.00318848	-0.0142311	-0.290286	0.18429	0.117114	-0.133055	-0.373922	0.029547	-0.129768	0.00864917	-0.0616769	-0.0244871	0.155741	-0.181796	-0.0664795	0.189159	0.0637908	0.134125	-0.0325194	0.0720442	-0.122725
β3	-0.17746	-0.216444	0.0334738	1	0.0153904	0.00292397	-0.269289	0.0391494	0.134835	-0.0943404	0.0371105	-0.226914	0.163712	0.374126	-0.132527	-0.221403	-0.0023255	0.279464	-0.0094258	-0.0675215	0.330853	0.0753611	-0.201303	-0.203451	-0.346447	-0.0774202	0.16372	-0.409692	-0.303472	-0.108034	0.0423737	0.147379	0.0639156	0.0107461	0.222986	-0.252747	-0.244672	0.114499	-0.00359797	-0.220664	0.0247331	0.18594	-0.0492941	0.128386	-0.00910457	-0.0118943	0.0367745	-0.233301	-0.0365762
β4	0.100422	-0.558336	-0.0645435	0.0153904	1	-0.193471	0.00779775	-0.0582088	-0.456089	-0.0518085	-0.0661604	-0.231465	-0.0168414	0.126773	0.141156	0.00302296	0.178266	0.00193198	0.130516	0.0645739	0.0848781	0.181938	-0.0161411	-0.0202963	-0.110247	0.0817193	0.0753878	-0.0529296	-0.055861	0.137675	0.155114	-0.145259	0.126058	0.113694	-0.0646542	-0.101855	-0.184258	0.0983893	-0.039325	0.0487041	-0.093683	0.0327349	-0.0338617	-0.219668	-0.212988	0.13379	0.0391604	-0.0771358	-0.173377
β5	-0.128838	0.0989254	0.262021	0.00292397	-0.193471	1	0.029684	-0.023594	-0.00464882	0.113922	-0.087571	0.0579149	0.014904	-0.0790907	0.0220613	0.0273566	0.0801706	-0.0378917	-0.211302	0.101111	0.0228049	0.180047	-0.117349	0.0247355	0.104355	-0.11303	0.136432	-0.0380266	0.165673	0.226115	-0.239977	0.347617	0.0899709	-0.0353072	-0.247013	-0.336477	0.00953205	-0.0744877	-0.178446	-0.0943693	0.0921945	-0.0160505	0.204654	0.0933017	0.056591	0.138107	-0.2253	-0.0968539	-0.275456
β6	0.170112	0.0881534	-0.236366	-0.269289	0.00779775	0.029684	1	-0.120426	-0.0764428	-0.0361047	-0.130778	0.0546721	0.115444	-0.191933	-0.516578	0.0720485	0.177545	-0.135411	-0.0786147	0.0988995	0.163376	0.0643793	0.0769295	-0.0398631	0.0553741	0.184015	-0.289551	0.202055	0.0516678	0.170958	0.0860737	-0.0721846	-0.0931466	-0.0733979	0.0594448	0.0646458	0.15986	-0.258325	-0.0225521	0.155275	-0.089514	-0.131096	0.176571	-0.144439	-0.0331671	-0.109174	-0.0427123	-0.124197	-0.0163154
β7	-0.233689	0.0851052	-0.392461	0.0391494	-0.0582088	-0.023594	-0.120426	1	-0.0925615	-0.00893028	0.0287596	0.0568209	0.366713	0.351193	-0.136649	-0.205224	-0.02589	0.156941	-0.345221	0.170458	-0.00305715	2.84573e-05	-0.120221	-0.118079	0.043903	-0.0102335	0.138508	0.156265	-0.0874095	0.0165022	0.0312213	0.027776	-0.116253	-0.033103	0.36597	0.0681291	0.0750075	-0.0169821	-0.132952	-0.0518492	-0.0195337	-0.104592	0.0351837	-0.0504001	-0.0747566	-0.0100281	-0.263467	0.16665	0.0185746
β8	-0.0998654	-0.152924	0.21067	0.134835	-0.456089	-0.00464882	-0.0764428	-0.0925615	1	-0.214382	-0.123181	0.261986	-0.0795119	-0.0729709	0.142625	0.0543704	-0.218117	0.0395279	-0.0545257	-0.308322	-0.0804924	-0.270817	0.100227	-0.0544676	-0.0747147	-0.114795	-0.142535	-0.137036	-0.0580629	-0.1848	0.125134	-0.043059	-0.0747982	-0.0233842	0.0315988	0.140195	0.0653865	-0.0625252	0.137358	0.070038	0.042326	0.0939799	-0.0390727	0.182287	0.106153	0.0115847	0.0412089	-0.0579217	0.183455
β9	-0.112496	0.0676684	-0.00512383	-0.0943404	-0.0518085	0.113922	-0.0361047	-0.00893028	-0.214382	1	0.0800418	0.00485259	0.0488196	-0.0857055	-0.0121165	-0.0490424	0.148275	-0.180305	-0.0619805	0.0415464	-0.141838	0.0752332	0.0605889	0.0806386	0.205278	-0.0794187	0.148378	0.0646812	0.229601	0.070253	-0.0544363	0.0757811	0.129787	0.146652	-0.173446	0.0215007	0.0866652	-0.098072	-0.196743	-0.113119	-0.221286	-0.185523	0.0450978	-0.0919074	0.394378	0.211424	-0.187248	0.065796	0.0308815
β10	0.0259123	0.134241	0.0425554	0.0371105	-0.0661604	-0.087571	-0.130778	0.0287596	-0.123181	0.0800418	1	0.191457	0.0219792	-0.142833	-0.103532	-0.182042	-0.177105	0.032269	0.0564821	-0.12293	-0.0599788	-0.0355104	-0.000884337	-0.101416	0.134744	0.0557809	0.0749469	0.100028	-0.127805	-0.0859357	-0.138751	-0.000684433	0.123527	0.0590129	-0.00860517	-0.050337	0.0689424	-0.00756267	-0.128673	-0.0625142	-0.0170486	-0.079263	-0.266953	-0.0552134	0.132271	-0.149379	0.0749149	0.0257529	0.143165
β11	-0.0934647	0.136837	0.149277	-0.226914	-0.231465	0.0579149	0.0546721	0.0568209	0.261986	0.00485259	0.191457	1	-0.0152068	-0.2301	0.0972081	-0.0919019	-0.0726749	-0.0396914	-0.0485781	-0.140505	-0.265506	-0.11195	-0.0835093	-0.112074	0.39466	-0.0375139	-0.0372599	0.210771	-0.0587621	-0.274568	-0.247218	-0.077964	-0.0221847	-0.0790462	-0.0412694	0.12464	-0.0717662	-0.0941474	-0.265161	0.0337379	0.12486	-0.0335357	-0.0724382	0.0594179	0.132116	-0.0402092	-0.00570803	0.119569	0.102978
β12	-0.0992599	0.0965956	-0.234919	0.163712	-0.0168414	0.014904	0.115444	0.366713	-0.0795119	0.0488196	0.0219792	-0.0152068	1	0.191293	-0.150876	-0.724172	0.0973554	-0.0645041	-0.13153	0.133626	0.244265	0.227349	-0.132985	-0.149869	-0.174105	0.0680141	-0.0151278	0.057233	-0.0127078	0.169364	-0.0479514	0.0216733	-0.223812	0.00159766	0.172557	0.103012	0.0391237	-0.103101	-0.142047	-0.0589569	-0.160773	-0.166436	0.147543	0.0604349	-0.0603072	0.0362735	-0.157906	0.0396809	-0.1507
β13	-0.109657	-0.259324	-0.408124	0.374126	0.126773	-0.0790907	-0.191933	0.351193	-0.0729709	-0.0857055	-0.142833	-0.2301	0.191293	1	-0.0787125	-0.103301	-0.0517492	0.243312	-0.124484	0.0270836	0.113111	-0.0270937	-0.206552	-0.195633	-0.204842	0.04497	0.13144	-0.0368165	-0.00708887	0.00648062	0.0949481	-0.10274	0.0337357	-0.120488	0.339817	-0.23147	-0.259807	0.307438	-0.00841546	-0.178897	-0.0400939	0.130297	0.008714	-0.0998654	-0.0990345	-0.0377983	-0.0796842	-0.0372816	0.019366
β14	-0.00952429	-0.146372	0.225945	-0.132527	0.141156	0.0220613	-0.516578	-0.136649	0.142625	-0.0121165	-0.103532	0.0972081	-0.150876	-0.0787125	1	0.132501	-0.155286	-0.0205746	-0.100618	0.02909	-0.304223	0.0790896	0.0023064	-0.0270507	0.00923609	-0.150297	0.00758472	-0.0280795	-0.0105067	-0.0846473	-0.125042	0.096516	-0.0303819	-0.050761	-0.236826	-0.0190819	-0.281943	-0.0252016	-0.0839833	0.0676442	0.172721	0.171719	-0.0170694	0.1762	-0.114641	0.0737979	0.0825935	0.112839	0.0691167
β15	0.056795	-0.0459711	-0.00711427	-0.221403	0.00302296	0.0273566	0.0720485	-0.205224	0.0543704	-0.0490424	-0.182042	-0.0919019	-0.724172	-0.103301	0.132501	1	0.0237312	0.0944223	-0.0161004	0.0351056	-0.148999	-0.200704	0.17432	0.0916686	0.0395135	-0.0568163	-0.125265	-0.0511474	-0.0194751	0.0114022	0.22551	0.118672	0.0301468	-0.0228932	-0.0774921	-0.0918528	0.0567016	-0.0354481	0.200362	0.212649	0.166465	0.151879	0.0635118	-0.113596	-0.093508	-0.0327409	-0.00795778	-0.0959323	0.105686
β16	0.0209365	-0.0607821	-0.0401016	-0.0023255	0.178266	0.0801706	0.177545	-0.02589	-0.218117	0.148275	-0.177105	-0.0726749	0.0973554	-0.0517492	-0.155286	0.0237312	1	0.100608	-0.0702565	0.178445	0.245444	0.0150326	-0.168127	0.12642	0.0722156	-0.104756	-0.137007	-0.0772626	-0.0802641	0.220028	-0.0159827	0.112069	-0.0185142	0.0801114	-0.0969818	-0.0825433	0.0375678	-0.151341	-0.0718198	0.0807158	-0.0888285	0.0496379	0.225988	-0.0658206	-0.00877212	0.162547	-0.0114916	-0.117018	-0.21648
β17	-0.137537	-0.08751	-0.176281	0.279464	0.00193198	-0.0378917	-0.135411	0.156941	0.0395279	-0.180305	0.032269	-0.0396914	-0.0645041	0.243312	-0.0205746	0.0944223	0.100608	1	-0.25177	-0.243643	0.138979	-0.0444066	-0.197033	-0.212835	0.0617088	-0.00637072	-0.0251231	-0.232666	-0.121551	-0.212161	0.13861	0.00948633	-0.231179	0.0166758	0.140121	-0.0580198	-0.0861414	0.0330149	0.218132	-0.0318081	0.0559257	0.412577	0.0791274	-0.0393839	-0.0383558	-0.0694667	0.0695612	-0.0822054	-0.113149
β18	0.0325032	-0.0524476	0.137909	-0.0094258	0.130516	-0.211302	-0.0786147	-0.345221	-0.0545257	-0.0619805	0.0564821	-0.0485781	-0.13153	-0.124484	-0.100618	-0.0161004	-0.0702565	-0.25177	1	0.0149184	-0.0225567	-0.00625202	0.133583	0.0684632	-0.22221	0.0674209	0.0654369	-0.00612899	-0.0818766	-0.0545762	-0.0654487	-0.055155	0.147835	-0.0345974	0.0393396	0.0941581	0.0995919	0.270207	0.0498258	0.0304559	-0.125929	-0.147006	-0.309116	-0.00477465	-0.0299111	0.0346255	-0.105137	-0.01385	-0.0582188
β19	-0.112315	0.132663	-0.0288891	-0.0675215	0.0645739	0.101111	0.0988995	0.170458	-0.308322	0.0415464	-0.12293	-0.140505	0.133626	0.0270836	0.02909	0.0351056	0.178445	-0.243643	0.0149184	1	0.0487427	0.299511	-0.229872	0.00276007	-0.17137	0.109309	-0.0734852	0.197187	0.0685951	0.298852	-0.113371	0.266883	0.0479581	-0.16733	0.0565494	-0.0487288	-0.259957	0.077975	-0.312061	0.114151	0.0962442	-0.410253	0.211928	-0.0399635	-0.160825	0.0891999	-0.186108	-0.027255	-0.0749606
β20	-0.0299502	-0.0314781	-0.035072	0.330853	0.0848781	0.0228049	0.163376	-0.00305715	-0.0804924	-0.141838	-0.0599788	-0.265506	0.244265	0.113111	-0.304223	-0.148999	0.245444	0.138979	-0.0225567	0.0487427	1	0.150436	-0.11497	0.0537739	-0.285053	0.124122	-0.0425073	-0.254242	-0.0259758	0.183837	0.0165328	0.0259516	-0.192331	0.0968287	0.054281	-0.126193	-0.0673215	0.0873954	-0.0913195	-0.0306328	-0.0477992	0.169055	0.204546	-0.0894043	-0.217802	0.0343657	-0.0147562	-0.304134	-0.0898799
β21	-0.097393	0.0126052	0.0955115	0.0753611	0.181938	0.180047	0.0643793	2.84573e-05	-0.270817	0.0752332	-0.0355104	-0.11195	0.227349	-0.0270937	0.0790896	-0.200704	0.0150326	-0.0444066	-0.00625202	0.299511	0.150436	1	-0.217664	-0.135493	-0.0698965	0.268837	0.0445563	-0.0251526	0.0476071	0.229532	-0.14537	0.0246059	-0.196486	-0.116972	-0.13179	-0.039947	-0.339849	-0.119875	-0.0532011	0.0600926	0.0839903	-0.191944	0.220187	0.142559	-0.0571964	0.0174757	-0.174827	0.176325	-0.221261
β22	-0.0431781	-0.0870461	0.0458309	-0.201303	-0.0161411	-0.117349	0.0769295	-0.120221	0.100227	0.0605889	-0.000884337	-0.0835093	-0.132985	-0.206552	0.0023064	0.17432	-0.168127	-0.197033	0.133583	-0.229872	-0.11497	-0.217664	1	0.0550369	0.0408688	-0.120542	-0.0843984	-0.133343	0.0560152	0.0442938	0.083035	-0.134354	0.0268959	0.191455	-0.0257104	0.191316	0.253607	-0.167332	0.364359	0.190974	-0.138817	-0.00127511	-0.210403	-0.0562963	0.349335	0.151097	0.0665662	-0.120132	0.212796
β23	0.132149	0.0342703	0.0791874	-0.203451	-0.0202963	0.0247355	-0.0398631	-0.118079	-0.0544676	0.0806386	-0.101416	-0.112074	-0.149869	-0.195633	-0.0270507	0.0916686	0.12642	-0.212835	0.0684632	0.00276007	0.0537739	-0.135493	0.0550369	1	0.0328006	-0.158952	-0.0577278	0.0342718	0.241869	0.199235	0.0718037	-0.0819908	-0.116342	0.0136505	-0.0486172	0.213684	0.101059	-0.0643212	-0.0333716	0.0758885	-0.236529	-0.138691	0.0384636	-0.103755	-0.0139352	0.00879201	0.0549188	0.159791	-0.011984
β24	-0.107123	0.158914	0.0230177	-0.346447	-0.110247	0.104355	0.0553741	0.043903	-0.0747147	0.205278	0.134744	0.39466	-0.174105	-0.204842	0.00923609	0.0395135	0.0722156	0.0617088	-0.22221	-0.17137	-0.285053	-0.0698965	0.0408688	0.0328006	1	-0.0957431	0.0879398	0.168955	0.0797982	-0.156776	-0.011941	-0.180135	-0.0876351	0.0165784	-0.112328	0.181403	-0.00469914	-0.279089	-0.00330599	-0.0440229	0.081783	-0.0405563	0.0296281	0.0979042	0.30409	-0.0301717	-0.0587607	0.0621827	0.156728
β25	-0.00534507	-0.0101666	-0.0551214	-0.0774202	0.0817193	-0.11303	0.184015	-0.0102335	-0.114795	-0.0794187	0.0557809	-0.0375139	0.0680141	0.04497	-0.150297	-0.0568163	-0.104756	-0.00637072	0.0674209	0.109309	0.124122	0.268837	-0.120542	-0.158952	-0.0957431	1	-0.149698	0.0205553	0.0077189	-0.086241	-0.137968	-0.124111	-0.219325	-0.0682188	0.0059184	-0.0245841	-0.0661044	0.231692	-0.146842	0.0563195	0.22333	0.0098068	0.0318569	-0.157565	-0.0803969	-0.330666	0.143152	0.151137	0.0655849
β26	-0.212937	-0.0633793	0.0508929	0.16372	0.0753878	0.136432	-0.289551	0.138508	-0.142535	0.148378	0.0749469	-0.0372599	-0.0151278	0.13144	0.00758472	-0.125265	-0.137007	-0.0251231	0.0654369	-0.0734852	-0.0425073	0.0445563	-0.0843984	-0.0577278	0.0879398	-0.149698	1	-0.0378892	-0.172331	-0.140102	-0.111351	-0.0206361	0.266869	0.0673782	-0.0730605	-0.212388	-0.0192043	0.290583	-0.129351	-0.444697	0.130182	0.0751509	-0.161682	0.049204	0.143518	-0.0649975	-0.184001	0.0198601	-0.0905177
β27	-0.0135832	0.174136	-0.31215	-0.409692	-0.0529296	-0.0380266	0.202055	0.156265	-0.137036	0.0646812	0.100028	0.210771	0.057233	-0.0368165	-0.0280795	-0.0511474	-0.0772626	-0.232666	-0.00612899	0.197187	-0.254242	-0.0251526	-0.133343	0.0342718	0.168955	0.0205553	-0.0378892	1	0.0948265	0.0231709	-0.307839	0.125378	-0.0282497	-0.164816	0.0490199	-0.00791734	0.156954	0.0223249	-0.160557	0.0369171	-0.0312952	-0.228653	-0.131737	0.0331269	-0.142534	-0.0527152	-0.170035	0.187892	0.0669654
β28	-0.0336101	0.0354095	-0.00318848	-0.303472	-0.055861	0.165673	0.0516678	-0.0874095	-0.0580629	0.229601	-0.127805	-0.0587621	-0.0127078	-0.00708887	-0.0105067	-0.0194751	-0.0802641	-0.121551	-0.0818766	0.0685951	-0.0259758	0.0476071	0.0560152	0.241869	0.0797982	0.0077189	-0.172331	0.0948265	1	0.197371	0.0419061	-0.12915	-0.219282	0.0380817	-0.0582772	0.143794	0.00411075	-0.0234793	-0.0333756	0.136017	-0.149874	-0.179031	0.134352	-0.084081	0.15518	0.192567	0.00684982	0.0371706	-0.00437233
β29	0.0838296	-0.0258644	-0.0142311	-0.108034	0.137675	0.226115	0.170958	0.0165022	-0.1848	0.070253	-0.0859357	-0.274568	0.169364	0.00648062	-0.0846473	0.0114022	0.220028	-0.212161	-0.0545762	0.298852	0.183837	0.229532	0.0442938	0.199235	-0.156776	-0.086241	-0.140102	0.0231709	0.197371	1	0.0152266	0.0449536	0.138253	-0.052983	-0.133666	-0.148158	0.0813996	-0.171812	0.0404739	0.0543735	-0.283058	-0.290675	0.144468	-0.275447	0.0461509	0.241917	-0.12228	0.0367545	-0.0709443
β30	-0.0755631	-0.174076	-0.290286	0.0423737	0.155114	-0.239977	0.0860737	0.0312213	0.125134	-0.0544363	-0.138751	-0.247218	-0.0479514	0.0949481	-0.125042	0.22551	-0.0159827	0.13861	-0.0654487	-0.113371	0.0165328	-0.14537	0.083035	0.0718037	-0.011941	-0.137968	-0.111351	-0.307839	0.0419061	0.0152266	1	-0.290171	-0.139948	0.146848	0.340267	0.172573	-0.0305916	-0.0912643	0.17311	0.0759457	-0.195424	0.00920641	0.173946	-0.109377	0.0315695	0.0451886	-0.0641182	-0.167052	0.0536416
β31	-0.126768	0.115868	0.18429	0.147379	-0.145259	0.347617	-0.0721846	0.027776	-0.043059	0.0757811	-0.000684433	-0.077964	0.0216733	-0.10274	0.096516	0.118672	0.112069	0.00948633	-0.055155	0.266883	0.0259516	0.0246059	-0.134354	-0.0819908	-0.180135	-0.124111	-0.0206361	0.125378	-0.12915	0.0449536	-0.290171	1	0.0418509	0.0139828	-0.0831446	-0.26572	0.0309571	-0.206274	-0.0549805	0.153069	0.226068	-0.0315101	0.162669	0.202936	-0.317957	0.126568	-0.207137	-0.0943666	-0.248348
β32	0.0262106	-0.142321	0.117114	0.0639156	0.126058	0.0899709	-0.0931466	-0.116253	-0.0747982	0.129787	0.123527	-0.0221847	-0.223812	0.0337357	-0.0303819	0.0301468	-0.0185142	-0.231179	0.147835	0.0479581	-0.192331	-0.196486	0.0268959	-0.116342	-0.0876351	-0.219325	0.266869	-0.0282497	-0.219282	0.138253	-0.139948	0.0418509	1	0.0487975	-0.176487	-0.37097	0.0949924	0.23383	-0.11677	-0.252826	-0.201683	0.0209967	-0.208708	-0.237614	0.183656	0.113368	0.0357607	-0.0775011	0.0559886
β33	-0.00842242	-0.155977	-0.133055	0.0107461	0.113694	-0.0353072	-0.0733979	-0.033103	-0.0233842	0.146652	0.0590129	-0.0790462	0.00159766	-0.120488	-0.050761	-0.0228932	0.0801114	0.0166758	-0.0345974	-0.16733	0.0968287	-0.116972	0.191455	0.0136505	0.0165784	-0.0682188	0.0673782	-0.164816	0.0380817	-0.052983	0.146848	0.0139828	0.0487975	1	-0.0536782	0.032423	0.115023	-0.116004	0.115918	0.140018	-0.103199	0.169375	0.00293661	-0.158611	0.060862	0.0750632	0.137102	-0.194761	0.040923
β34	-0.439381	-0.143362	-0.373922	0.222986	-0.0646542	-0.247013	0.0594448	0.36597	0.0315988	-0.173446	-0.00860517	-0.0412694	0.172557	0.339817	-0.236826	-0.0774921	-0.0969818	0.140121	0.0393396	0.0565494	0.054281	-0.13179	-0.0257104	-0.0486172	-0.112328	0.0059184	-0.0730605	0.0490199	-0.0582772	-0.133666	0.340267	-0.0831446	-0.176487	-0.0536782	1	0.0259818	-0.02859	-0.0859237	0.0574656	0.0684611	0.0135632	0.0729827	0.0754995	-0.0843477	-0.117291	-0.121383	0.103384	0.0903262	0.0190661
β35	0.035111	0.163428	0.029547	-0.252747	-0.101855	-0.336477	0.0646458	0.0681291	0.140195	0.0215007	-0.050337	0.12464	0.103012	-0.23147	-0.0190819	-0.0918528	-0.0825433	-0.0580198	0.0941581	-0.0487288	-0.126193	-0.039947	0.191316	0.213684	0.181403	-0.0245841	-0.212388	-0.00791734	0.143794	-0.148158	0.172573	-0.26572	-0.37097	0.032423	0.0259818	1	0.0160422	-0.168852	0.0278836	0.162853	-0.17349	-0.272799	0.106021	0.0507704	0.146316	0.0687645	-0.125596	0.162084	0.0566517
β36	-0.0290716	0.240743	-0.129768	-0.244672	-0.184258	0.00953205	0.15986	0.0750075	0.0653865	0.0866652	0.0689424	-0.0717662	0.0391237	-0.259807	-0.281943	0.0567016	0.0375678	-0.0861414	0.0995919	-0.259957	-0.0673215	-0.339849	0.253607	0.101059	-0.00469914	-0.0661044	-0.0192043	0.156954	0.00411075	0.0813996	-0.0305916	0.0309571	0.0949924	0.115023	-0.02859	0.0160422	1	-0.098707	0.21957	0.0160611	-0.202678	0.0089087	-0.144227	-0.0809774	0.118016	-0.0511068	0.0151393	0.00703136	0.064096
β37	-0.128062	-0.0370417	0.00864917	0.114499	0.0983893	-0.0744877	-0.258325	-0.0169821	-0.0625252	-0.098072	-0.00756267	-0.0941474	-0.103101	0.307438	-0.0252016	-0.0354481	-0.151341	0.0330149	0.270207	0.077975	0.0873954	-0.119875	-0.167332	-0.0643212	-0.279089	0.231692	0.290583	0.0223249	-0.0234793	-0.171812	-0.0912643	-0.206274	0.23383	-0.116004	-0.0859237	-0.168852	-0.098707	1	-0.21341	-0.326731	0.081243	0.0269437	-0.247664	-0.126977	-0.101052	-0.169396	0.0677128	-0.0285788	0.052041
β38	0.0199706	-0.121293	-0.0616769	-0.00359797	-0.039325	-0.178446	-0.0225521	-0.132952	0.137358	-0.196743	-0.128673	-0.265161	-0.142047	-0.00841546	-0.0839833	0.200362	-0.0718198	0.218132	0.0498258	-0.312061	-0.0913195	-0.0532011	0.364359	-0.0333716	-0.00330599	-0.146842	-0.129351	-0.160557	-0.0333756	0.0404739	0.17311	-0.0549805	-0.11677	0.115918	0.0574656	0.0278836	0.21957	-0.21341	1	0.220239	-0.00217531	0.174048	-0.116752	0.0698151	0.11206	0.0516077	0.162698	-0.0597713	-0.0756905
β39	0.0825177	-0.115347	-0.0244871	-0.220664	0.0487041	-0.0943693	0.155275	-0.0518492	0.070038	-0.113119	-0.0625142	0.0337379	-0.0589569	-0.178897	0.0676442	0.212649	0.0807158	-0.0318081	0.0304559	0.114151	-0.0306328	0.0600926	0.190974	0.0758885	-0.0440229	0.0563195	-0.444697	0.0369171	0.136017	0.0543735	0.0759457	0.153069	-0.252826	0.140018	0.0684611	0.162853	0.0160611	-0.326731	0.220239	1	-0.0103066	-0.103137	-0.0165602	-0.0431178	-0.165801	0.171069	0.127693	-0.00839689	0.0322972
β40	-0.0426851	-0.00831835	0.155741	0.0247331	-0.093683	0.0921945	-0.089514	-0.0195337	0.042326	-0.221286	-0.0170486	0.12486	-0.160773	-0.0400939	0.172721	0.166465	-0.0888285	0.0559257	-0.125929	0.0962442	-0.0477992	0.0839903	-0.138817	-0.236529	0.081783	0.22333	0.130182	-0.0312952	-0.149874	-0.283058	-0.195424	0.226068	-0.201683	-0.103199	0.0135632	-0.17349	-0.202678	0.081243	-0.00217531	-0.0103066	1	0.149641	0.0637146	0.221692	-0.289666	-0.199895	0.0965633	0.0383876	-0.0626021
β41	-0.154273	-0.274449	-0.181796	0.18594	0.0327349	-0.0160505	-0.131096	-0.104592	0.0939799	-0.185523	-0.079263	-0.0335357	-0.166436	0.130297	0.171719	0.151879	0.0496379	0.412577	-0.147006	-0.410253	0.169055	-0.191944	-0.00127511	-0.138691	-0.0405563	0.0098068	0.0751509	-0.228653	-0.179031	-0.290675	0.00920641	-0.0315101	0.0209967	0.169375	0.0729827	-0.272799	0.0089087	0.0269437	0.174048	-0.103137	0.149641	1	-0.00678275	0.0238199	-0.134164	-0.125761	0.274364	-0.180899	0.0546099
β42	-0.0875048	0.0983177	-0.0664795	-0.0492941	-0.0338617	0.204654	0.176571	0.0351837	-0.0390727	0.0450978	-0.266953	-0.0724382	0.147543	0.008714	-0.0170694	0.0635118	0.225988	0.0791274	-0.309116	0.211928	0.204546	0.220187	-0.210403	0.0384636	0.0296281	0.0318569	-0.161682	-0.131737	0.134352	0.144468	0.173946	0.162669	-0.208708	0.00293661	0.0754995	0.106021	-0.144227	-0.247664	-0.116752	-0.0165602	0.0637146	-0.00678275	1	-0.0608937	-0.162934	0.0152678	-0.278166	-0.108504	-0.27395
β43	-0.0361275	0.132698	0.189159	0.128386	-0.219668	0.0933017	-0.144439	-0.0504001	0.182287	-0.0919074	-0.0552134	0.0594179	0.0604349	-0.0998654	0.1762	-0.113596	-0.0658206	-0.0393839	-0.00477465	-0.0399635	-0.0894043	0.142559	-0.0562963	-0.103755	0.0979042	-0.157565	0.049204	0.0331269	-0.084081	-0.275447	-0.109377	0.202936	-0.237614	-0.158611	-0.0843477	0.0507704	-0.0809774	-0.126977	0.0698151	-0.0431178	0.221692	0.0238199	-0.0608937	1	-0.129199	-0.0280192	-0.0377644	-0.0723188	-0.144872
β44	-0.261257	-0.00800361	0.0637908	-0.00910457	-0.212988	0.056591	-0.0331671	-0.0747566	0.106153	0.394378	0.132271	0.132116	-0.0603072	-0.0990345	-0.114641	-0.093508	-0.00877212	-0.0383558	-0.0299111	-0.160825	-0.217802	-0.0571964	0.349335	-0.0139352	0.30409	-0.0803969	0.143518	-0.142534	0.15518	0.0461509	0.0315695	-0.317957	0.183656	0.060862	-0.117291	0.146316	0.118016	-0.101052	0.11206	-0.165801	-0.289666	-0.134164	-0.162934	-0.129199	1	0.127288	-0.0221511	0.0351164	0.25301
β45	-0.0367569	-0.198187	0.134125	-0.0118943	0.13379	0.138107	-0.109174	-0.0100281	0.0115847	0.211424	-0.149379	-0.0402092	0.0362735	-0.0377983	0.0737979	-0.0327409	0.162547	-0.0694667	0.0346255	0.0891999	0.0343657	0.0174757	0.151097	0.00879201	-0.0301717	-0.330666	-0.0649975	-0.0527152	0.192567	0.241917	0.0451886	0.126568	0.113368	0.0750632	-0.121383	0.0687645	-0.0511068	-0.169396	0.0516077	0.171069	-0.199895	-0.125761	0.0152678	-0.0280192	0.127288	1	-0.229406	-0.00366361	-0.108941
β46	0.030352	-0.106895	-0.0325194	0.0367745	0.0391604	-0.2253	-0.0427123	-0.263467	0.0412089	-0.187248	0.0749149	-0.00570803	-0.157906	-0.0796842	0.0825935	-0.00795778	-0.0114916	0.0695612	-0.105137	-0.186108	-0.0147562	-0.174827	0.0665662	0.0549188	-0.0587607	0.143152	-0.184001	-0.170035	0.00684982	-0.12228	-0.0641182	-0.207137	0.0357607	0.137102	0.103384	-0.125596	0.0151393	0.0677128	0.162698	0.127693	0.0965633	0.274364	-0.278166	-0.0377644	-0.0221511	-0.229406	1	0.0377345	0.141901
β47	-0.0533071	0.102995	0.0720442	-0.233301	-0.0771358	-0.0968539	-0.124197	0.16665	-0.0579217	0.065796	0.0257529	0.119569	0.0396809	-0.0372816	0.112839	-0.0959323	-0.117018	-0.0822054	-0.01385	-0.027255	-0.304134	0.176325	-0.120132	0.159791	0.0621827	0.151137	0.0198601	0.187892	0.0371706	0.0367545	-0.167052	-0.0943666	-0.0775011	-0.194761	0.0903262	0.162084	0.00703136	-0.0285788	-0.0597713	-0.00839689	0.0383876	-0.180899	-0.108504	-0.0723188	0.0351164	-0.00366361	0.0377345	1	-0.0995336
β48	-0.0688922	0.0826199	-0.122725	-0.0365762	-0.173377	-0.275456	-0.0163154	0.0185746	0.183455	0.0308815	0.143165	0.102978	-0.1507	0.019366	0.0691167	0.105686	-0.21648	-0.113149	-0.0582188	-0.0749606	-0.0898799	-0.221261	0.212796	-0.011984	0.156728	0.0655849	-0.0905177	0.0669654	-0.00437233	-0.0709443	0.0536416	-0.248348	0.0559886	0.040923	0.0190661	0.0566517	0.064096	0.052041	-0.0756905	0.0322972	-0.0626021	0.0546099	-0.27395	-0.144872	0.25301	-0.108941	0.141901	-0.0995336	1
β49	-0.0285133	0.0203174	0.0733129	0.0309645	-0.0157523	0.137194	-0.0104136	0.0632566	0.0586714	-0.0178909	-0.293125	0.0872747	0.0399258	0.0533568	0.114677	-0.0752824	-0.153491	-0.338186	-0.0731842	0.253888	-0.173129	0.0292341	-0.0410256	-0.108397	-0.0371372	-0.140503	0.138156	0.12583	0.0231397	0.0556532	-0.0595537	0.0670885	0.209987	-0.109145	-0.105277	-0.0685956	-0.079887	0.0631754	-0.200341	-0.125794	0.0629629	-0.245479	0.0428744	0.173648	0.0510242	0.0931791	-0.126988	-0.187301	-0.0797753
β50	-0.0317835	0.230091	0.00182387	-0.0675777	-0.142578	-0.0354844	-0.0948648	0.13889	-0.0757217	0.294898	-0.0762149	-0.0803988	0.122162	-0.0707873	-0.0306617	-0.0381329	0.0356289	-0.235513	-0.035682	0.215855	-0.141044	-0.1867	-0.00222233	0.148063	-0.0874957	-0.09594	0.0477045	0.0476453	0.0979389	0.0418356	0.00557576	0.0366061	0.11966	0.110981	-0.0608615	0.176558	0.210984	0.0726399	-0.18603	-0.0170588	-0.200532	-0.216983	-0.0545669	-0.143732	0.116285	0.090892	-0.0668714	-0.0243607	0.0446531
β51	-0.0689999	-0.019832	0.241228	0.0642482	-0.179257	0.109906	-0.147296	-0.020824	0.16556	0.150749	-0.106809	0.0991083	0.0178187	-0.10888	0.131595	-0.0262475	0.0435057	-0.0748012	-0.141145	0.0905458	-0.174188	-0.138374	0.113993	0.0887341	-0.0420486	-0.284673	0.0428535	-0.0466719	0.0260736	0.0668031	-0.175473	0.169985	0.240761	-0.0640224	-0.139328	0.0691967	-0.0710133	-0.0691379	-0.0152958	-0.0262371	-0.338767	-0.0811412	-0.0675836	0.0690219	0.293589	0.1723	-0.12052	0.0176541	0.0484225
[truncated: 3 more columns]
