# Supplementary material for: Proteome-scale autoantibody profiling in PSC: Associations with clinical phenotypes and evidence for neuroendocrine deregulations
Source: JHEP Rep. 2025 Dec 23;8(3):101719. doi: 10.1016/j.jhepr.2025.101719 (PMC12925457; doi:10.1016/j.jhepr.2025.101719)
Supplement: Multimedia component 6 [file mmc6.xlsx]

## Sheet: Sheet2
number of false positive HD	specificity HD	IgA_MFIorg_ABAT_HPRR3190181_IgA	IgA_MFIorg_ABCA7_HPRR3210127_IgA	IgA_MFIorg_ABHD10_HPRR2880132_IgA	IgA_MFIorg_ABR_HPRR3760632_IgA	IgA_MFIorg_AC007325.1*_HPRR3360014_IgA	IgA_MFIorg_ADA2_HPRR221145_IgA	IgA_MFIorg_ADAMTS4_HPRR3760736_IgA	IgA_MFIorg_ADNP2_HPRR1450124_IgA	IgA_MFIorg_ALG6_HPRR4520132_IgA	IgA_MFIorg_AMER2_HPRR3090299_IgA	IgA_MFIorg_ANKH_HPRR4190630_IgA	IgA_MFIorg_ANO4_HPRR3610264_IgA	IgA_MFIorg_Anti-human IgA_IgA	IgA_MFIorg_AP3M2*_HPRR3320066_IgA	IgA_MFIorg_AP5Z1_HPRR2441069_IgA	IgA_MFIorg_APBA2_HPRR3100071_IgA	IgA_MFIorg_APH1B_HPRR3460230_IgA	IgA_MFIorg_ARAF_HPRR3870020_IgA	IgA_MFIorg_ARHGAP10_HPRR3000042_IgA	IgA_MFIorg_ARHGEF5*_HPRR3230270_IgA	IgA_MFIorg_ARL14EP_HPRR3050498_IgA	IgA_MFIorg_ARPP19_HPRR3890474_IgA	IgA_MFIorg_ATRAID_HPRR3760098_IgA	IgA_MFIorg_B4GALT5_HPRR4120010_IgA	IgA_MFIorg_Bare-bead_IgA	IgA_MFIorg_BIN2_HPRR3070159_IgA	IgA_MFIorg_BOP1_HPRR3290148_IgA	IgA_MFIorg_BRD3_HPRR3761091_IgA	IgA_MFIorg_BTBD10_HPRR3050404_IgA	IgA_MFIorg_C12orf65_HPRR3070438_IgA	IgA_MFIorg_C16orf46_HPRR3160399_IgA	IgA_MFIorg_C16orf78_HPRR3160347_IgA	IgA_MFIorg_C19orf12_HPRR1950838_IgA	IgA_MFIorg_C1orf53_HPRR3610185_IgA	IgA_MFIorg_C8orf34_HPRR2540510_IgA	IgA_MFIorg_CALHM1_HPRR4050220_IgA	IgA_MFIorg_CALN1_HPRR2990223_IgA	IgA_MFIorg_CAMKV_HPRR1840148_IgA	IgA_MFIorg_CAPS_HPRR3250163_IgA	IgA_MFIorg_CARS1_HPRR400046_IgA	IgA_MFIorg_CAST_HPRR3010396_IgA	IgA_MFIorg_CCDC148_HPRR3400102_IgA	IgA_MFIorg_CCDC32_HPRR3100168_IgA	IgA_MFIorg_CCDC7_HPRR3470572_IgA	IgA_MFIorg_CCDC73_HPRR3051021_IgA	IgA_MFIorg_CCDC86_HPRR3050193_IgA	IgA_MFIorg_CCDC9_HPRR4110171_IgA	IgA_MFIorg_CD300LB_HPRR3420381_IgA
HD_cuttoff
HD_0_false positive	1	47	243	44	45	34	35	32	42	34	508	38	51	2807	29	32	41	36	44	89	54	69	39	53	30	31	52	32	56	51	37	54	38	109	154	78	31	43	187	37	44	52	47	53	46	169	50	91	54
HD_1_false positive	0.98913	47	243	44	45	34	35	32	42	34	508	38	51	2807	29	32	41	36	44	89	54	69	39	53	30	31	52	32	56	51	37	54	38	109	154	78	31	43	187	37	44	52	47	53	46	169	50	91	54
HD_2_false positive	0.978261	47	136	41	33	34	35	31	41	34	147	37	49	2758	29	32	33	34	43	44	37	35	39	31	30	30	41	28	46	48	37	52	36	31	65	70	31	42	75	36	38	44	46	52	40	121	38	70	49
HD_3_false positive	0.967391	46	84	40	32	34	34	29	41	34	120	36	47	2738	29	32	33	34	43	42	29	35	38	31	30	30	40	28	43	41	37	48	36	30	63	47	31	39	67	34	38	43	46	49	40	89	38	66	49
HD_4_false positive	0.956522	45	80	40	32	33	34	29	41	34	71	36	44	2736	29	32	33	34	43	38	29	34	37	30	30	30	39	28	39	40	37	48	36	30	62	46	31	38	53	32	37	41	46	48	39	84	38	64	41
HD_5_false positive	0.945652	45	78	40	31	33	33	29	41	33	69	36	42	2713	28	32	32	34	42	32	29	33	37	30	30	29	38	27	35	40	37	47	36	29	60	46	31	38	45	31	37	41	46	47	39	54	37	63	37
HD_sens_number_all_PSC_V0
HD_0_false positive	1	13	1	4	1	11	2	4	5	10	0	10	16	2	27	25	4	4	3	0	1	0	15	2	15	7	6	5	1	0	29	17	16	1	4	5	17	10	1	8	1	8	7	10	7	0	0	10	5
HD_1_false positive	0.98913	13	1	4	1	11	2	4	5	10	0	10	16	2	27	25	4	4	3	0	1	0	15	2	15	7	6	5	1	0	29	17	16	1	4	5	17	10	1	8	1	8	7	10	7	0	0	10	5
HD_2_false positive	0.978261	13	10	5	13	11	2	4	12	10	2	13	17	3	27	25	20	23	6	3	6	13	15	19	15	23	16	17	3	0	29	18	34	14	15	6	17	13	1	8	12	13	16	11	16	3	6	14	6
HD_3_false positive	0.967391	22	25	7	18	11	11	15	12	10	6	30	21	6	27	25	20	23	6	3	33	13	17	19	15	23	16	17	4	6	29	25	34	27	17	11	17	21	1	10	12	15	16	18	16	7	6	17	6
HD_4_false positive	0.956522	41	27	7	18	27	11	15	12	10	14	30	23	6	27	25	20	23	6	4	33	15	28	52	15	23	17	17	10	19	29	25	34	27	18	12	17	32	2	18	21	19	16	27	19	7	6	20	7
HD_5_false positive	0.945652	41	29	7	26	27	31	15	12	34	16	30	29	19	65	25	34	23	16	12	33	26	28	52	15	46	18	43	17	19	29	27	34	57	20	12	17	32	8	29	21	19	16	32	19	20	16	21	9
HD_sens_percent_all_PSC_V0
HD_0_false positive	1	0.0384615	0.00295858	0.0118343	0.00295858	0.0325444	0.00591716	0.0118343	0.0147929	0.0295858	0	0.0295858	0.0473373	0.00591716	0.0798817	0.0739645	0.0118343	0.0118343	0.00887574	0	0.00295858	0	0.0443787	0.00591716	0.0443787	0.0207101	0.0177515	0.0147929	0.00295858	0	0.0857988	0.0502959	0.0473373	0.00295858	0.0118343	0.0147929	0.0502959	0.0295858	0.00295858	0.0236686	0.00295858	0.0236686	0.0207101	0.0295858	0.0207101	0	0	0.0295858	0.0147929
HD_1_false positive	0.98913	0.0384615	0.00295858	0.0118343	0.00295858	0.0325444	0.00591716	0.0118343	0.0147929	0.0295858	0	0.0295858	0.0473373	0.00591716	0.0798817	0.0739645	0.0118343	0.0118343	0.00887574	0	0.00295858	0	0.0443787	0.00591716	0.0443787	0.0207101	0.0177515	0.0147929	0.00295858	0	0.0857988	0.0502959	0.0473373	0.00295858	0.0118343	0.0147929	0.0502959	0.0295858	0.00295858	0.0236686	0.00295858	0.0236686	0.0207101	0.0295858	0.0207101	0	0	0.0295858	0.0147929
HD_2_false positive	0.978261	0.0384615	0.0295858	0.0147929	0.0384615	0.0325444	0.00591716	0.0118343	0.035503	0.0295858	0.00591716	0.0384615	0.0502959	0.00887574	0.0798817	0.0739645	0.0591716	0.0680473	0.0177515	0.00887574	0.0177515	0.0384615	0.0443787	0.056213	0.0443787	0.0680473	0.0473373	0.0502959	0.00887574	0	0.0857988	0.0532544	0.100592	0.0414201	0.0443787	0.0177515	0.0502959	0.0384615	0.00295858	0.0236686	0.035503	0.0384615	0.0473373	0.0325444	0.0473373	0.00887574	0.0177515	0.0414201	0.0177515
HD_3_false positive	0.967391	0.0650888	0.0739645	0.0207101	0.0532544	0.0325444	0.0325444	0.0443787	0.035503	0.0295858	0.0177515	0.0887574	0.0621302	0.0177515	0.0798817	0.0739645	0.0591716	0.0680473	0.0177515	0.00887574	0.0976331	0.0384615	0.0502959	0.056213	0.0443787	0.0680473	0.0473373	0.0502959	0.0118343	0.0177515	0.0857988	0.0739645	0.100592	0.0798817	0.0502959	0.0325444	0.0502959	0.0621302	0.00295858	0.0295858	0.035503	0.0443787	0.0473373	0.0532544	0.0473373	0.0207101	0.0177515	0.0502959	0.0177515
HD_4_false positive	0.956522	0.121302	0.0798817	0.0207101	0.0532544	0.0798817	0.0325444	0.0443787	0.035503	0.0295858	0.0414201	0.0887574	0.0680473	0.0177515	0.0798817	0.0739645	0.0591716	0.0680473	0.0177515	0.0118343	0.0976331	0.0443787	0.0828402	0.153846	0.0443787	0.0680473	0.0502959	0.0502959	0.0295858	0.056213	0.0857988	0.0739645	0.100592	0.0798817	0.0532544	0.035503	0.0502959	0.0946746	0.00591716	0.0532544	0.0621302	0.056213	0.0473373	0.0798817	0.056213	0.0207101	0.0177515	0.0591716	0.0207101
HD_5_false positive	0.945652	0.121302	0.0857988	0.0207101	0.0769231	0.0798817	0.091716	0.0443787	0.035503	0.100592	0.0473373	0.0887574	0.0857988	0.056213	0.192308	0.0739645	0.100592	0.0680473	0.0473373	0.035503	0.0976331	0.0769231	0.0828402	0.153846	0.0443787	0.136095	0.0532544	0.127219	0.0502959	0.056213	0.0857988	0.0798817	0.100592	0.168639	0.0591716	0.035503	0.0502959	0.0946746	0.0236686	0.0857988	0.0621302	0.056213	0.0473373	0.0946746	0.056213	0.0591716	0.0473373	0.0621302	0.0266272
HD_sens_number_IBD
HD_0_false positive	1	2	0	0	0	2	0	0	0	3	0	1	1	0	2	3	1	0	0	0	1	0	1	0	4	2	1	0	0	0	8	0	1	0	0	0	3	1	0	2	0	0	0	0	0	0	0	0	0
HD_1_false positive	0.98913	2	0	0	0	2	0	0	0	3	0	1	1	0	2	3	1	0	0	0	1	0	1	0	4	2	1	0	0	0	8	0	1	0	0	0	3	1	0	2	0	0	0	0	0	0	0	0	0
HD_2_false positive	0.978261	2	0	0	3	2	0	0	0	3	0	2	2	1	2	3	2	0	0	1	1	1	1	4	4	2	1	2	0	0	8	0	1	2	2	0	3	1	0	2	2	1	4	0	1	0	0	3	0
HD_3_false positive	0.967391	2	0	1	3	2	1	2	0	3	0	4	3	4	2	3	2	0	0	1	7	1	1	4	4	2	2	2	0	1	8	2	1	4	2	1	3	2	0	3	2	1	4	0	1	0	0	3	0
HD_4_false positive	0.956522	5	0	1	3	4	1	2	0	3	0	4	4	4	2	3	2	0	0	1	7	1	2	6	4	2	3	2	2	4	8	2	1	4	2	1	3	3	1	4	4	4	4	0	2	0	0	3	0
HD_5_false positive	0.945652	5	0	1	3	4	2	2	0	5	0	4	7	4	8	3	4	0	0	1	7	2	2	6	4	6	6	5	2	4	8	2	1	4	2	1	3	3	2	6	4	4	4	0	2	4	0	3	0
HD_sens_percent_all_IBD
HD_0_false positive	1	0.0322581	0	0	0	0.0322581	0	0	0	0.0483871	0	0.016129	0.016129	0	0.0322581	0.0483871	0.016129	0	0	0	0.016129	0	0.016129	0	0.0645161	0.0322581	0.016129	0	0	0	0.129032	0	0.016129	0	0	0	0.0483871	0.016129	0	0.0322581	0	0	0	0	0	0	0	0	0
HD_1_false positive	0.98913	0.0322581	0	0	0	0.0322581	0	0	0	0.0483871	0	0.016129	0.016129	0	0.0322581	0.0483871	0.016129	0	0	0	0.016129	0	0.016129	0	0.0645161	0.0322581	0.016129	0	0	0	0.129032	0	0.016129	0	0	0	0.0483871	0.016129	0	0.0322581	0	0	0	0	0	0	0	0	0
HD_2_false positive	0.978261	0.0322581	0	0	0.0483871	0.0322581	0	0	0	0.0483871	0	0.0322581	0.0322581	0.016129	0.0322581	0.0483871	0.0322581	0	0	0.016129	0.016129	0.016129	0.016129	0.0645161	0.0645161	0.0322581	0.016129	0.0322581	0	0	0.129032	0	0.016129	0.0322581	0.0322581	0	0.0483871	0.016129	0	0.0322581	0.0322581	0.016129	0.0645161	0	0.016129	0	0	0.0483871	0
HD_3_false positive	0.967391	0.0322581	0	0.016129	0.0483871	0.0322581	0.016129	0.0322581	0	0.0483871	0	0.0645161	0.0483871	0.0645161	0.0322581	0.0483871	0.0322581	0	0	0.016129	0.112903	0.016129	0.016129	0.0645161	0.0645161	0.0322581	0.0322581	0.0322581	0	0.016129	0.129032	0.0322581	0.016129	0.0645161	0.0322581	0.016129	0.0483871	0.0322581	0	0.0483871	0.0322581	0.016129	0.0645161	0	0.016129	0	0	0.0483871	0
HD_4_false positive	0.956522	0.0806452	0	0.016129	0.0483871	0.0645161	0.016129	0.0322581	0	0.0483871	0	0.0645161	0.0645161	0.0645161	0.0322581	0.0483871	0.0322581	0	0	0.016129	0.112903	0.016129	0.0322581	0.0967742	0.0645161	0.0322581	0.0483871	0.0322581	0.0322581	0.0645161	0.129032	0.0322581	0.016129	0.0645161	0.0322581	0.016129	0.0483871	0.0483871	0.016129	0.0645161	0.0645161	0.0645161	0.0645161	0	0.0322581	0	0	0.0483871	0
HD_5_false positive	0.945652	0.0806452	0	0.016129	0.0483871	0.0645161	0.0322581	0.0322581	0	0.0806452	0	0.0645161	0.112903	0.0645161	0.129032	0.0483871	0.0645161	0	0	0.016129	0.112903	0.0322581	0.0322581	0.0967742	0.0645161	0.0967742	0.0967742	0.0806452	0.0322581	0.0645161	0.129032	0.0322581	0.016129	0.0645161	0.0322581	0.016129	0.0483871	0.0483871	0.0322581	0.0967742	0.0645161	0.0645161	0.0645161	0	0.0322581	0.0645161	0	0.0483871	0
HD_sens_percent_AIH
HD_0_false positive	1	0	0	0	1	2	0	0	0	2	0	0	0	0	1	1	0	0	0	0	0	0	1	0	1	1	0	0	0	0	3	0	1	0	0	1	1	0	0	0	0	1	1	0	0	0	0	0	0
HD_1_false positive	0.98913	0	0	0	1	2	0	0	0	2	0	0	0	0	1	1	0	0	0	0	0	0	1	0	1	1	0	0	0	0	3	0	1	0	0	1	1	0	0	0	0	1	1	0	0	0	0	0	0
HD_2_false positive	0.978261	0	0	1	1	2	0	0	0	2	0	1	1	1	1	1	0	2	2	0	0	0	1	2	1	1	1	0	0	0	3	0	1	2	0	1	1	0	1	0	0	1	1	0	0	0	0	1	0
HD_3_false positive	0.967391	0	1	1	1	2	0	0	0	2	0	1	1	2	1	1	0	2	2	0	3	0	2	2	1	1	1	0	0	1	3	0	1	2	0	1	1	2	1	0	0	1	1	0	0	1	0	1	0
HD_4_false positive	0.956522	2	1	1	1	3	0	0	0	2	0	1	1	2	1	1	0	2	2	0	3	1	3	2	1	1	1	0	0	1	3	0	1	2	0	1	1	2	1	3	1	1	1	1	1	1	0	1	0
HD_5_false positive	0.945652	2	1	1	2	3	1	0	0	2	0	1	1	5	3	1	1	2	2	0	3	1	3	2	1	3	1	1	0	1	3	1	1	4	1	1	1	2	1	4	1	1	1	1	1	1	1	1	1
HD_sens_percent_AIH
HD_0_false positive	1	0	0	0	0.0666667	0.133333	0	0	0	0.133333	0	0	0	0	0.0666667	0.0666667	0	0	0	0	0	0	0.0666667	0	0.0666667	0.0666667	0	0	0	0	0.2	0	0.0666667	0	0	0.0666667	0.0666667	0	0	0	0	0.0666667	0.0666667	0	0	0	0	0	0
HD_1_false positive	0.98913	0	0	0	0.0666667	0.133333	0	0	0	0.133333	0	0	0	0	0.0666667	0.0666667	0	0	0	0	0	0	0.0666667	0	0.0666667	0.0666667	0	0	0	0	0.2	0	0.0666667	0	0	0.0666667	0.0666667	0	0	0	0	0.0666667	0.0666667	0	0	0	0	0	0
HD_2_false positive	0.978261	0	0	0.0666667	0.0666667	0.133333	0	0	0	0.133333	0	0.0666667	0.0666667	0.0666667	0.0666667	0.0666667	0	0.133333	0.133333	0	0	0	0.0666667	0.133333	0.0666667	0.0666667	0.0666667	0	0	0	0.2	0	0.0666667	0.133333	0	0.0666667	0.0666667	0	0.0666667	0	0	0.0666667	0.0666667	0	0	0	0	0.0666667	0
HD_3_false positive	0.967391	0	0.0666667	0.0666667	0.0666667	0.133333	0	0	0	0.133333	0	0.0666667	0.0666667	0.133333	0.0666667	0.0666667	0	0.133333	0.133333	0	0.2	0	0.133333	0.133333	0.0666667	0.0666667	0.0666667	0	0	0.0666667	0.2	0	0.0666667	0.133333	0	0.0666667	0.0666667	0.133333	0.0666667	0	0	0.0666667	0.0666667	0	0	0.0666667	0	0.0666667	0
HD_4_false positive	0.956522	0.133333	0.0666667	0.0666667	0.0666667	0.2	0	0	0	0.133333	0	0.0666667	0.0666667	0.133333	0.0666667	0.0666667	0	0.133333	0.133333	0	0.2	0.0666667	0.2	0.133333	0.0666667	0.0666667	0.0666667	0	0	0.0666667	0.2	0	0.0666667	0.133333	0	0.0666667	0.0666667	0.133333	0.0666667	0.2	0.0666667	0.0666667	0.0666667	0.0666667	0.0666667	0.0666667	0	0.0666667	0
HD_5_false positive	0.945652	0.133333	0.0666667	0.0666667	0.133333	0.2	0.0666667	0	0	0.133333	0	0.0666667	0.0666667	0.333333	0.2	0.0666667	0.0666667	0.133333	0.133333	0	0.2	0.0666667	0.2	0.133333	0.0666667	0.2	0.0666667	0.0666667	0	0.0666667	0.2	0.0666667	0.0666667	0.266667	0.0666667	0.0666667	0.0666667	0.133333	0.0666667	0.266667	0.0666667	0.0666667	0.0666667	0.0666667	0.0666667	0.0666667	0.0666667	0.0666667	0.0666667
HD_sens_number_PBC
HD_0_false positive	1	0	0	0	0	0	0	0	0	3	0	2	1	1	0	2	1	0	1	0	0	0	1	0	3	1	0	0	0	0	1	0	1	0	0	1	1	1	0	1	0	1	0	2	0	0	0	0	0
HD_1_false positive	0.98913	0	0	0	0	0	0	0	0	3	0	2	1	1	0	2	1	0	1	0	0	0	1	0	3	1	0	0	0	0	1	0	1	0	0	1	1	1	0	1	0	1	0	2	0	0	0	0	0
HD_2_false positive	0.978261	0	0	0	0	0	0	0	1	3	0	2	1	3	0	2	2	2	1	0	0	0	1	1	3	2	2	2	0	0	1	0	1	1	1	1	1	1	0	1	0	1	0	2	1	0	1	1	0
HD_3_false positive	0.967391	0	1	0	0	0	0	1	1	3	0	2	2	4	0	2	2	2	1	0	2	0	2	1	3	2	2	2	1	0	1	1	1	3	1	2	1	2	0	2	0	1	0	3	1	0	1	1	0
HD_4_false positive	0.956522	0	1	0	0	0	0	1	1	3	1	2	3	4	0	2	2	2	1	0	2	1	2	2	3	2	3	2	1	1	1	1	1	3	1	2	1	4	0	3	1	2	0	4	1	0	1	1	0
HD_5_false positive	0.945652	0	1	0	0	0	2	1	1	3	2	2	3	4	4	2	2	2	1	0	2	1	2	2	3	2	4	3	1	1	1	2	1	3	1	2	1	4	0	3	1	2	0	4	1	0	2	1	1
HD_sens_percent_PBC
HD_0_false positive	1	0	0	0	0	0	0	0	0	0.230769	0	0.153846	0.0769231	0.0769231	0	0.153846	0.0769231	0	0.0769231	0	0	0	0.0769231	0	0.230769	0.0769231	0	0	0	0	0.0769231	0	0.0769231	0	0	0.0769231	0.0769231	0.0769231	0	0.0769231	0	0.0769231	0	0.153846	0	0	0	0	0
HD_1_false positive	0.98913	0	0	0	0	0	0	0	0	0.230769	0	0.153846	0.0769231	0.0769231	0	0.153846	0.0769231	0	0.0769231	0	0	0	0.0769231	0	0.230769	0.0769231	0	0	0	0	0.0769231	0	0.0769231	0	0	0.0769231	0.0769231	0.0769231	0	0.0769231	0	0.0769231	0	0.153846	0	0	0	0	0
HD_2_false positive	0.978261	0	0	0	0	0	0	0	0.0769231	0.230769	0	0.153846	0.0769231	0.230769	0	0.153846	0.153846	0.153846	0.0769231	0	0	0	0.0769231	0.0769231	0.230769	0.153846	0.153846	0.153846	0	0	0.0769231	0	0.0769231	0.0769231	0.0769231	0.0769231	0.0769231	0.0769231	0	0.0769231	0	0.0769231	0	0.153846	0.0769231	0	0.0769231	0.0769231	0
HD_3_false positive	0.967391	0	0.0769231	0	0	0	0	0.0769231	0.0769231	0.230769	0	0.153846	0.153846	0.307692	0	0.153846	0.153846	0.153846	0.0769231	0	0.153846	0	0.153846	0.0769231	0.230769	0.153846	0.153846	0.153846	0.0769231	0	0.0769231	0.0769231	0.0769231	0.230769	0.0769231	0.153846	0.0769231	0.153846	0	0.153846	0	0.0769231	0	0.230769	0.0769231	0	0.0769231	0.0769231	0
HD_4_false positive	0.956522	0	0.0769231	0	0	0	0	0.0769231	0.0769231	0.230769	0.0769231	0.153846	0.230769	0.307692	0	0.153846	0.153846	0.153846	0.0769231	0	0.153846	0.0769231	0.153846	0.153846	0.230769	0.153846	0.230769	0.153846	0.0769231	0.0769231	0.0769231	0.0769231	0.0769231	0.230769	0.0769231	0.153846	0.0769231	0.307692	0	0.230769	0.0769231	0.153846	0	0.307692	0.0769231	0	0.0769231	0.0769231	0
HD_5_false positive	0.945652	0	0.0769231	0	0	0	0.153846	0.0769231	0.0769231	0.230769	0.153846	0.153846	0.230769	0.307692	0.307692	0.153846	0.153846	0.153846	0.0769231	0	0.153846	0.0769231	0.153846	0.153846	0.230769	0.153846	0.307692	0.230769	0.0769231	0.0769231	0.0769231	0.153846	0.0769231	0.230769	0.0769231	0.153846	0.0769231	0.307692	0	0.230769	0.0769231	0.153846	0	0.307692	0.0769231	0	0.153846	0.0769231	0.0769231
HD_sens_number_ERCP
HD_0_false positive	1	0	0	0	0	1	0	0	0	0	0	0	1	0	0	0	0	1	0	0	0	0	0	0	1	0	0	1	0	0	1	0	0	0	0	1	0	0	0	1	0	0	0	0	0	0	0	0	1
HD_1_false positive	0.98913	0	0	0	0	1	0	0	0	0	0	0	1	0	0	0	0	1	0	0	0	0	0	0	1	0	0	1	0	0	1	0	0	0	0	1	0	0	0	1	0	0	0	0	0	0	0	0	1
HD_2_false positive	0.978261	0	0	0	0	1	0	1	0	0	0	1	1	1	0	0	0	2	0	0	0	1	0	1	1	1	0	1	1	0	1	0	1	3	1	1	0	0	0	1	0	0	0	0	3	0	0	0	2
HD_3_false positive	0.967391	1	0	0	0	1	0	1	0	0	0	1	1	3	0	0	0	2	0	0	0	1	0	1	1	1	0	1	1	0	1	0	1	4	1	2	0	0	0	1	0	0	0	1	3	0	0	1	2
HD_4_false positive	0.956522	1	0	0	0	1	0	1	0	0	0	1	1	3	0	0	0	2	0	0	0	1	1	2	1	1	0	1	1	0	1	0	1	4	1	2	0	1	0	2	1	0	0	2	3	0	0	1	2
HD_5_false positive	0.945652	1	0	0	0	1	0	1	0	0	0	1	1	3	2	0	0	2	0	0	0	1	1	2	1	1	0	1	2	0	1	0	1	4	1	2	0	1	0	3	1	0	0	2	3	0	0	1	2
HD_sens_percent_ERCP
HD_0_false positive	1	0	0	0	0	0.1	0	0	0	0	0	0	0.1	0	0	0	0	0.1	0	0	0	0	0	0	0.1	0	0	0.1	0	0	0.1	0	0	0	0	0.1	0	0	0	0.1	0	0	0	0	0	0	0	0	0.1
HD_1_false positive	0.98913	0	0	0	0	0.1	0	0	0	0	0	0	0.1	0	0	0	0	0.1	0	0	0	0	0	0	0.1	0	0	0.1	0	0	0.1	0	0	0	0	0.1	0	0	0	0.1	0	0	0	0	0	0	0	0	0.1
HD_2_false positive	0.978261	0	0	0	0	0.1	0	0.1	0	0	0	0.1	0.1	0.1	0	0	0	0.2	0	0	0	0.1	0	0.1	0.1	0.1	0	0.1	0.1	0	0.1	0	0.1	0.3	0.1	0.1	0	0	0	0.1	0	0	0	0	0.3	0	0	0	0.2
HD_3_false positive	0.967391	0.1	0	0	0	0.1	0	0.1	0	0	0	0.1	0.1	0.3	0	0	0	0.2	0	0	0	0.1	0	0.1	0.1	0.1	0	0.1	0.1	0	0.1	0	0.1	0.4	0.1	0.2	0	0	0	0.1	0	0	0	0.1	0.3	0	0	0.1	0.2
HD_4_false positive	0.956522	0.1	0	0	0	0.1	0	0.1	0	0	0	0.1	0.1	0.3	0	0	0	0.2	0	0	0	0.1	0.1	0.2	0.1	0.1	0	0.1	0.1	0	0.1	0	0.1	0.4	0.1	0.2	0	0.1	0	0.2	0.1	0	0	0.2	0.3	0	0	0.1	0.2
HD_5_false positive	0.945652	0.1	0	0	0	0.1	0	0.1	0	0	0	0.1	0.1	0.3	0.2	0	0	0.2	0	0	0	0.1	0.1	0.2	0.1	0.1	0	0.1	0.2	0	0.1	0	0.1	0.4	0.1	0.2	0	0.1	0	0.3	0.1	0	0	0.2	0.3	0	0	0.1	0.2
HD_sens_number_Cirrhosis
HD_0_false positive	1	0	1	0	1	0	0	1	0	1	0	0	1	0	2	1	0	0	1	1	0	0	1	0	3	2	1	0	1	0	2	1	1	0	0	1	0	2	0	1	0	0	1	0	0	0	0	2	0
HD_1_false positive	0.98913	0	1	0	1	0	0	1	0	1	0	0	1	0	2	1	0	0	1	1	0	0	1	0	3	2	1	0	1	0	2	1	1	0	0	1	0	2	0	1	0	0	1	0	0	0	0	2	0
HD_2_false positive	0.978261	0	1	0	2	0	0	1	0	1	0	0	1	3	2	1	2	0	1	1	1	1	1	2	3	2	1	1	1	0	2	1	1	1	4	1	0	2	0	1	2	1	1	0	0	0	0	3	0
HD_3_false positive	0.967391	1	4	0	2	0	0	3	0	1	0	2	1	4	2	1	2	0	1	1	5	1	1	2	3	2	1	1	1	1	2	1	1	2	4	2	0	4	0	1	2	1	1	0	0	0	0	5	0
HD_4_false positive	0.956522	4	4	0	2	1	0	3	0	1	2	2	1	4	2	1	2	0	1	1	5	1	1	4	3	2	1	1	1	2	2	1	1	2	4	2	0	5	0	4	2	2	1	0	0	0	0	5	1
HD_5_false positive	0.945652	4	4	0	2	1	1	3	0	3	2	2	1	6	3	1	3	0	2	3	5	2	1	4	3	4	2	2	2	2	2	2	1	2	5	2	0	5	0	6	2	2	1	1	0	2	0	5	1
HD_sens_percent_Cirrhosis
HD_0_false positive	1	0	0.0714286	0	0.0714286	0	0	0.0714286	0	0.0714286	0	0	0.0714286	0	0.142857	0.0714286	0	0	0.0714286	0.0714286	0	0	0.0714286	0	0.214286	0.142857	0.0714286	0	0.0714286	0	0.142857	0.0714286	0.0714286	0	0	0.0714286	0	0.142857	0	0.0714286	0	0	0.0714286	0	0	0	0	0.142857	0
HD_1_false positive	0.98913	0	0.0714286	0	0.0714286	0	0	0.0714286	0	0.0714286	0	0	0.0714286	0	0.142857	0.0714286	0	0	0.0714286	0.0714286	0	0	0.0714286	0	0.214286	0.142857	0.0714286	0	0.0714286	0	0.142857	0.0714286	0.0714286	0	0	0.0714286	0	0.142857	0	0.0714286	0	0	0.0714286	0	0	0	0	0.142857	0
HD_2_false positive	0.978261	0	0.0714286	0	0.142857	0	0	0.0714286	0	0.0714286	0	0	0.0714286	0.214286	0.142857	0.0714286	0.142857	0	0.0714286	0.0714286	0.0714286	0.0714286	0.0714286	0.142857	0.214286	0.142857	0.0714286	0.0714286	0.0714286	0	0.142857	0.0714286	0.0714286	0.0714286	0.285714	0.0714286	0	0.142857	0	0.0714286	0.142857	0.0714286	0.0714286	0	0	0	0	0.214286	0
HD_3_false positive	0.967391	0.0714286	0.285714	0	0.142857	0	0	0.214286	0	0.0714286	0	0.142857	0.0714286	0.285714	0.142857	0.0714286	0.142857	0	0.0714286	0.0714286	0.357143	0.0714286	0.0714286	0.142857	0.214286	0.142857	0.0714286	0.0714286	0.0714286	0.0714286	0.142857	0.0714286	0.0714286	0.142857	0.285714	0.142857	0	0.285714	0	0.0714286	0.142857	0.0714286	0.0714286	0	0	0	0	0.357143	0
HD_4_false positive	0.956522	0.285714	0.285714	0	0.142857	0.0714286	0	0.214286	0	0.0714286	0.142857	0.142857	0.0714286	0.285714	0.142857	0.0714286	0.142857	0	0.0714286	0.0714286	0.357143	0.0714286	0.0714286	0.285714	0.214286	0.142857	0.0714286	0.0714286	0.0714286	0.142857	0.142857	0.0714286	0.0714286	0.142857	0.285714	0.142857	0	0.357143	0	0.285714	0.142857	0.142857	0.0714286	0	0	0	0	0.357143	0.0714286
HD_5_false positive	0.945652	0.285714	0.285714	0	0.142857	0.0714286	0.0714286	0.214286	0	0.214286	0.142857	0.142857	0.0714286	0.428571	0.214286	0.0714286	0.214286	0	0.142857	0.214286	0.357143	0.142857	0.0714286	0.285714	0.214286	0.285714	0.142857	0.142857	0.142857	0.142857	0.142857	0.142857	0.0714286	0.142857	0.357143	0.142857	0	0.357143	0	0.428571	0.142857	0.142857	0.0714286	0.0714286	0	0.142857	0	0.357143	0.0714286
HD_sens_number_CCA
HD_0_false positive	1	0	0	0	0	0	0	0	0	0	0	0	0	0	1	1	0	0	0	0	0	0	0	0	0	1	0	0	0	0	0	1	1	0	0	0	0	1	0	2	0	0	0	0	0	0	0	1	0
HD_1_false positive	0.98913	0	0	0	0	0	0	0	0	0	0	0	0	0	1	1	0	0	0	0	0	0	0	0	0	1	0	0	0	0	0	1	1	0	0	0	0	1	0	2	0	0	0	0	0	0	0	1	0
HD_2_false positive	0.978261	0	1	0	0	0	0	0	0	0	0	0	0	0	1	1	0	0	0	0	0	0	0	0	0	1	1	0	0	0	0	1	2	0	1	0	0	1	0	2	0	0	0	0	0	0	0	1	0
HD_3_false positive	0.967391	0	1	0	0	0	0	0	0	0	0	1	0	0	1	1	0	0	0	0	0	0	0	0	0	1	1	0	0	0	0	1	2	0	1	1	0	1	0	2	0	0	0	0	0	0	0	1	0
HD_4_false positive	0.956522	0	1	0	0	0	0	0	0	0	0	1	0	0	1	1	0	0	0	0	0	0	0	0	0	1	1	0	0	1	0	1	2	0	1	1	0	2	0	2	0	0	0	0	0	0	0	1	0
HD_5_false positive	0.945652	0	1	0	0	0	0	0	0	0	0	1	1	0	1	1	0	0	0	0	0	0	0	0	0	1	2	0	0	1	0	1	2	1	1	1	0	2	0	2	0	0	0	1	0	0	0	1	0
HD_sens_percent_CCA
HD_0_false positive	1	0	0	0	0	0	0	0	0	0	0	0	0	0	0.111111	0.111111	0	0	0	0	0	0	0	0	0	0.111111	0	0	0	0	0	0.111111	0.111111	0	0	0	0	0.111111	0	0.222222	0	0	0	0	0	0	0	0.111111	0
HD_1_false positive	0.98913	0	0	0	0	0	0	0	0	0	0	0	0	0	0.111111	0.111111	0	0	0	0	0	0	0	0	0	0.111111	0	0	0	0	0	0.111111	0.111111	0	0	0	0	0.111111	0	0.222222	0	0	0	0	0	0	0	0.111111	0
HD_2_false positive	0.978261	0	0.111111	0	0	0	0	0	0	0	0	0	0	0	0.111111	0.111111	0	0	0	0	0	0	0	0	0	0.111111	0.111111	0	0	0	0	0.111111	0.222222	0	0.111111	0	0	0.111111	0	0.222222	0	0	0	0	0	0	0	0.111111	0
HD_3_false positive	0.967391	0	0.111111	0	0	0	0	0	0	0	0	0.111111	0	0	0.111111	0.111111	0	0	0	0	0	0	0	0	0	0.111111	0.111111	0	0	0	0	0.111111	0.222222	0	0.111111	0.111111	0	0.111111	0	0.222222	0	0	0	0	0	0	0	0.111111	0
HD_4_false positive	0.956522	0	0.111111	0	0	0	0	0	0	0	0	0.111111	0	0	0.111111	0.111111	0	0	0	0	0	0	0	0	0	0.111111	0.111111	0	0	0.111111	0	0.111111	0.222222	0	0.111111	0.111111	0	0.222222	0	0.222222	0	0	0	0	0	0	0	0.111111	0
HD_5_false positive	0.945652	0	0.111111	0	0	0	0	0	0	0	0	0.111111	0.111111	0	0.111111	0.111111	0	0	0	0	0	0	0	0	0	0.111111	0.222222	0	0	0.111111	0	0.111111	0.222222	0.111111	0.111111	0.111111	0	0.222222	0	0.222222	0	0	0	0.111111	0	0	0	0.111111	0
[truncated: 1,104 more columns]
