# Supplementary material for: Proteome-scale autoantibody profiling in PSC: Associations with clinical phenotypes and evidence for neuroendocrine deregulations
Source: JHEP Rep. 2025 Dec 23;8(3):101719. doi: 10.1016/j.jhepr.2025.101719 (PMC12925457; doi:10.1016/j.jhepr.2025.101719)
Supplement: Multimedia component 7 [file mmc7.xlsx]

## Sheet: Sheet1
Gene	Gene synonym	Ensembl	Gene description	Uniprot	Chromosome	Position	Protein class	Biological process	Molecular function	Disease involvement	Evidence	HPA evidence	UniProt evidence	NeXtProt evidence	RNA tissue specificity	RNA tissue distribution	RNA tissue specificity score	RNA tissue specific nTPM	RNA single cell type specificity	RNA single cell type distribution	RNA single cell type specificity score	RNA single cell type specific nTPM	RNA cancer specificity	RNA cancer distribution	RNA cancer specificity score	RNA cancer specific FPKM	RNA brain regional specificity	RNA brain regional distribution	RNA brain regional specificity score	RNA brain regional specific nTPM	RNA blood cell specificity	RNA blood cell distribution	RNA blood cell specificity score	RNA blood cell specific nTPM	RNA blood lineage specificity	RNA blood lineage distribution	RNA blood lineage specificity score	RNA blood lineage specific nTPM	RNA cell line specificity	RNA cell line distribution	RNA cell line specificity score	RNA cell line specific nTPM	RNA tissue cell type enrichment	RNA mouse brain regional specificity	RNA mouse brain regional distribution	RNA mouse brain regional specificity score	RNA mouse brain regional specific nTPM	RNA pig brain regional specificity	RNA pig brain regional distribution
TRAF3IP1	DKFZP434F124, FAP116, IFT54, MIP-T3, MIPT3	ENSG00000204104	TRAF3 interacting protein 1	Q8TDR0	2	238320441-238400897	Disease related genes, Human disease related genes, Predicted intracellular proteins	Cilium biogenesis/degradation		Ciliopathy, Disease variant, Leber congenital amaurosis, Nephronophthisis, Senior-Loken syndrome	Evidence at protein level	Evidence at transcript level	Evidence at protein level	Evidence at protein level	Low tissue specificity	Detected in all			Cell type enhanced	Detected in many		Ciliated cells: 134.4;Early spermatids: 87.9;Late spermatids: 71.6	Low cancer specificity	Detected in all			Low region specificity	Detected in all			Immune cell enhanced	Detected in some		NK-cell: 2.0	Low lineage specificity	Detected in many			Low cancer specificity	Detected in all			Lung - Respiratory ciliated cells, Testis - Early spermatids, Thyroid - Thyroid glandular cells	Low region specificity	Detected in all			Low region specificity	Detected in all
ARPP19	ARPP-16, ARPP-19, ARPP16, ENSAL	ENSG00000128989	CAMP regulated phosphoprotein 19	P56211	15	52547045-52569883	Predicted intracellular proteins	Cell cycle, Cell division, Mitosis	Protein phosphatase inhibitor		Evidence at protein level	Evidence at transcript level	Evidence at protein level	Evidence at protein level	Tissue enhanced	Detected in all		brain: 479.5	Cell type enriched	Detected in all	10	Late spermatids: 3577.4	Low cancer specificity	Detected in all			Low region specificity	Detected in all			Low immune cell specificity	Detected in all			Low lineage specificity	Detected in all			Low cancer specificity	Detected in all			Testis - Spermatogonia	Low region specificity	Detected in all			Low region specificity	Detected in all
DIRAS1	Di-Ras1, GBTS1, RIG	ENSG00000176490	DIRAS family GTPase 1	O95057	19	2714567-2721372	Predicted intracellular proteins				Evidence at protein level	Evidence at transcript level	Evidence at protein level	Evidence at protein level	Tissue enhanced	Detected in many		brain: 91.6;heart muscle: 101.6;tongue: 49.8	Cell type enhanced	Detected in many		Distal tubular cells: 12.3;Excitatory neurons: 19.7;Horizontal cells: 48.5;Inhibitory neurons: 24.8;Sertoli cells: 16.3	Cancer enhanced	Detected in many		glioma: 17.4;melanoma: 13.7	Low region specificity	Detected in all			Not detected in immune cells	Not detected			Not detected	Not detected			Low cancer specificity	Detected in many			Adipose visceral - Mesothelial cells, Testis - Sertoli cells	Low region specificity	Detected in all			Low region specificity	Detected in all
MRPS9	MRP-S9, RPMS9, S9mt	ENSG00000135972	Mitochondrial ribosomal protein S9	P82933	2	105038069-105099960	Plasma proteins, Predicted intracellular proteins, Ribosomal proteins		Ribonucleoprotein, Ribosomal protein		Evidence at protein level	Evidence at protein level	Evidence at protein level	Evidence at protein level	Low tissue specificity	Detected in all			Cell type enhanced	Detected in all		Cardiomyocytes: 146.4	Low cancer specificity	Detected in all			Low region specificity	Detected in all			Low immune cell specificity	Detected in all			Low lineage specificity	Detected in all			Low cancer specificity	Detected in all			Heart muscle - Cardiomyocytes, Testis - Early spermatids	Low region specificity	Detected in all			Low region specificity	Detected in all
ABCA7	ABCX	ENSG00000064687	ATP binding cassette subfamily A member 7	Q8IZY2	19	1039997-1065572	Disease related genes, Enzymes, Human disease related genes, Potential drug targets, Predicted intracellular proteins, Predicted membrane proteins, Transporters	Lipid transport, Phagocytosis, Transport	Translocase	Alzheimer disease, Amyloidosis, Neurodegeneration	Evidence at protein level	Evidence at protein level	Evidence at protein level	Evidence at protein level	Tissue enhanced	Detected in many		pituitary gland: 28.0	Group enriched	Detected in many	4	Alveolar cells type 1: 128.3;Bipolar cells: 112.4;Cone photoreceptor cells: 115.5;Extravillous trophoblasts: 366.9;Rod photoreceptor cells: 239.4	Low cancer specificity	Detected in all			Low region specificity	Detected in all			Low immune cell specificity	Detected in many			Low lineage specificity	Detected in many			Low cancer specificity	Detected in many				Low region specificity	Detected in all			Low region specificity	Detected in all
ABHD10	FLJ11342	ENSG00000144827	Abhydrolase domain containing 10, depalmitoylase	Q9NUJ1	3	111979010-111993368	Enzymes, Predicted intracellular proteins		Hydrolase		Evidence at protein level	Evidence at protein level	Evidence at protein level	Evidence at protein level	Low tissue specificity	Detected in all			Low cell type specificity	Detected in many			Low cancer specificity	Detected in all			Low region specificity	Detected in all			Low immune cell specificity	Detected in all			Low lineage specificity	Detected in all			Low cancer specificity	Detected in all			Heart muscle - Cardiomyocytes, Thyroid - Thyroid glandular cells	Low region specificity	Detected in all			Low region specificity	Detected in all
ALDH16A1	MGC10204	ENSG00000161618	Aldehyde dehydrogenase 16 family member A1	Q8IZ83	19	49453225-49471050	Plasma proteins, Predicted membrane proteins				Evidence at protein level	Evidence at transcript level	Evidence at protein level	Evidence at protein level	Low tissue specificity	Detected in many			Low cell type specificity	Detected in many			Low cancer specificity	Detected in all			Low region specificity	Detected in all			Low immune cell specificity	Detected in all			Low lineage specificity	Detected in all			Low cancer specificity	Detected in all				Low region specificity	Detected in all			Low region specificity	Detected in all
ANAPC4	APC4	ENSG00000053900	Anaphase promoting complex subunit 4	Q9UJX5	4	25377263-25418498	Predicted intracellular proteins	Cell cycle, Cell division, Mitosis, Ubl conjugation pathway			Evidence at protein level	Evidence at transcript level	Evidence at protein level	Evidence at protein level	Low tissue specificity	Detected in all			Cell type enhanced	Detected in all		Ciliated cells: 104.0;Glandular and luminal cells: 71.2	Low cancer specificity	Detected in all			Low region specificity	Detected in all			Low immune cell specificity	Detected in all			Low lineage specificity	Detected in all			Low cancer specificity	Detected in all				Low region specificity	Detected in all			Low region specificity	Detected in all
ANKH	ANK, CCAL2, CMDJ, CPPDD, HANK, SLC62A1	ENSG00000154122	ANKH inorganic pyrophosphate transport regulator	Q9HCJ1	5	14704800-14871778	Disease related genes, Human disease related genes, Potential drug targets, Predicted membrane proteins, Transporters	Phosphate transport, Transport		Deafness, Disease variant	Evidence at protein level	Evidence at transcript level	Evidence at protein level	Evidence at protein level	Low tissue specificity	Detected in all			Cell type enhanced	Detected in many		Hofbauer cells: 193.2;Inhibitory neurons: 205.0;Oligodendrocytes: 243.4;Oocytes: 574.2	Low cancer specificity	Detected in all			Low region specificity	Detected in all			Low immune cell specificity	Detected in many			Low lineage specificity	Detected in many			Low cancer specificity	Detected in all			Prostate - Prostate glandular cells, Skeletal muscle - Skeletal myocytes	Low region specificity	Detected in all			Low region specificity	Detected in all
APBA2	D15S1518E, HsT16821, LIN-10, MGC:14091, MINT2, X11L	ENSG00000034053	Amyloid beta precursor protein binding family A member 2	Q99767	15	28884483-29118315	Predicted intracellular proteins, Transporters	Protein transport, Transport			Evidence at protein level	Evidence at protein level	Evidence at protein level	Evidence at protein level	Tissue enriched	Detected in many	9	brain: 89.8	Cell type enhanced	Detected in many		Astrocytes: 50.5;Excitatory neurons: 137.9;Horizontal cells: 53.5;Inhibitory neurons: 101.8;NK-cells: 65.9;Oligodendrocyte precursor cells: 91.0;Oligodendrocytes: 69.0	Cancer enhanced	Detected in many		glioma: 17.5	Low region specificity	Detected in all			Immune cell enhanced	Detected in some		naive CD4 T-cell: 4.5;naive CD8 T-cell: 5.0	Lineage enriched	Detected in many	5	T-cells: 5.0	Cancer enhanced	Detected in many		Neuroblastoma: 11.3	Adipose visceral - T-cells, Kidney - T-cells, Stomach - T-cells, Testis - Spermatogonia	Low region specificity	Detected in all			Low region specificity	Detected in all
ARAF	ARAF1	ENSG00000078061	A-Raf proto-oncogene, serine/threonine kinase	P10398	X	47561205-47571908	Enzymes, Human disease related genes, Plasma proteins, Predicted intracellular proteins		Kinase, Serine/threonine-protein kinase, Transferase	Proto-oncogene	Evidence at protein level	Evidence at protein level	Evidence at protein level	Evidence at protein level	Low tissue specificity	Detected in all			Low cell type specificity	Detected in all			Low cancer specificity	Detected in all			Low region specificity	Detected in all			Low immune cell specificity	Detected in all			Low lineage specificity	Detected in all			Low cancer specificity	Detected in all			Liver - Hepatocytes	Low region specificity	Detected in all			Low region specificity	Detected in all
ARHGEF5	GEF5, P60, TIM, TIM1	ENSG00000050327	Rho guanine nucleotide exchange factor 5	Q12774	7	144355288-144380632	Predicted intracellular proteins		Guanine-nucleotide releasing factor	Proto-oncogene	Evidence at protein level	Evidence at protein level	Evidence at protein level	Evidence at protein level	Tissue enhanced	Detected in many		skin 1: 45.6	Cell type enhanced	Detected in many		Distal enterocytes: 60.7	Low cancer specificity	Detected in many			Low region specificity	Detected in all			Immune cell enhanced	Detected in single		T-reg: 1.8	Low lineage specificity	Detected in single			Low cancer specificity	Detected in many			Adipose visceral - Mesothelial cells, Stomach - Gastric mucous cells, Thyroid - Thyroid glandular cells	Low region specificity	Detected in many			Not detected	Not detected
ATP5F1E	ATP5E	ENSG00000124172	ATP synthase F1 subunit epsilon	P56381	20	59025475-59032345	Disease related genes, Human disease related genes, Metabolic proteins, Predicted intracellular proteins	ATP synthesis, Hydrogen ion transport, Ion transport, Transport	Hydrolase	Disease variant, Primary mitochondrial disease	Evidence at protein level	Evidence at transcript level	Evidence at protein level	Evidence at protein level	Low tissue specificity	Detected in all			Cell type enhanced	Detected in many		Proximal tubular cells: 4535.7	Low cancer specificity	Detected in all			Low region specificity	Detected in all			Low immune cell specificity	Detected in all			Low lineage specificity	Detected in all			Low cancer specificity	Detected in all			Breast - Adipocytes (Breast), Heart muscle - Cardiomyocytes	Low region specificity	Detected in all			Low region specificity	Detected in all
ATRAID	APR3, C2orf28, HSPC013, p18	ENSG00000138085	All-trans retinoic acid induced differentiation factor	Q6UW56	2	27212041-27217178	Predicted intracellular proteins, Predicted membrane proteins	Differentiation			Evidence at protein level	Evidence at transcript level	Evidence at protein level	Evidence at protein level	Low tissue specificity	Detected in all			Low cell type specificity	Detected in all			Low cancer specificity	Detected in all			Low region specificity	Detected in all			Low immune cell specificity	Detected in all			Low lineage specificity	Detected in all			Low cancer specificity	Detected in all			Testis - Early spermatids, Thyroid - Thyroid glandular cells	Low region specificity	Detected in all			Low region specificity	Detected in all
BANP	BEND1, DKFZp761H172, FLJ10177, FLJ20538, SMAR1, SMARBP1	ENSG00000172530	BTG3 associated nuclear protein	Q8N9N5	16	87949244-88077318	Predicted intracellular proteins	Cell cycle, Transcription, Transcription regulation	Chromatin regulator, Developmental protein, DNA-binding, Repressor	Tumor suppressor	Evidence at protein level	Evidence at protein level	Evidence at protein level	Evidence at protein level	Low tissue specificity	Detected in all			Cell type enhanced	Detected in many		dendritic cells: 92.3;Oocytes: 126.5;Syncytiotrophoblasts: 69.8	Low cancer specificity	Detected in all			Low region specificity	Detected in all			Low immune cell specificity	Detected in all			Low lineage specificity	Detected in all			Low cancer specificity	Detected in all				Low region specificity	Detected in all			Low region specificity	Detected in all
BIN2	BRAP-1	ENSG00000110934	Bridging integrator 2	Q9UBW5	12	51281038-51324668	Plasma proteins, Predicted intracellular proteins				Evidence at protein level	Evidence at protein level	Evidence at protein level	Evidence at protein level	Tissue enhanced	Detected in many		bone marrow: 100.1;lymphoid tissue: 47.5	Cell type enhanced	Detected in many		Cytotrophoblasts: 106.0;Extravillous trophoblasts: 198.4;monocytes: 156.3;NK-cells: 415.5;Syncytiotrophoblasts: 145.0;T-cells: 151.6	Low cancer specificity	Detected in all			Low region specificity	Detected in all			Low immune cell specificity	Detected in all			Low lineage specificity	Detected in all			Group enriched	Detected in some	5	Leukemia: 55.4;Myeloma: 48.7	Kidney - T-cells, Lung - Neutrophil_2, Testis - Early spermatids, Thyroid - T-cells	Low region specificity	Detected in all			Low region specificity	Detected in all
C1orf52	FLJ44982, gm117	ENSG00000162642	Chromosome 1 open reading frame 52	Q8N6N3	1	85249953-85259672	Predicted intracellular proteins				Evidence at protein level	Evidence at protein level	Evidence at protein level	Evidence at protein level	Low tissue specificity	Detected in all			Low cell type specificity	Detected in all			Low cancer specificity	Detected in all			Low region specificity	Detected in all			Low immune cell specificity	Detected in all			Low lineage specificity	Detected in all			Low cancer specificity	Detected in all				Low region specificity	Detected in all			Low region specificity	Detected in all
CAPS	CAPS1, MGC126562	ENSG00000105519	Calcyphosine	Q13938	19	5912339-5916211	Predicted intracellular proteins				Evidence at protein level	Evidence at protein level	Evidence at protein level	Evidence at protein level	Tissue enhanced	Detected in all		fallopian tube: 323.5	Cell type enriched	Detected in many	6	Ciliated cells: 2457.1	Cancer enriched	Detected in all	5	endometrial cancer: 171.3	Low region specificity	Detected in all			Low immune cell specificity	Detected in many			Low lineage specificity	Detected in many			Cancer enhanced	Detected in all		breast cancer: 76.6	Lung - Respiratory ciliated cells					Low region specificity	Detected in all
CASTOR2	GATSL1, GATSL2	ENSG00000274070	Cytosolic arginine sensor for mTORC1 subunit 2	A6NHX0	7	74964705-75031528	Predicted intracellular proteins				Evidence at protein level	Evidence at transcript level	Evidence at protein level	Evidence at protein level	Group enriched	Detected in many	4	skeletal muscle: 46.8;tongue: 25.2	Cell type enhanced	Detected in many		Cardiomyocytes: 94.4;Horizontal cells: 57.3;Syncytiotrophoblasts: 38.2	Cancer enhanced	Detected in all		testis cancer: 11.6	Low region specificity	Detected in all			Low immune cell specificity	Detected in some			Low lineage specificity	Detected in single			Low cancer specificity	Detected in all			Testis - Spermatogonia	Low region specificity	Detected in all			Low region specificity	Detected in all
CCDC32	C15orf57, MGC20481	ENSG00000128891	Coiled-coil domain containing 32	Q9BV29	15	40528683-40565054	Disease related genes, Human disease related genes, Predicted intracellular proteins	Cilium biogenesis/degradation		Ciliopathy	Evidence at protein level	Evidence at transcript level	Evidence at protein level	Evidence at protein level	Low tissue specificity	Detected in all			Low cell type specificity	Detected in all			Low cancer specificity	Detected in all			Low region specificity	Detected in all			Low immune cell specificity	Detected in all			Low lineage specificity	Detected in all			Low cancer specificity	Detected in all				Low region specificity	Detected in all			Low region specificity	Detected in all
CCDC69	DKFZP434C171, FLJ13705	ENSG00000198624	Coiled-coil domain containing 69	A6NI79	5	151181052-151224093	Predicted intracellular proteins				Evidence at protein level	Evidence at protein level	Evidence at protein level	Evidence at protein level	Tissue enhanced	Detected in all		skeletal muscle: 340.6	Cell type enhanced	Detected in many		Cardiomyocytes: 142.6;dendritic cells: 177.9;monocytes: 126.8;NK-cells: 135.5;Plasma cells: 142.0	Low cancer specificity	Detected in all			Low region specificity	Detected in all			Low immune cell specificity	Detected in all			Low lineage specificity	Detected in all			Group enriched	Detected in many	9	Leukemia: 41.0;lymphoma: 129.6;Myeloma: 60.0	Adipose subcutaneous - Adipocytes (Subcutaneous), Adipose visceral - Adipocytes (Visceral), Breast - Adipocytes (Breast), Liver - Hepatocytes, Prostate - Smooth muscle cells, Skin - Macrophages	Region enhanced	Detected in some		cerebellum: 4.8	Low region specificity	Detected in all
CCDC74B	DKFZp434E2321	ENSG00000152076	Coiled-coil domain containing 74B	Q96LY2	2	130139287-130145134	Predicted intracellular proteins				Evidence at protein level	Evidence at transcript level	Evidence at protein level	Evidence at protein level	Tissue enhanced	Detected in many		testis: 53.8	Cell type enhanced	Detected in many		Ciliated cells: 65.4;Early spermatids: 308.3;Late spermatids: 166.6;Spermatocytes: 123.4	Low cancer specificity	Detected in many			Low region specificity	Detected in all			Not detected in immune cells	Not detected			Not detected	Not detected			Cancer enhanced	Detected in many		prostate cancer: 19.8	Lung - Respiratory ciliated cells, Testis - Early spermatids
CCDC9	DKFZP586M1019	ENSG00000105321	Coiled-coil domain containing 9	Q9Y3X0	19	47255980-47273701	Plasma proteins, Predicted intracellular proteins				Evidence at protein level	Evidence at protein level	Evidence at protein level	Evidence at protein level	Low tissue specificity	Detected in all			Cell type enriched	Detected in many	8	Late spermatids: 450.8	Low cancer specificity	Detected in all			Low region specificity	Detected in all			Low immune cell specificity	Detected in many			Low lineage specificity	Detected in many			Low cancer specificity	Detected in all			Testis - Late spermatids	Low region specificity	Detected in all			Low region specificity	Detected in all
CCNJL	FLJ14166	ENSG00000135083	Cyclin J like	Q8IV13	5	160249083-160345396	Predicted intracellular proteins		Cyclin		Evidence at protein level	Evidence at protein level	Evidence at protein level	Evidence at protein level	Tissue enhanced	Detected in many		brain: 11.4	Cell type enhanced	Detected in many		Alveolar cells type 1: 16.4;Alveolar cells type 2: 33.9;Intestinal goblet cells: 33.1;Paneth cells: 31.9	Low cancer specificity	Detected in many			Region enriched	Detected in all	4	cerebellum: 38.9	Group enriched	Detected in some	17	neutrophil: 12.5;NK-cell: 4.0	Group enriched	Detected in many	83	granulocytes: 12.5;NK-cells: 4.0	Low cancer specificity	Detected in many			Lung - Alveolar cells type 2, Stomach - Parietal cells, Testis - Sertoli cells	Low region specificity	Detected in many			Low region specificity	Detected in many
CDC42EP2	BORG1, CEP2	ENSG00000149798	CDC42 effector protein 2	O14613	11	65314866-65322417	Predicted intracellular proteins	Cell shape			Evidence at protein level	Evidence at protein level	Evidence at protein level	Evidence at protein level	Low tissue specificity	Detected in many			Cell type enhanced	Detected in some		Basal squamous epithelial cells: 6.4;Fibroblasts: 5.2;Gastric mucus-secreting cells: 7.1;Macrophages: 10.9;Oligodendrocytes: 9.9;Squamous epithelial cells: 3.0	Low cancer specificity	Detected in all			Low region specificity	Detected in all			Group enriched	Detected in many	10	classical monocyte: 50.8;intermediate monocyte: 120.0;neutrophil: 172.5;non-classical monocyte: 90.7	Group enriched	Detected in many	13	granulocytes: 172.5;monocytes: 120.0	Low cancer specificity	Detected in all			Adipose subcutaneous - Adipocytes (Subcutaneous), Breast - Adipocytes (Breast)	Low region specificity	Detected in all			Low region specificity	Detected in all
CHRND	ACHRD	ENSG00000135902	Cholinergic receptor nicotinic delta subunit	Q07001	2	232525993-232536667	Disease related genes, Human disease related genes, Potential drug targets, Predicted intracellular proteins, Predicted membrane proteins, Transporters	Ion transport, Transport	Ion channel, Ligand-gated ion channel, Receptor	Congenital myasthenic syndrome, Disease variant	Evidence at protein level	Evidence at protein level	Evidence at protein level	Evidence at protein level	Tissue enriched	Detected in some	9	skeletal muscle: 55.6	Cell type enriched	Detected in some	10	Skeletal myocytes: 33.2	Cancer enriched	Detected in single	7	head and neck cancer: 1.5	Not detected	Not detected			Not detected in immune cells	Not detected			Not detected	Not detected			Cancer enriched	Detected in single	27	Sarcoma: 23.7		Not detected	Not detected			Low region specificity	Detected in all
CLUL1		ENSG00000079101	Clusterin like 1	Q15846	18	596988-650334	Predicted intracellular proteins, Predicted secreted proteins				Evidence at protein level	Evidence at protein level	Evidence at transcript level	Evidence at protein level	Tissue enriched	Detected in many	10	retina: 288.9	Cell type enriched	Detected in many	4	Rod photoreceptor cells: 322.2	Low cancer specificity	Detected in many			Low region specificity	Detected in all			Not detected in immune cells	Not detected			Not detected	Not detected			Low cancer specificity	Detected in all			Adipose visceral - Mesothelial cells, Prostate - Prostate glandular cells, Thyroid - Thyroid glandular cells					Not detected	Not detected
CNN3		ENSG00000117519	Calponin 3	Q15417	1	94896949-94927223	Plasma proteins, Predicted intracellular proteins		Actin-binding, Calmodulin-binding		Evidence at protein level	Evidence at protein level	Evidence at protein level	Evidence at protein level	Low tissue specificity	Detected in all			Cell type enhanced	Detected in many		Proximal tubular cells: 547.6	Cancer enhanced	Detected in all		glioma: 315.3	Low region specificity	Detected in all			Immune cell enhanced	Detected in many		naive B-cell: 10.6;naive CD4 T-cell: 11.6	Group enriched	Detected in many	12	B-cells: 10.6;T-cells: 11.6	Low cancer specificity	Detected in all			Kidney - Endothelial cells, Skin - Endothelial cells	Low region specificity	Detected in all			Low region specificity	Detected in all
CNOT3	KIAA0691, LENG2, NOT3, NOT3H	ENSG00000088038	CCR4-NOT transcription complex subunit 3	O75175	19	54137749-54155681	Cancer-related genes, Disease related genes, Human disease related genes, Predicted intracellular proteins	RNA-mediated gene silencing, Transcription, Transcription regulation, Translation regulation	Developmental protein, Repressor	Cancer-related genes, Disease variant, Intellectual disability	Evidence at protein level	Evidence at transcript level	Evidence at protein level	Evidence at protein level	Low tissue specificity	Detected in all			Low cell type specificity	Detected in all			Low cancer specificity	Detected in all			Low region specificity	Detected in all			Low immune cell specificity	Detected in many			Low lineage specificity	Detected in many			Low cancer specificity	Detected in all			Testis - Spermatogonia	Low region specificity	Detected in all			Low region specificity	Detected in all
COL11A2	DFNA13, DFNB53, HKE5	ENSG00000204248	Collagen type XI alpha 2 chain	P13942	6	33162681-33192499	Disease related genes, Human disease related genes, Plasma proteins, Predicted intracellular proteins, Predicted secreted proteins			Deafness, Disease variant, Dwarfism, Non-syndromic deafness, Stickler syndrome	Evidence at protein level	Evidence at transcript level	Evidence at protein level	Evidence at protein level	Group enriched	Detected in many	4	brain: 14.9;pituitary gland: 22.8;testis: 7.8	Cell type enhanced	Detected in some		Astrocytes: 8.1;Early spermatids: 7.1;Horizontal cells: 5.7;Late spermatids: 5.7;Muller glia cells: 5.0;Oligodendrocytes: 6.2	Cancer enriched	Detected in many	8	melanoma: 13.3	Low region specificity	Detected in many			Not detected in immune cells	Not detected			Not detected	Not detected			Group enriched	Detected in some	4	Bone cancer: 2.7;skin cancer: 1.7	Testis - Late spermatids	Low region specificity	Detected in all			Low region specificity	Detected in all
COL5A3		ENSG00000080573	Collagen type V alpha 3 chain	P25940	19	9959561-10010504	Cancer-related genes, Predicted secreted proteins			Cancer-related genes	Evidence at protein level	Evidence at transcript level	Evidence at protein level	Evidence at protein level	Low tissue specificity	Detected in many			Cell type enriched	Detected in many	6	Astrocytes: 484.0	Low cancer specificity	Detected in all			Low region specificity	Detected in all			Not detected in immune cells	Not detected			Not detected	Not detected			Cancer enhanced	Detected in many		Brain cancer: 9.2;Sarcoma: 8.1;skin cancer: 7.1	Breast - Adipocytes (Breast), Kidney - Fibroblasts	Low region specificity	Detected in single			Low region specificity	Detected in all
CRHR2	CRF-RB, CRF2, HM-CRF	ENSG00000106113	Corticotropin releasing hormone receptor 2	Q13324	7	30651942-30700129	G-protein coupled receptors, Predicted membrane proteins, Predicted secreted proteins		G-protein coupled receptor, Receptor, Transducer		Evidence at protein level	Evidence at protein level	Evidence at protein level	Evidence at protein level	Tissue enriched	Detected in some	5	choroid plexus: 21.6	Group enriched	Detected in some	4	Excitatory neurons: 8.0;Horizontal cells: 11.3;Inhibitory neurons: 4.7	Not detected	Not detected			Region enhanced	Detected in all		choroid plexus: 48.3	Not detected in immune cells	Not detected			Not detected	Not detected			Cancer enriched	Detected in single	6	thyroid cancer: 5.5		Region enhanced	Detected in many		basal ganglia: 8.1	Low region specificity	Detected in many
CUX2	CDP2, CUTL2, KIAA0293	ENSG00000111249	Cut like homeobox 2	O14529	12	111034165-111350554	Disease related genes, Human disease related genes, Plasma proteins, Predicted intracellular proteins, Predicted membrane proteins, Transcription factors	Transcription, Transcription regulation	DNA-binding	Disease variant, Epilepsy	Evidence at protein level	Evidence at transcript level	Evidence at protein level	Evidence at protein level	Tissue enhanced	Detected in some		brain: 14.0;choroid plexus: 10.6;liver: 19.9;prostate: 11.0	Cell type enhanced	Detected in some		dendritic cells: 54.0;Excitatory neurons: 170.1;Hepatocytes: 48.3;Inhibitory neurons: 69.7;Prostatic glandular cells: 27.7	Group enriched	Detected in some	4	liver cancer: 5.2;prostate cancer: 11.2	Low region specificity	Detected in all			Immune cell enriched	Detected in single	70	plasmacytoid DC: 7.0	Lineage enriched	Detected in single	70	dendritic cells: 7.0	Cancer enhanced	Detected in some		Bone cancer: 8.6;lymphoma: 7.0;Neuroblastoma: 13.8	Prostate - Prostate glandular cells, Skin - Sebaceous gland cells	Low region specificity	Detected in all			Low region specificity	Detected in all
DCUN1D3	DKFZp686O0290, FLJ41725, MGC48972, SCCRO3	ENSG00000188215	Defective in cullin neddylation 1 domain containing 3	Q8IWE4	16	20854925-20900358	Predicted intracellular proteins				Evidence at protein level	Evidence at protein level	Evidence at protein level	Evidence at protein level	Low tissue specificity	Detected in all			Cell type enhanced	Detected in many		Late spermatids: 61.4	Low cancer specificity	Detected in all			Low region specificity	Detected in all			Low immune cell specificity	Detected in single			Low lineage specificity	Detected in single			Low cancer specificity	Detected in all				Low region specificity	Detected in all			Low region specificity	Detected in all
DRC1	C2orf39, CCDC164, CILD21, FLJ32660, MGC16372	ENSG00000157856	Dynein regulatory complex subunit 1	Q96MC2	2	26401920-26456711	Disease related genes, Human disease related genes, Predicted intracellular proteins			Ciliopathy, Primary ciliary dyskinesia	Evidence at protein level	Evidence at transcript level	Evidence at transcript level	Evidence at protein level	Group enriched	Detected in some	6	choroid plexus: 23.7;fallopian tube: 38.0;testis: 20.2	Group enriched	Detected in some	5	Ciliated cells: 122.4;Early spermatids: 110.6;Late spermatids: 326.5	Cancer enhanced	Detected in many		endometrial cancer: 4.3	Low region specificity	Detected in all			Immune cell enriched	Detected in single	89	neutrophil: 8.9	Lineage enriched	Detected in single	89	granulocytes: 8.9	Cancer enhanced	Detected in single		Bile duct cancer: 2.9	Colon - Enteric glia cells, Lung - Respiratory ciliated cells, Testis - Early spermatids, Testis - Late spermatids	Low region specificity	Detected in all			Region enhanced	Detected in many
EBF2	COE2, FLJ11500	ENSG00000221818	EBF transcription factor 2	Q9HAK2	8	25841725-26045413	Predicted intracellular proteins, Transcription factors	Transcription, Transcription regulation	Activator, Developmental protein, DNA-binding		Evidence at protein level	Evidence at transcript level	Evidence at protein level	Evidence at protein level	Tissue enhanced	Detected in many		adipose tissue: 17.2	Cell type enhanced	Detected in some		Adipocytes: 9.2;Fibroblasts: 30.7;Microglial cells: 12.5;Oocytes: 17.6;Sertoli cells: 10.9;Skeletal myocytes: 8.8;Smooth muscle cells: 37.2	Cancer enhanced	Detected in many		renal cancer: 1.8	Low region specificity	Detected in many			Not detected in immune cells	Not detected			Not detected	Not detected			Cancer enriched	Detected in some	16	Sarcoma: 21.9	Adipose subcutaneous - Endothelial cells, Breast - Endothelial cells, Heart muscle - Fibroblasts	Group enriched	Detected in many	4	basal ganglia: 5.7;cerebellum: 3.1;hypothalamus: 2.0;midbrain: 4.4;pons and medulla: 2.8	Region enriched	Detected in many
EDA	ED1, ED1-A1, ED1-A2, EDA-A1, EDA-A2, EDA1, EDA2, HED, ODT1, XHED, XLHED	ENSG00000158813	Ectodysplasin A	Q92838	X	69616067-70039472	Disease related genes, Human disease related genes, Predicted intracellular proteins, Predicted membrane proteins, Predicted secreted proteins	Differentiation	Developmental protein	Disease variant, Ectodermal dysplasia	Evidence at protein level	Evidence at protein level	Evidence at protein level	Evidence at protein level	Low tissue specificity	Detected in many			Cell type enhanced	Detected in many		Microglial cells: 80.5;Oligodendrocyte precursor cells: 28.3;Oligodendrocytes: 42.7	Low cancer specificity	Detected in many			Low region specificity	Detected in all			Immune cell enhanced	Detected in some		intermediate monocyte: 1.2;MAIT T-cell: 1.3	Group enriched	Detected in many	5	monocytes: 1.2;T-cells: 1.3	Cancer enhanced	Detected in many		prostate cancer: 6.1	Skeletal muscle - Fibroblasts, Thyroid - Thyroid glandular cells	Low region specificity	Detected in all			Low region specificity	Detected in many
EHBP1L1	DKFZp762C186, TANGERIN	ENSG00000173442	EH domain binding protein 1 like 1	Q8N3D4	11	65576046-65592650	Predicted intracellular proteins				Evidence at protein level	Evidence at protein level	Evidence at protein level	Evidence at protein level	Tissue enhanced	Detected in many		skeletal muscle: 246.6	Cell type enhanced	Detected in many		Kupffer cells: 78.6;Macrophages: 77.5;monocytes: 157.2;Skeletal myocytes: 169.8	Low cancer specificity	Detected in all			Low region specificity	Detected in all			Not detected in immune cells	Not detected			Not detected	Not detected			Low cancer specificity	Detected in all			Breast - Smooth muscle cells, Prostate - Smooth muscle cells	Low region specificity	Detected in all			Low region specificity	Detected in all
EIF3A	EIF3, eIF3-p170, eIF3-theta, EIF3S10, KIAA0139, TIF32	ENSG00000107581	Eukaryotic translation initiation factor 3 subunit A	Q14152	10	119033670-119080823	Predicted intracellular proteins	Host-virus interaction, Protein biosynthesis	Initiation factor, RNA-binding		Evidence at protein level	Evidence at protein level	Evidence at protein level	Evidence at protein level	Low tissue specificity	Detected in all			Cell type enhanced	Detected in all		Cardiomyocytes: 645.6	Low cancer specificity	Detected in all			Low region specificity	Detected in all			Low immune cell specificity	Detected in all			Low lineage specificity	Detected in all			Low cancer specificity	Detected in all				Low region specificity	Detected in all			Low region specificity	Detected in all
EIF3I	eIF3-beta, eIF3-p36, EIF3S2, TRIP-1	ENSG00000084623	Eukaryotic translation initiation factor 3 subunit I	Q13347	1	32221077-32245397	Predicted intracellular proteins	Protein biosynthesis	Initiation factor		Evidence at protein level	Evidence at protein level	Evidence at protein level	Evidence at protein level	Low tissue specificity	Detected in all			Low cell type specificity	Detected in all			Low cancer specificity	Detected in all			Low region specificity	Detected in all			Low immune cell specificity	Detected in all			Low lineage specificity	Detected in all			Low cancer specificity	Detected in all				Low region specificity	Detected in all
EMILIN2	FLJ33200, FOAP-10	ENSG00000132205	Elastin microfibril interfacer 2	Q9BXX0	18	2847006-2916003	Plasma proteins, Predicted secreted proteins	Cell adhesion			Evidence at protein level	Evidence at protein level	Evidence at protein level	Evidence at protein level	Tissue enhanced	Detected in many		parathyroid gland: 73.7	Cell type enhanced	Detected in many		Endometrial stromal cells: 100.7;granulocytes: 124.6;Hofbauer cells: 70.9;Langerhans cells: 118.5;Macrophages: 110.5;monocytes: 231.1	Low cancer specificity	Detected in all			Low region specificity	Detected in all			Immune cell enhanced	Detected in some		basophil: 5.5	Low lineage specificity	Detected in many			Cancer enhanced	Detected in many		testis cancer: 23.6	Adipose subcutaneous - Macrophages, Colon - Macrophages, Lung - Macrophages, Skeletal muscle - Macrophages, Skin - Fibroblast_2	Low region specificity	Detected in all			Region enhanced	Detected in many
ENO3		ENSG00000108515	Enolase 3	P13929	17	4948092-4957131	Candidate cardiovascular disease genes, Disease related genes, Enzymes, Human disease related genes, Metabolic proteins, Plasma proteins, Potential drug targets, Predicted intracellular proteins	Glycolysis	Lyase	Disease variant, Glycogen storage disease	Evidence at protein level	Evidence at protein level	Evidence at protein level	Evidence at protein level	Group enriched	Detected in all	25	skeletal muscle: 14241.5;tongue: 10348.2	Group enriched	Detected in many	36	Cardiomyocytes: 891.6;Skeletal myocytes: 2729.3	Low cancer specificity	Detected in all			Low region specificity	Detected in all			Low immune cell specificity	Detected in all			Low lineage specificity	Detected in all			Low cancer specificity	Detected in all			Heart muscle - Cardiomyocytes, Skeletal muscle - Skeletal myocytes	Low region specificity	Detected in all			Low region specificity	Detected in all
ESX1	ESX1L, ESXR1	ENSG00000123576	ESX homeobox 1	Q8N693	X	104250038-104254933	Predicted intracellular proteins, Transcription factors	Transcription, Transcription regulation	DNA-binding, Repressor		Evidence at protein level	Evidence at protein level	Evidence at protein level	Evidence at protein level	Tissue enriched	Detected in single	69	testis: 8.6	Cell type enriched	Detected in some	8	Spermatogonia: 109.5	Cancer enriched	Detected in single	5	testis cancer: 0.8	Not detected	Not detected			Not detected in immune cells	Not detected			Not detected	Not detected			Cancer enriched	Detected in some	4	Adrenocortical cancer: 4.7	Testis - Spermatogonia	Not detected	Not detected
FAM156B	TMEM29B	ENSG00000179304	Family with sequence similarity 156 member B	Q8NDB6	X	52891306-52908560	Predicted intracellular proteins				Evidence at protein level	Evidence at protein level	Evidence at protein level	Evidence at protein level	Low tissue specificity	Detected in all			Cell type enhanced	Detected in single		Syncytiotrophoblasts: 1.4	Not detected	Not detected			Low region specificity	Detected in all			Low immune cell specificity	Detected in many			Low lineage specificity	Detected in many			Low cancer specificity	Detected in all
FAM53C	C5orf6	ENSG00000120709	Family with sequence similarity 53 member C	Q9NYF3	5	138331935-138349729	Predicted intracellular proteins				Evidence at protein level	Evidence at transcript level	Evidence at protein level	Evidence at protein level	Tissue enhanced	Detected in all		bone marrow: 83.5	Group enriched	Detected in all	5	Early spermatids: 250.0;Late spermatids: 600.1	Low cancer specificity	Detected in all			Low region specificity	Detected in all			Immune cell enriched	Detected in many	5	neutrophil: 29.5	Lineage enriched	Detected in all	6	granulocytes: 29.5	Low cancer specificity	Detected in all			Testis - Late spermatids	Low region specificity	Detected in all			Low region specificity	Detected in all
FAU	asr1, FLJ22986, Fub1, Fubi, MNSFbeta, RPS30, S30	ENSG00000149806	FAU ubiquitin like and ribosomal protein S30 fusion	P62861	11	65120630-65122177	Predicted intracellular proteins, Ribosomal proteins		Ribonucleoprotein, Ribosomal protein		Evidence at protein level	Evidence at protein level	Evidence at protein level	Evidence at protein level	Low tissue specificity	Detected in all			Low cell type specificity	Detected in all			Low cancer specificity	Detected in all			Low region specificity	Detected in all			Low immune cell specificity	Detected in all			Low lineage specificity	Detected in all			Low cancer specificity	Detected in all				Low region specificity	Detected in all			Low region specificity	Detected in all
FBXW4	dactylin, Fbw4, SHFM3	ENSG00000107829	F-box and WD repeat domain containing 4	P57775	10	101610664-101695295	Disease related genes, Predicted intracellular proteins	Ubl conjugation pathway, Wnt signaling pathway	Developmental protein		Evidence at protein level	Evidence at protein level	Evidence at protein level	Evidence at protein level	Low tissue specificity	Detected in all			Low cell type specificity	Detected in many			Low cancer specificity	Detected in all			Low region specificity	Detected in all			Low immune cell specificity	Detected in many			Low lineage specificity	Detected in all			Low cancer specificity	Detected in all			Breast - Breast glandular cells	Low region specificity	Detected in all			Low region specificity	Detected in all
FCHO1	KIAA0290	ENSG00000130475	FCH and mu domain containing endocytic adaptor 1	O14526	19	17747718-17788568	Disease related genes, Human disease related genes, Predicted intracellular proteins	Endocytosis		Disease variant	Evidence at protein level	Evidence at protein level	Evidence at protein level	Evidence at protein level	Tissue enhanced	Detected in many		brain: 24.8;lymphoid tissue: 15.6;skin 1: 21.0	Cell type enhanced	Detected in many		dendritic cells: 19.2;Langerhans cells: 17.5;Mesothelial cells: 17.0;Oligodendrocytes: 43.6	Low cancer specificity	Detected in many			Low region specificity	Detected in all			Low immune cell specificity	Detected in all			Low lineage specificity	Detected in all			Group enriched	Detected in many	7	Leukemia: 23.4;lymphoma: 29.2;Myeloma: 22.3	Adipose subcutaneous - Macrophages, Colon - T-cells, Kidney - T-cells, Prostate - T-cells, Skin - Keratinocyte (granular), Testis - Spermatogonia, Thyroid - T-cells	Low region specificity	Detected in all			Low region specificity	Detected in all
FCHSD1	FLJ00007	ENSG00000197948	FCH and double SH3 domains 1	Q86WN1	5	141639302-141651418	Predicted intracellular proteins				Evidence at protein level	Evidence at transcript level	Evidence at protein level	Evidence at protein level	Tissue enhanced	Detected in all		parathyroid gland: 49.0	Cell type enhanced	Detected in many		Horizontal cells: 19.5	Low cancer specificity	Detected in all			Low region specificity	Detected in all			Low immune cell specificity	Detected in all			Low lineage specificity	Detected in all			Low cancer specificity	Detected in all			Adipose subcutaneous - Adipose progenitor cells	Low region specificity	Detected in all			Low region specificity	Detected in all
FCRL2	CD307b, FCRH2, IRTA4, SPAP1	ENSG00000132704	Fc receptor like 2	Q96LA5	1	157745733-157777132	CD markers, Predicted membrane proteins		Receptor		Evidence at protein level	Evidence at transcript level	Evidence at protein level	Evidence at protein level	Group enriched	Detected in some	10	intestine: 20.3;lymphoid tissue: 33.5	Group enriched	Detected in some	41	B-cells: 73.6;Plasma cells: 48.0	Low cancer specificity	Detected in some			Low region specificity	Detected in all			Group enriched	Detected in some	34	memory B-cell: 29.8;naive B-cell: 18.5	Lineage enriched	Detected in single	42	B-cells: 29.8	Group enriched	Detected in some	71	lymphoma: 13.7;Myeloma: 5.3	Breast - Plasma cells, Lung - B-cells
FMC1	C7orf55, HSPC268	ENSG00000164898	Formation of mitochondrial complex V assembly factor 1 homolog	Q96HJ9	7	139339457-139346328	Predicted intracellular proteins				Evidence at protein level	Evidence at protein level	Evidence at protein level	Evidence at protein level	Low tissue specificity	Detected in all			Cell type enhanced	Detected in many		Cardiomyocytes: 370.7;Early spermatids: 641.2;Spermatocytes: 376.8	Low cancer specificity	Detected in all			Low region specificity	Detected in all			Low immune cell specificity	Detected in all			Low lineage specificity	Detected in all			Low cancer specificity	Detected in all			Adipose visceral - Adipocytes (Visceral), Heart muscle - Cardiomyocytes, Liver - Hepatocytes, Testis - Early spermatids, Testis - Late spermatids	Low region specificity	Detected in all			Low region specificity	Detected in all
GALNT7	GALNAC-T7	ENSG00000109586	Polypeptide N-acetylgalactosaminyltransferase 7	Q86SF2	4	173168811-173323967	Enzymes, Metabolic proteins, Predicted intracellular proteins		Glycosyltransferase, Transferase		Evidence at protein level	Evidence at protein level	Evidence at protein level	Evidence at protein level	Tissue enhanced	Detected in all		stomach 1: 63.8	Cell type enhanced	Detected in many		Inhibitory neurons: 165.0;Intestinal goblet cells: 125.4;Prostatic glandular cells: 230.7	Low cancer specificity	Detected in all			Low region specificity	Detected in all			Low immune cell specificity	Detected in all			Low lineage specificity	Detected in all			Low cancer specificity	Detected in all			Skin - Eccrine sweat gland cells	Low region specificity	Detected in all			Low region specificity	Detected in all
GBP7	FLJ38822, GBP4L	ENSG00000213512	Guanylate binding protein 7	Q8N8V2	1	89131742-89176009	Predicted intracellular proteins	Antiviral defense, Immunity, Innate immunity	Antimicrobial, Hydrolase		Evidence at protein level	Evidence at transcript level	Evidence at protein level	Evidence at protein level	Tissue enriched	Detected in single	156	liver: 97.1	Cell type enriched	Detected in some	5	Hepatocytes: 13.7	Cancer enriched	Detected in single	58	liver cancer: 10.6	Low region specificity	Detected in some			Not detected in immune cells	Not detected			Not detected	Not detected			Not detected	Not detected			Liver - Hepatocytes
GLDC	GCSP, NKH	ENSG00000178445	Glycine decarboxylase	P23378	9	6532467-6645729	Disease related genes, Enzymes, Human disease related genes, Metabolic proteins, Potential drug targets, Predicted intracellular proteins		Oxidoreductase	Disease variant	Evidence at protein level	Evidence at protein level	Evidence at protein level	Evidence at protein level	Tissue enriched	Detected in many	5	liver: 169.3	Cell type enhanced	Detected in many		Cytotrophoblasts: 82.0;Extravillous trophoblasts: 39.2;Hepatocytes: 78.7;Oligodendrocyte precursor cells: 49.1;Syncytiotrophoblasts: 35.2	Cancer enhanced	Detected in many		testis cancer: 41.4	Low region specificity	Detected in all			Not detected in immune cells	Not detected			Not detected	Not detected			Cancer enhanced	Detected in all		Myeloma: 39.3	Breast - Plasma cells, Kidney - Proximal tubular cells, Skin - Sebaceous gland cells	Low region specificity	Detected in all			Low region specificity	Detected in all
GOLGA4	GCP2, GOLG, golgin-240, p230	ENSG00000144674	Golgin A4	Q13439	3	37243191-37366879	Plasma proteins, Predicted intracellular proteins				Evidence at protein level	Evidence at protein level	Evidence at protein level	Evidence at protein level	Low tissue specificity	Detected in all			Cell type enhanced	Detected in all		Cardiomyocytes: 1017.3	Low cancer specificity	Detected in all			Low region specificity	Detected in all			Low immune cell specificity	Detected in all			Low lineage specificity	Detected in all			Low cancer specificity	Detected in all			Adipose subcutaneous - Adipocytes (Subcutaneous), Testis - Early spermatids, Thyroid - Thyroid glandular cells	Low region specificity	Detected in all
GON7	C14orf142	ENSG00000170270	GON7 subunit of KEOPS complex	Q9BXV9	14	93202894-93207065	Disease related genes, Human disease related genes, Predicted intracellular proteins			Disease variant, Epilepsy, Intellectual disability	Evidence at protein level	Evidence at protein level	Evidence at protein level	Evidence at protein level	Low tissue specificity	Detected in many			Cell type enhanced	Detected in all		Ciliated cells: 184.9;Early spermatids: 173.4	Low cancer specificity	Detected in all			Low region specificity	Detected in all			Immune cell enhanced	Detected in some		basophil: 6.3	Low lineage specificity	Detected in many			Low cancer specificity	Detected in many				Low region specificity	Detected in all			Low region specificity	Detected in all
GYS2		ENSG00000111713	Glycogen synthase 2	P54840	12	21536107-21604847	Disease related genes, Enzymes, Human disease related genes, Metabolic proteins, Potential drug targets, Predicted intracellular proteins	Glycogen biosynthesis	Allosteric enzyme, Glycosyltransferase, Transferase	Disease variant, Glycogen storage disease	Evidence at protein level	Evidence at protein level	Evidence at protein level	Evidence at protein level	Tissue enriched	Detected in some	30	liver: 168.6	Group enriched	Detected in some	6	Astrocytes: 5.6;Excitatory neurons: 4.7;Hepatocytes: 6.9;Inhibitory neurons: 7.4;Microglial cells: 3.6;Oligodendrocyte precursor cells: 4.7;Oligodendrocytes: 2.7	Cancer enriched	Detected in single	29	liver cancer: 12.6	Not detected	Not detected			Not detected in immune cells	Not detected			Not detected	Not detected			Not detected	Not detected			Adipose subcutaneous - Adipocytes (Subcutaneous), Adipose visceral - Adipocytes (Visceral), Breast - Adipocytes (Breast), Liver - Hepatocytes	Not detected	Not detected			Low region specificity	Detected in all
HCCS	CCHL, MLS	ENSG00000004961	Holocytochrome c synthase	P53701	X	11111301-11123086	Disease related genes, Enzymes, Human disease related genes, Metabolic proteins, Potential drug targets, Predicted intracellular proteins		Lyase	Disease variant, Microphthalmia	Evidence at protein level	Evidence at protein level	Evidence at protein level	Evidence at protein level	Low tissue specificity	Detected in all			Low cell type specificity	Detected in all			Low cancer specificity	Detected in all			Low region specificity	Detected in all			Low immune cell specificity	Detected in all			Low lineage specificity	Detected in all			Low cancer specificity	Detected in all				Low region specificity	Detected in all			Low region specificity	Detected in all
HOXA11	HOX1, HOX1I	ENSG00000005073	Homeobox A11	P31270	7	27181157-27185232	Cancer-related genes, Disease related genes, Human disease related genes, Predicted intracellular proteins, Transcription factors	Transcription, Transcription regulation	Developmental protein, DNA-binding	Cancer-related genes	Evidence at protein level	Evidence at protein level	Evidence at transcript level	Evidence at protein level	Tissue enhanced	Detected in many		cervix: 43.4;endometrium 1: 93.5;smooth muscle: 39.8	Cell type enriched	Detected in some	21	Endometrial stromal cells: 122.6	Low cancer specificity	Detected in many			Not detected	Not detected			Not detected in immune cells	Not detected			Not detected	Not detected			Low cancer specificity	Detected in many			Kidney - Fibroblasts, Testis - Early spermatids	Not detected	Not detected			Region enriched	Detected in single
HYDIN	CILD5, DKFZp434D0513, KIAA1864, PPP1R31	ENSG00000157423	HYDIN axonemal central pair apparatus protein	Q4G0P3	16	70802084-71230722	Disease related genes, Human disease related genes, Predicted intracellular proteins			Ciliopathy, Kartagener syndrome, Primary ciliary dyskinesia	Evidence at protein level	Evidence at protein level	Evidence at protein level	Evidence at protein level	Tissue enhanced	Detected in many		retina: 6.6	Cell type enhanced	Detected in many		Astrocytes: 33.4;Ciliated cells: 140.2;Early spermatids: 27.8;Excitatory neurons: 47.6;Inhibitory neurons: 24.8;Oligodendrocyte precursor cells: 24.5	Not detected	Not detected			Low region specificity	Detected in all			Not detected in immune cells	Not detected			Not detected	Not detected			Low cancer specificity	Detected in some			Lung - Respiratory ciliated cells, Testis - Early spermatids, Testis - Late spermatids	Low region specificity	Detected in single			Low region specificity	Detected in many
ISCU	hnifU, ISU2, NIFUN	ENSG00000136003	Iron-sulfur cluster assembly enzyme	Q9H1K1	12	108562582-108569368	Disease related genes, Human disease related genes, Predicted intracellular proteins				Evidence at protein level	Evidence at protein level	Evidence at protein level	Evidence at protein level	Low tissue specificity	Detected in all			Cell type enhanced	Detected in all		Distal tubular cells: 1466.0;Late spermatids: 948.7;Proximal tubular cells: 1197.1	Low cancer specificity	Detected in all			Low region specificity	Detected in all			Low immune cell specificity	Detected in all			Low lineage specificity	Detected in all			Low cancer specificity	Detected in all			Breast - Fibroblasts, Heart muscle - Cardiomyocytes					Low region specificity	Detected in all
KLF11	FKLF, MODY7, TIEG2, Tieg3	ENSG00000172059	KLF transcription factor 11	O14901	2	10042849-10054836	Disease related genes, Human disease related genes, Predicted intracellular proteins, Transcription factors	Apoptosis, Transcription, Transcription regulation	Activator, DNA-binding, Repressor	Diabetes mellitus, Disease variant	Evidence at protein level	Evidence at protein level	Evidence at protein level	Evidence at protein level	Low tissue specificity	Detected in all			Cell type enhanced	Detected in many		Early spermatids: 99.7;monocytes: 70.9	Low cancer specificity	Detected in all			Low region specificity	Detected in all			Low immune cell specificity	Detected in many			Low lineage specificity	Detected in all			Low cancer specificity	Detected in all			Breast - Endothelial cells, Stomach - Endothelial cells	Low region specificity	Detected in all			Low region specificity	Detected in all
KRR1	HRB2, RIP-1	ENSG00000111615	KRR1 small subunit processome component homolog	Q13601	12	75490863-75511636	Plasma proteins, Predicted intracellular proteins	Ribosome biogenesis, rRNA processing	Ribonucleoprotein, RNA-binding		Evidence at protein level	Evidence at protein level	Evidence at protein level	Evidence at protein level	Low tissue specificity	Detected in all			Low cell type specificity	Detected in all			Low cancer specificity	Detected in all			Low region specificity	Detected in all			Low immune cell specificity	Detected in all			Low lineage specificity	Detected in all			Low cancer specificity	Detected in all				Low region specificity	Detected in all			Low region specificity	Detected in all
L2HGDH	C14orf160, FLJ12618	ENSG00000087299	L-2-hydroxyglutarate dehydrogenase	Q9H9P8	14	50237563-50312229	Disease related genes, Enzymes, Human disease related genes, Metabolic proteins, Potential drug targets, Predicted intracellular proteins		Oxidoreductase	Disease variant	Evidence at protein level	Evidence at protein level	Evidence at protein level	Evidence at protein level	Low tissue specificity	Detected in all			Cell type enhanced	Detected in many		Early spermatids: 44.4;Excitatory neurons: 58.6;Inhibitory neurons: 58.9;Rod photoreceptor cells: 42.4	Low cancer specificity	Detected in all			Low region specificity	Detected in all			Immune cell enhanced	Detected in many		basophil: 8.7	Low lineage specificity	Detected in many			Low cancer specificity	Detected in all			Adipose visceral - Adipocytes (Visceral), Kidney - Proximal tubular cells, Liver - Hepatocytes, Skin - Keratinocyte (other), Testis - Early spermatids	Low region specificity	Detected in all			Low region specificity	Detected in all
LARP6	acheron, FLJ11196	ENSG00000166173	La ribonucleoprotein 6, translational regulator	Q9BRS8	15	70829130-70854157	Predicted intracellular proteins	Translation regulation	RNA-binding		Evidence at protein level	Evidence at protein level	Evidence at protein level	Evidence at protein level	Tissue enhanced	Detected in many		brain: 122.5	Cell type enhanced	Detected in many		Early spermatids: 506.7;Late spermatids: 272.0;Spermatocytes: 140.6	Low cancer specificity	Detected in all			Low region specificity	Detected in all			Not detected in immune cells	Not detected			Not detected	Not detected			Low cancer specificity	Detected in all				Low region specificity	Detected in all			Low region specificity	Detected in all
LEKR1	FLJ16641	ENSG00000197980	Leucine, glutamate and lysine rich 1	Q6ZMV7	3	156825481-157046129	Predicted intracellular proteins				Evidence at transcript level	Evidence at transcript level	Evidence at transcript level	Evidence at transcript level	Tissue enhanced	Detected in some		testis: 12.6	Cell type enhanced	Detected in many		Early spermatids: 121.0;Late spermatids: 45.3;Spermatocytes: 55.4	Not detected	Not detected			Low region specificity	Detected in all			Not detected in immune cells	Not detected			Not detected	Not detected			Low cancer specificity	Detected in many			Lung - Respiratory ciliated cells, Testis - Early spermatids	Low region specificity	Detected in all			Low region specificity	Detected in all
LIMK1	LIMK	ENSG00000106683	LIM domain kinase 1	P53667	7	74082933-74122525	Cancer-related genes, Disease related genes, Enzymes, Human disease related genes, Plasma proteins, Potential drug targets, Predicted intracellular proteins		Kinase, Serine/threonine-protein kinase, Transferase	Cancer-related genes, Williams-Beuren syndrome	Evidence at protein level	Evidence at protein level	Evidence at protein level	Evidence at protein level	Tissue enriched	Detected in all	4	brain: 92.9	Cell type enhanced	Detected in many		Hofbauer cells: 25.6	Low cancer specificity	Detected in all			Low region specificity	Detected in all			Low immune cell specificity	Detected in many			Low lineage specificity	Detected in all			Low cancer specificity	Detected in all			Adipose subcutaneous - Adipose progenitor cells, Adipose visceral - Adipose progenitor cells, Testis - Spermatogonia	Low region specificity	Detected in all			Low region specificity	Detected in all
LRRC4C	KIAA1580, NGL-1	ENSG00000148948	Leucine rich repeat containing 4C	Q9HCJ2	11	40114203-41459773	Predicted intracellular proteins, Predicted membrane proteins				Evidence at protein level	Evidence at protein level	Evidence at protein level	Evidence at protein level	Group enriched	Detected in many	5	brain: 20.1;retina: 16.6	Cell type enriched	Detected in many	4	Oligodendrocyte precursor cells: 5158.5	Cancer enhanced	Detected in some		glioma: 3.6	Low region specificity	Detected in all			Not detected in immune cells	Not detected			Not detected	Not detected			Cancer enhanced	Detected in some		Bone cancer: 7.9	Colon - Enteric glia cells, Heart muscle - Fibroblasts, Liver - Hepatic stellate cells, Skeletal muscle - Fibroblasts	Low region specificity	Detected in all			Low region specificity	Detected in all
LYPLA1	APT-1, LPL1	ENSG00000120992	Lysophospholipase 1	O75608	8	54046367-54102017	Enzymes, Metabolic proteins, Plasma proteins, Predicted intracellular proteins, Predicted membrane proteins	Fatty acid metabolism, Lipid metabolism	Hydrolase		Evidence at protein level	Evidence at protein level	Evidence at protein level	Evidence at protein level	Low tissue specificity	Detected in all			Cell type enhanced	Detected in all		Early spermatids: 613.5;Late spermatids: 882.6	Low cancer specificity	Detected in all			Low region specificity	Detected in all			Low immune cell specificity	Detected in all			Low lineage specificity	Detected in all			Low cancer specificity	Detected in all			Testis - Early spermatids	Low region specificity	Detected in all			Low region specificity	Detected in all
MBLAC1	MGC49416	ENSG00000214309	Metallo-beta-lactamase domain containing 1	A4D2B0	7	100126785-100128495	Predicted intracellular proteins		Hydrolase		Evidence at protein level	Evidence at transcript level	Evidence at protein level	Evidence at protein level	Low tissue specificity	Detected in many			Low cell type specificity	Detected in many			Low cancer specificity	Detected in all			Low region specificity	Detected in all			Not detected in immune cells	Not detected			Not detected	Not detected			Low cancer specificity	Detected in many				Low region specificity	Detected in all			Low region specificity	Detected in all
MCC		ENSG00000171444	MCC regulator of WNT signaling pathway	P23508	5	113022106-113488823	Predicted intracellular proteins	Wnt signaling pathway		Tumor suppressor	Evidence at protein level	Evidence at protein level	Evidence at protein level	Evidence at protein level	Tissue enhanced	Detected in many		ovary: 54.6	Cell type enhanced	Detected in many		Astrocytes: 161.9;Bipolar cells: 117.6;Inhibitory neurons: 123.5	Low cancer specificity	Detected in all			Low region specificity	Detected in all			Immune cell enhanced	Detected in single		plasmacytoid DC: 2.7	Low lineage specificity	Detected in single			Cancer enhanced	Detected in many		Sarcoma: 43.9	Pancreas - Endothelial cells	Low region specificity	Detected in all			Low region specificity	Detected in all
MDM2	HDM2, MGC5370	ENSG00000135679	MDM2 proto-oncogene	Q00987	12	68808177-68845544	Cancer-related genes, Disease related genes, Enzymes, Human disease related genes, Metabolic proteins, Potential drug targets, Predicted intracellular proteins	Apoptosis, Host-virus interaction, Ubl conjugation pathway	Transferase	Cancer-related genes, Proto-oncogene	Evidence at protein level	Evidence at protein level	Evidence at protein level	Evidence at protein level	Low tissue specificity	Detected in all			Cell type enhanced	Detected in many		Ciliated cells: 157.9;monocytes: 188.6;Skeletal myocytes: 196.1	Low cancer specificity	Detected in all			Low region specificity	Detected in all			Low immune cell specificity	Detected in all			Low lineage specificity	Detected in all			Low cancer specificity	Detected in all				Low region specificity	Detected in all			Low region specificity	Detected in all
MEF2D		ENSG00000116604	Myocyte enhancer factor 2D	Q14814	1	156463727-156500779	Predicted intracellular proteins, Transcription factors	Apoptosis, Differentiation, Neurogenesis, Transcription, Transcription regulation	Activator, Developmental protein, DNA-binding		Evidence at protein level	Evidence at protein level	Evidence at protein level	Evidence at protein level	Tissue enhanced	Detected in all		skeletal muscle: 162.6	Cell type enhanced	Detected in many		Cone photoreceptor cells: 142.7	Low cancer specificity	Detected in all			Low region specificity	Detected in all			Low immune cell specificity	Detected in many			Low lineage specificity	Detected in all			Low cancer specificity	Detected in all			Adipose subcutaneous - Smooth muscle cells	Low region specificity	Detected in all			Low region specificity	Detected in all
METTL18	AsTP2, C1orf156, HPM1, MGC9084	ENSG00000171806	Methyltransferase like 18	O95568	1	169792529-169794963	Enzymes, Predicted intracellular proteins		Methyltransferase, Transferase		Evidence at protein level	Evidence at transcript level	Evidence at protein level	Evidence at protein level	Low tissue specificity	Detected in all			Cell type enhanced	Detected in many		Oocytes: 27.2	Low cancer specificity	Detected in all			Low region specificity	Detected in all			Low immune cell specificity	Detected in all			Low lineage specificity	Detected in all			Low cancer specificity	Detected in all				Low region specificity	Detected in all			Low region specificity	Detected in all
MSANTD1	C4orf44, LOC345222	ENSG00000188981	Myb/SANT DNA binding domain containing 1	Q6ZTZ1	4	3244369-3271738	Predicted intracellular proteins				Evidence at transcript level	Evidence at transcript level	Evidence at transcript level	Evidence at transcript level	Tissue enhanced	Detected in some		brain: 3.9;testis: 3.7	Group enriched	Detected in some	8	Early spermatids: 23.1;Late spermatids: 40.6	Not detected	Not detected			Low region specificity	Detected in all			Not detected in immune cells	Not detected			Not detected	Not detected			Not detected	Not detected			Testis - Late spermatids	Low region specificity	Detected in many			Low region specificity	Detected in many
MTPAP	FLJ10486, PAPD1, SPAX4, TENT6	ENSG00000107951	Mitochondrial poly(A) polymerase	Q9NVV4	10	30309801-30374448	Disease related genes, Enzymes, Human disease related genes, Metabolic proteins, Potential drug targets, Predicted intracellular proteins	mRNA processing, Transcription	Nucleotidyltransferase, RNA-binding, Transferase	Disease variant, Neurodegeneration	Evidence at protein level	Evidence at protein level	Evidence at protein level	Evidence at protein level	Tissue enhanced	Detected in all		bone marrow: 36.3	Cell type enriched	Detected in all	4	Early spermatids: 216.3	Low cancer specificity	Detected in all			Low region specificity	Detected in all			Low immune cell specificity	Detected in all			Low lineage specificity	Detected in all			Low cancer specificity	Detected in all			Testis - Early spermatids, Testis - Late spermatids	Low region specificity	Detected in all			Low region specificity	Detected in all
MYH9	DFNA17, EPSTS, FTNS, MHA, NMHC-II-A, NMMHCA	ENSG00000100345	Myosin heavy chain 9	P35579	22	36281280-36388010	Cancer-related genes, Disease related genes, Human disease related genes, Plasma proteins, Predicted intracellular proteins	Cell adhesion, Cell shape	Actin-binding, Calmodulin-binding, Motor protein, Myosin	Alport syndrome, Cancer-related genes, Cataract, Deafness, Disease variant, Non-syndromic deafness	Evidence at protein level	Evidence at protein level	Evidence at protein level	Evidence at protein level	Low tissue specificity	Detected in all			Cell type enhanced	Detected in many		Alveolar cells type 1: 471.2	Low cancer specificity	Detected in all			Low region specificity	Detected in all			Low immune cell specificity	Detected in all			Low lineage specificity	Detected in all			Low cancer specificity	Detected in all			Adipose subcutaneous - Endothelial cells, Testis - Endothelial cells	Low region specificity	Detected in all			Low region specificity	Detected in all
MYMX	MINION	ENSG00000262179	Myomixer, myoblast fusion factor	A0A1B0GTQ4	6	44216926-44218234	Disease related genes, Predicted intracellular proteins	Myogenesis		Disease variant	Evidence at protein level	Evidence at protein level	Evidence at protein level	Evidence at transcript level	Group enriched	Detected in some	5	adipose tissue: 7.4;breast: 6.6;pancreas: 5.4;stomach 1: 2.2	Cell type enhanced	Detected in some		Adipocytes: 4.9;dendritic cells: 2.6;Distal tubular cells: 3.1;Extravillous trophoblasts: 1.9;Leydig cells: 1.4;Peritubular cells: 2.8	Cancer enhanced	Detected in some		testis cancer: 2.5	Not detected	Not detected			Immune cell enriched	Detected in single	107	plasmacytoid DC: 10.6	Lineage enriched	Detected in single	107	dendritic cells: 10.6	Cancer enhanced	Detected in some		Rhabdoid: 5.8;Sarcoma: 14.5	Adipose visceral - Adipocytes (Visceral), Breast - Adipocytes (Breast), Skeletal muscle - Fibroblasts	Not detected	Not detected			Low region specificity	Detected in many
MYOZ2	C4orf5, CS-1, FATZ-2	ENSG00000172399	Myozenin 2	Q9NPC6	4	119135832-119187789	Disease related genes, Human disease related genes, Predicted intracellular proteins			Cardiomyopathy, Disease variant	Evidence at protein level	Evidence at protein level	Evidence at protein level	Evidence at protein level	Tissue enhanced	Detected in some		heart muscle: 744.1;skeletal muscle: 217.6;tongue: 166.8	Cell type enriched	Detected in some	39	Cardiomyocytes: 3089.1	Cancer enhanced	Detected in some		head and neck cancer: 1.7	Low region specificity	Detected in some			Not detected in immune cells	Not detected			Not detected	Not detected			Cancer enhanced	Detected in some		Sarcoma: 3.3;skin cancer: 2.7	Adipose subcutaneous - Smooth muscle cells, Heart muscle - Cardiomyocytes, Lung - Smooth muscle cells, Skeletal muscle - Skeletal myocytes	Not detected	Not detected			Low region specificity	Detected in all
NHP2	FLJ20479, NOLA2	ENSG00000145912	NHP2 ribonucleoprotein	Q9NX24	5	178149463-178153894	Disease related genes, Human disease related genes, Predicted intracellular proteins, Ribosomal proteins	Ribosome biogenesis, rRNA processing	Ribonucleoprotein, RNA-binding	Disease variant, Dyskeratosis congenita	Evidence at protein level	Evidence at protein level	Evidence at protein level	Evidence at protein level	Low tissue specificity	Detected in all			Low cell type specificity	Detected in all			Low cancer specificity	Detected in all			Low region specificity	Detected in all			Low immune cell specificity	Detected in all			Low lineage specificity	Detected in all			Low cancer specificity	Detected in all				Low region specificity	Detected in all			Low region specificity	Detected in all
NR3C2	MLR, MR	ENSG00000151623	Nuclear receptor subfamily 3 group C member 2	P08235	4	148078762-148444698	Disease related genes, FDA approved drug targets, Human disease related genes, Nuclear receptors, Predicted intracellular proteins, Transcription factors	Transcription, Transcription regulation	DNA-binding, Receptor	Disease variant, FDA approved drug targets	Evidence at protein level	Evidence at protein level	Evidence at protein level	Evidence at protein level	Low tissue specificity	Detected in all			Cell type enhanced	Detected in many		Astrocytes: 252.0;Excitatory neurons: 266.6;Inhibitory neurons: 258.3;Microglial cells: 168.2;Oligodendrocyte precursor cells: 216.0	Low cancer specificity	Detected in many			Low region specificity	Detected in all			Immune cell enhanced	Detected in some		MAIT T-cell: 1.8	Lineage enriched	Detected in single	6	T-cells: 1.8	Low cancer specificity	Detected in many			Liver - Hepatocytes, Testis - Early spermatids	Low region specificity	Detected in all			Low region specificity	Detected in all
NR4A1	GFRP1, HMR, N10, NAK-1, NGFIB, NUR77, TR3	ENSG00000123358	Nuclear receptor subfamily 4 group A member 1	P22736	12	52022832-52059507	Nuclear receptors, Predicted intracellular proteins, Transcription factors	Transcription, Transcription regulation	DNA-binding, Receptor		Evidence at protein level	Evidence at protein level	Evidence at protein level	Evidence at protein level	Low tissue specificity	Detected in all			Cell type enhanced	Detected in many		Ovarian stromal cells: 1000.6	Low cancer specificity	Detected in all			Low region specificity	Detected in all			Group enriched	Detected in some	12	intermediate monocyte: 36.7;non-classical monocyte: 54.4	Lineage enriched	Detected in many	15	monocytes: 54.4	Low cancer specificity	Detected in all				Low region specificity	Detected in all			Low region specificity	Detected in all
NSUN2	FLJ20303, Misu, MRT5, SAKI, TRM4	ENSG00000037474	NOP2/Sun RNA methyltransferase 2	Q08J23	5	6599239-6633291	Disease related genes, Enzymes, Human disease related genes, Potential drug targets, Predicted intracellular proteins	Cell cycle, Cell division, Differentiation, Mitosis, Spermatogenesis, tRNA processing	Methyltransferase, RNA-binding, Transferase, tRNA-binding	Disease variant, Intellectual disability	Evidence at protein level	Evidence at protein level	Evidence at protein level	Evidence at protein level	Low tissue specificity	Detected in all			Low cell type specificity	Detected in all			Low cancer specificity	Detected in all			Low region specificity	Detected in all			Low immune cell specificity	Detected in all			Low lineage specificity	Detected in all			Low cancer specificity	Detected in all			Testis - Spermatogonia	Low region specificity	Detected in all			Low region specificity	Detected in all
OPRL1	KOR-3, NOCIR, NOPr, OOR, ORL1, PNOCR	ENSG00000125510	Opioid related nociceptin receptor 1	P41146	20	64080082-64100643	G-protein coupled receptors, Predicted membrane proteins	Behavior	G-protein coupled receptor, Receptor, Transducer		Evidence at protein level	Evidence at transcript level	Evidence at protein level	Evidence at protein level	Group enriched	Detected in some	5	brain: 12.8;lymphoid tissue: 4.4;testis: 6.5	Cell type enhanced	Detected in some		Early spermatids: 12.2;Excitatory neurons: 6.0;Late spermatids: 31.6	Low cancer specificity	Detected in many			Low region specificity	Detected in all			Group enriched	Detected in many	9	classical monocyte: 3.9;eosinophil: 5.8;intermediate monocyte: 5.5;myeloid DC: 4.7;neutrophil: 4.9;non-classical monocyte: 12.5	Group enriched	Detected in many	11	dendritic cells: 4.7;granulocytes: 5.8;monocytes: 12.5	Low cancer specificity	Detected in many			Testis - Early spermatids, Testis - Late spermatids	Low region specificity	Detected in all			Low region specificity	Detected in all
OXLD1	C17orf90, MGC104712	ENSG00000204237	Oxidoreductase like domain containing 1	Q5BKU9	17	81665036-81666635	Predicted intracellular proteins				Evidence at protein level	Evidence at transcript level	Evidence at transcript level	Evidence at protein level	Low tissue specificity	Detected in many			Low cell type specificity	Detected in all			Low cancer specificity	Detected in all			Low region specificity	Detected in all			Low immune cell specificity	Detected in all			Low lineage specificity	Detected in all			Low cancer specificity	Detected in many			Testis - Early spermatids, Testis - Late spermatids	Low region specificity	Detected in all			Low region specificity	Detected in all
PBX4		ENSG00000105717	PBX homeobox 4	Q9BYU1	19	19561707-19618693	Plasma proteins, Predicted intracellular proteins, Transcription factors	Transcription, Transcription regulation	Activator, DNA-binding		Evidence at protein level	Evidence at protein level	Evidence at protein level	Evidence at protein level	Tissue enhanced	Detected in some		testis: 2.0;thyroid gland: 2.2	Cell type enhanced	Detected in many		NK-cells: 17.0;Spermatocytes: 27.7;T-cells: 47.9	Low cancer specificity	Detected in many			Low region specificity	Detected in some			Group enriched	Detected in many	7	gdT-cell: 1.7;MAIT T-cell: 1.7;memory CD4 T-cell: 1.2;memory CD8 T-cell: 1.9;naive CD4 T-cell: 1.2;naive CD8 T-cell: 1.0;T-reg: 3.1	Lineage enriched	Detected in single	12	T-cells: 3.1	Cancer enhanced	Detected in many		Adrenocortical cancer: 4.1	Adipose visceral - T-cells, Testis - Early spermatids	Low region specificity	Detected in many			Low region specificity	Detected in many
PEX11A	MGC119947, MGC138534, PEX11alpha, PMP28	ENSG00000166821	Peroxisomal biogenesis factor 11 alpha	O75192	15	89677764-89690783	Metabolic proteins, Predicted intracellular proteins, Predicted membrane proteins, Transporters	Peroxisome biogenesis			Evidence at protein level	Evidence at transcript level	Evidence at protein level	Evidence at protein level	Low tissue specificity	Detected in many			Cell type enhanced	Detected in many		Hepatocytes: 37.0;Late spermatids: 37.4	Low cancer specificity	Detected in all			Low region specificity	Detected in all			Low immune cell specificity	Detected in many			Low lineage specificity	Detected in all			Low cancer specificity	Detected in all			Adipose subcutaneous - Adipocytes (Subcutaneous), Adipose visceral - Adipocytes (Visceral), Breast - Adipocytes (Breast), Skin - Sebaceous gland cells, Testis - Early spermatids	Low region specificity	Detected in all			Low region specificity	Detected in all
PHF8	JHDM1F, KDM7B, KIAA1111, ZNF422	ENSG00000172943	PHD finger protein 8	Q9UPP1	X	53936676-54048958	Disease related genes, Enzymes, Human disease related genes, Potential drug targets, Predicted intracellular proteins	Cell cycle, Transcription, Transcription regulation	Activator, Chromatin regulator, Dioxygenase, Oxidoreductase	Disease variant, Intellectual disability	Evidence at protein level	Evidence at protein level	Evidence at protein level	Evidence at protein level	Low tissue specificity	Detected in all			Cell type enhanced	Detected in many		Early spermatids: 61.2;Spermatocytes: 59.7;Spermatogonia: 56.6	Low cancer specificity	Detected in all			Low region specificity	Detected in all			Low immune cell specificity	Detected in all			Low lineage specificity	Detected in all			Low cancer specificity	Detected in all			Testis - Spermatogonia	Low region specificity	Detected in all			Low region specificity	Detected in all
PIK3C3	hVps34, Vps34	ENSG00000078142	Phosphatidylinositol 3-kinase catalytic subunit type 3	Q8NEB9	18	41955234-42087830	Enzymes, Metabolic proteins, Predicted intracellular proteins	Autophagy, Cell cycle, Cell division, Lipid metabolism	Kinase, Transferase		Evidence at protein level	Evidence at transcript level	Evidence at protein level	Evidence at protein level	Low tissue specificity	Detected in all			Cell type enhanced	Detected in all		Excitatory neurons: 111.1;Inhibitory neurons: 99.8;Oligodendrocytes: 107.6	Low cancer specificity	Detected in all			Low region specificity	Detected in all			Low immune cell specificity	Detected in all			Low lineage specificity	Detected in all			Low cancer specificity	Detected in all				Low region specificity	Detected in all			Low region specificity	Detected in all
POU6F2	RPF-1	ENSG00000106536	POU class 6 homeobox 2	P78424	7	38977909-39493095	Disease related genes, Human disease related genes, Predicted intracellular proteins, Transcription factors	Transcription, Transcription regulation	DNA-binding	Disease variant	Evidence at protein level	Evidence at transcript level	Evidence at protein level	Evidence at protein level	Tissue enhanced	Detected in single		brain: 1.6	Group enriched	Detected in some	5	Astrocytes: 122.6;Excitatory neurons: 455.6;Oligodendrocyte precursor cells: 268.8	Low cancer specificity	Detected in some			Low region specificity	Detected in many			Not detected in immune cells	Not detected			Not detected	Not detected			Cancer enhanced	Detected in single		testis cancer: 1.4	Liver - Hepatocytes	Low region specificity	Detected in some			Low region specificity	Detected in many
PRKD3	EPK2, PRKCN	ENSG00000115825	Protein kinase D3	O94806	2	37250502-37324833	Enzymes, Predicted intracellular proteins		Kinase, Serine/threonine-protein kinase, Transferase		Evidence at protein level	Evidence at transcript level	Evidence at protein level	Evidence at protein level	Low tissue specificity	Detected in all			Cell type enhanced	Detected in all		Rod photoreceptor cells: 118.7	Low cancer specificity	Detected in all			Low region specificity	Detected in all			Low immune cell specificity	Detected in all			Low lineage specificity	Detected in all			Low cancer specificity	Detected in all			Testis - Early spermatids, Testis - Spermatocytes	Low region specificity	Detected in all			Low region specificity	Detected in all
PRR3	CAT56, Em:AB014077.1, Em:AB023052.2	ENSG00000204576	Proline rich 3	P79522	6	30557280-30563723	Predicted intracellular proteins				Evidence at protein level	Evidence at transcript level	Evidence at protein level	Evidence at protein level	Tissue enhanced	Detected in many		brain: 14.1	Low cell type specificity	Detected in many			Low cancer specificity	Detected in all			Not detected	Not detected			Immune cell enhanced	Detected in single		plasmacytoid DC: 1.2	Low lineage specificity	Detected in single			Cancer enhanced	Detected in many		Neuroblastoma: 5.6	Adipose visceral - Adipose progenitor cells	Low region specificity	Detected in all			Low region specificity	Detected in all
PRRT2	DKFZp547J199, DSPB3, DYT10, EKD1, FICCA, FLJ25513, ICCA, IFITMD1, PKC	ENSG00000167371	Proline rich transmembrane protein 2	Q7Z6L0	16	29811382-29815892	Disease related genes, Human disease related genes, Potential drug targets, Predicted intracellular proteins, Predicted membrane proteins, Transporters			Disease variant, Dystonia, Epilepsy	Evidence at protein level	Evidence at protein level	Evidence at protein level	Evidence at protein level	Tissue enhanced	Detected in many		brain: 365.8	Cell type enhanced	Detected in many		Bipolar cells: 73.7;Horizontal cells: 64.2;Leydig cells: 36.5;Ovarian stromal cells: 53.0;Peritubular cells: 41.4;Rod photoreceptor cells: 42.8	Cancer enhanced	Detected in many		glioma: 5.8	Low region specificity	Detected in all			Immune cell enriched	Detected in single	8	NK-cell: 3.3	Lineage enriched	Detected in single	8	NK-cells: 3.3	Cancer enhanced	Detected in many		Neuroblastoma: 37.5	Skeletal muscle - Fibroblasts, Thyroid - Fibroblasts	Low region specificity	Detected in all			Low region specificity	Detected in all
PTCD2	FLJ12598	ENSG00000049883	Pentatricopeptide repeat domain 2	Q8WV60	5	72320367-72368395	Predicted intracellular proteins	mRNA processing			Evidence at protein level	Evidence at protein level	Evidence at protein level	Evidence at protein level	Low tissue specificity	Detected in all			Cell type enhanced	Detected in many		Cone photoreceptor cells: 27.2	Low cancer specificity	Detected in all			Low region specificity	Detected in all			Low immune cell specificity	Detected in many			Low lineage specificity	Detected in many			Low cancer specificity	Detected in all				Low region specificity	Detected in all			Low region specificity	Detected in all
PTPN18	BDP1	ENSG00000072135	Protein tyrosine phosphatase non-receptor type 18	Q99952	2	130356045-130375405	Enzymes, Predicted intracellular proteins		Hydrolase, Protein phosphatase		Evidence at protein level	Evidence at protein level	Evidence at protein level	Evidence at protein level	Low tissue specificity	Detected in all			Cell type enhanced	Detected in many		monocytes: 166.9	Low cancer specificity	Detected in all			Low region specificity	Detected in all			Low immune cell specificity	Detected in all			Low lineage specificity	Detected in all			Low cancer specificity	Detected in all				Low region specificity	Detected in many			Low region specificity	Detected in all
PXMP2	MPV17L3, PMP22	ENSG00000176894	Peroxisomal membrane protein 2	Q9NR77	12	132687587-132704985	Predicted intracellular proteins, Predicted membrane proteins, Transporters				Evidence at protein level	Evidence at transcript level	Evidence at protein level	Evidence at protein level	Tissue enhanced	Detected in all		liver: 304.4	Cell type enhanced	Detected in many		Distal enterocytes: 232.8;Hepatocytes: 623.0;Proximal enterocytes: 352.5;Proximal tubular cells: 256.0	Cancer enhanced	Detected in all		liver cancer: 43.8	Low region specificity	Detected in all			Low immune cell specificity	Detected in many			Low lineage specificity	Detected in all			Low cancer specificity	Detected in all			Adipose subcutaneous - Adipocytes (Subcutaneous), Adipose visceral - Adipocytes (Visceral), Breast - Adipocytes (Breast), Heart muscle - Cardiomyocytes, Kidney - Proximal tubular cells, Liver - Hepatocytes, Prostate - Prostate glandular cells, Skin - Sebaceous gland cells, Stomach - Parietal cells	Low region specificity	Detected in all			Low region specificity	Detected in all
PYHIN1	IFIX, MGC23885	ENSG00000163564	Pyrin and HIN domain family member 1	Q6K0P9	1	158930796-158977059	Predicted intracellular proteins	Cell cycle		Tumor suppressor	Evidence at protein level	Evidence at protein level	Evidence at protein level	Evidence at protein level	Tissue enriched	Detected in many	4	lymphoid tissue: 22.5	Group enriched	Detected in some	12	NK-cells: 284.9;T-cells: 96.7	Low cancer specificity	Detected in many			Low region specificity	Detected in all			Group enriched	Detected in many	4	gdT-cell: 97.4;MAIT T-cell: 56.3;memory CD4 T-cell: 40.9;memory CD8 T-cell: 74.6;naive CD8 T-cell: 45.2;NK-cell: 36.8;T-reg: 67.4	Group enriched	Detected in many	5	NK-cells: 36.8;T-cells: 97.4	Cancer enriched	Detected in some	6	lymphoma: 15.7	Adipose visceral - T-cells, Colon - T-cells, Heart muscle - T-cells, Kidney - T-cells, Lung - NK-cells (Lung), Prostate - T-cells, Thyroid - T-cells
RASA3	GAP1IP4BP, GAPIII	ENSG00000185989	RAS p21 protein activator 3	Q14644	13	113977783-114132623	Plasma proteins, Predicted intracellular proteins, RAS pathway related proteins		GTPase activation		Evidence at protein level	Evidence at transcript level	Evidence at protein level	Evidence at protein level	Low tissue specificity	Detected in many			Cell type enhanced	Detected in many		Horizontal cells: 34.6;Microglial cells: 34.9;NK-cells: 72.0;T-cells: 45.1	Low cancer specificity	Detected in all			Low region specificity	Detected in all			Low immune cell specificity	Detected in all			Low lineage specificity	Detected in all			Low cancer specificity	Detected in many			Breast - Adipocytes (Breast)	Low region specificity	Detected in all			Low region specificity	Detected in all
RBM43	C2orf38, FLJ45645	ENSG00000184898	RNA binding motif protein 43	Q6ZSC3	2	151247940-151261863	Predicted intracellular proteins		RNA-binding		Evidence at protein level	Evidence at protein level	Evidence at protein level	Evidence at protein level	Low tissue specificity	Detected in all			Cell type enhanced	Detected in many		Ovarian stromal cells: 48.6	Low cancer specificity	Detected in all			Low region specificity	Detected in all			Low immune cell specificity	Detected in many			Low lineage specificity	Detected in many			Low cancer specificity	Detected in many			Thyroid - Thyroid glandular cells	Low region specificity	Detected in all
SARM1	KIAA0524, SAMD2, SARM	ENSG00000004139	Sterile alpha and TIR motif containing 1	Q6SZW1	17	28364356-28404049	Enzymes, Predicted intracellular proteins	Differentiation, Immunity, Innate immunity, Neurogenesis	Hydrolase		Evidence at protein level	Evidence at protein level	Evidence at protein level	Evidence at protein level	Low tissue specificity	Detected in many			Cell type enhanced	Detected in many		Bipolar cells: 25.4;Excitatory neurons: 22.7;Horizontal cells: 23.3;Inhibitory neurons: 27.6;Oligodendrocyte precursor cells: 25.9	Low cancer specificity	Detected in many			Low region specificity	Detected in all			Not detected in immune cells	Not detected			Not detected	Not detected			Low cancer specificity	Detected in many				Low region specificity	Detected in all
SCGB2A2	MGB1, MGC71974, PSBP1, UGB2	ENSG00000110484	Secretoglobin family 2A member 2	Q13296	11	62270158-62273160	Cancer-related genes, Predicted secreted proteins			Cancer-related genes	Evidence at protein level	Evidence at protein level	Evidence at protein level	Evidence at protein level	Group enriched	Detected in many	6	breast: 2712.3;skin 1: 685.3	Group enriched	Detected in some	9	Breast glandular cells: 1711.3;Breast myoepithelial cells: 1329.0;Melanocytes: 1276.4	Cancer enriched	Detected in many	23	breast cancer: 823.4	Not detected	Not detected			Not detected in immune cells	Not detected			Not detected	Not detected			Cancer enriched	Detected in some	161	breast cancer: 2165.1	Skin - Eccrine sweat gland cells					Region enhanced	Detected in single
SDC2	CD362, fibroglycan, HSPG, HSPG1, SYND2	ENSG00000169439	Syndecan 2	P34741	8	96493813-96611790	CD markers, Predicted membrane proteins	Differentiation, Neurogenesis			Evidence at protein level	Evidence at protein level	Evidence at protein level	Evidence at protein level	Tissue enhanced	Detected in all		liver: 445.9;thyroid gland: 411.6	Cell type enhanced	Detected in many		Fibroblasts: 181.0;Granulosa cells: 211.1;Hepatocytes: 227.8;Langerhans cells: 157.5;Ovarian stromal cells: 200.2	Low cancer specificity	Detected in all			Low region specificity	Detected in all			Immune cell enriched	Detected in some	7	neutrophil: 13.7	Lineage enriched	Detected in many	7	granulocytes: 13.7	Low cancer specificity	Detected in many			Colon - Fibroblasts, Liver - Hepatocytes, Skeletal muscle - Fibroblasts, Thyroid - Thyroid glandular cells	Low region specificity	Detected in all			Low region specificity	Detected in all
SEC23IP	iPLA1√É∆í√Ü‚Äô√É‚Äö√Ü‚Äô, iPLA1beta, p125, p125A	ENSG00000107651	SEC23 interacting protein	Q9Y6Y8	10	119892707-119944657	Predicted intracellular proteins				Evidence at protein level	Evidence at protein level	Evidence at protein level	Evidence at protein level	Low tissue specificity	Detected in all			Low cell type specificity	Detected in all			Low cancer specificity	Detected in all			Low region specificity	Detected in all			Low immune cell specificity	Detected in all			Low lineage specificity	Detected in all			Low cancer specificity	Detected in all				Low region specificity	Detected in all			Low region specificity	Detected in all
SHBG	ABP, MGC126834, MGC138391, TEBG	ENSG00000129214	Sex hormone binding globulin	P04278	17	7613946-7633382	Cancer-related genes, Candidate cardiovascular disease genes, FDA approved drug targets, Plasma proteins, Predicted intracellular proteins, Predicted secreted proteins			Cancer-related genes, FDA approved drug targets	Evidence at protein level	Evidence at transcript level	Evidence at protein level	Evidence at protein level	Tissue enriched	Detected in some	5	liver: 61.5	Cell type enhanced	Detected in some		Early spermatids: 51.9;Late spermatids: 124.0;Proximal enterocytes: 28.6	Cancer enriched	Detected in some	28	liver cancer: 14.3	Low region specificity	Detected in all			Not detected in immune cells	Not detected			Not detected	Not detected			Low cancer specificity	Detected in some			Kidney - Proximal tubular cells, Kidney - Proximal tubular cells, Testis - Late spermatids	Not detected	Not detected
SLC1A7	EAAT5	ENSG00000162383	Solute carrier family 1 member 7	O00341	1	53087179-53142638	Metabolic proteins, Predicted membrane proteins, Transporters	Symport, Transport			Evidence at protein level	Evidence at protein level	Evidence at transcript level	Evidence at protein level	Tissue enriched	Detected in many	8	retina: 39.0	Group enriched	Detected in some	6	Bipolar cells: 184.0;Cone photoreceptor cells: 79.9;Rod photoreceptor cells: 68.9	Cancer enhanced	Detected in many		lung cancer: 3.4	Low region specificity	Detected in many			Immune cell enhanced	Detected in single		gdT-cell: 2.2	Lineage enriched	Detected in single	22	T-cells: 2.2	Cancer enhanced	Detected in some		Brain cancer: 4.1;breast cancer: 5.6	Breast - Fibroblasts, Heart muscle - Fibroblasts, Lung - Fibroblast_2, Pancreas - Fibroblasts, Prostate - Fibroblasts, Skin - Fibroblast_2	Not detected	Not detected			Low region specificity	Detected in single
SLC6A13	GAT2	ENSG00000010379	Solute carrier family 6 member 13	Q9NSD5	12	220621-262873	Metabolic proteins, Predicted membrane proteins, Transporters	Neurotransmitter transport, Symport, Transport			Evidence at protein level	Evidence at protein level	Evidence at protein level	Evidence at protein level	Tissue enriched	Detected in some	4	kidney: 147.4	Cell type enriched	Detected in some	13	Proximal tubular cells: 245.5	Cancer enriched	Detected in some	18	renal cancer: 32.1	Low region specificity	Detected in all			Not detected in immune cells	Not detected			Not detected	Not detected			Cancer enhanced	Detected in some		Leukemia: 2.3	Kidney - Proximal tubular cells, Kidney - Proximal tubular cells, Liver - Hepatocytes, Testis - Early spermatids, Testis - Late spermatids	Low region specificity	Detected in all			Low region specificity	Detected in all
SNX1	HsT17379, MGC8664, SNX1A, Vps5	ENSG00000028528	Sorting nexin 1	Q13596	15	64094123-64146090	Predicted intracellular proteins, Transporters	Protein transport, Transport			Evidence at protein level	Evidence at protein level	Evidence at protein level	Evidence at protein level	Low tissue specificity	Detected in all			Cell type enhanced	Detected in all		Oligodendrocytes: 165.3	Low cancer specificity	Detected in all			Low region specificity	Detected in all			Low immune cell specificity	Detected in all			Low lineage specificity	Detected in all			Low cancer specificity	Detected in all			Lung - Alveolar cells type 1, Thyroid - Thyroid glandular cells	Low region specificity	Detected in all			Low region specificity	Detected in all
SOHLH1	bA100C15.3, bHLHe80, C9orf157, NOHLH, SPATA27, TEB2	ENSG00000165643	Spermatogenesis and oogenesis specific basic helix-loop-helix 1	Q5JUK2	9	135693407-135704498	Disease related genes, Human disease related genes, Predicted intracellular proteins, Transcription factors	Differentiation, Spermatogenesis, Transcription, Transcription regulation	Developmental protein, DNA-binding	Disease variant	Evidence at protein level	Evidence at transcript level	Evidence at protein level	Evidence at protein level	Group enriched	Detected in some	9	brain: 41.6;testis: 16.4	Group enriched	Detected in some	4	Oocytes: 100.0;Spermatogonia: 90.7	Group enriched	Detected in some	5	cervical cancer: 2.3;endometrial cancer: 0.6;head and neck cancer: 2.3;lung cancer: 2.1	Low region specificity	Detected in many			Not detected in immune cells	Not detected			Not detected	Not detected			Cancer enhanced	Detected in some		breast cancer: 3.0;Myeloma: 9.3		Not detected	Not detected
SOSTDC1	DAND7, DKFZp564D206, USAG1	ENSG00000171243	Sclerostin domain containing 1	Q6X4U4	7	16461481-16530580	Predicted secreted proteins	Wnt signaling pathway			Evidence at protein level	Evidence at transcript level	Evidence at protein level	Evidence at protein level	Tissue enriched	Detected in many	4	choroid plexus: 240.0	Cell type enhanced	Detected in many		Breast glandular cells: 66.3;Early spermatids: 23.7;Gastric mucus-secreting cells: 61.9;Melanocytes: 42.9;Proximal tubular cells: 23.2	Cancer enhanced	Detected in many		renal cancer: 25.9	Region enriched	Detected in all	27	choroid plexus: 247.9	Not detected in immune cells	Not detected			Not detected	Not detected			Low cancer specificity	Detected in many			Breast - Breast myoepithelial cells, Skin - Outer root sheath cells, Stomach - Gastric mucous cells, Testis - Early spermatids, Testis - Late spermatids, Thyroid - Fibroblasts	Group enriched	Detected in many	5	basal ganglia: 9.2;hippocampal formation: 18.4;pons and medulla: 15.1;thalamus: 11.9	Low region specificity	Detected in many
SRA1	SRA, STRAA1	ENSG00000213523	Steroid receptor RNA activator 1	Q9HD15	5	140537340-140557677	Predicted intracellular proteins	Apoptosis, Transcription, Transcription regulation	Activator, Receptor, Ribonucleoprotein		Evidence at protein level	Evidence at protein level	Evidence at protein level	Evidence at protein level	Low tissue specificity	Detected in all			Low cell type specificity	Detected in all			Low cancer specificity	Detected in all			Low region specificity	Detected in all			Low immune cell specificity	Detected in all			Low lineage specificity	Detected in all			Low cancer specificity	Detected in all				Low region specificity	Detected in all			Low region specificity	Detected in all
SRSF9	SFRS9, SRp30c	ENSG00000111786	Serine and arginine rich splicing factor 9	Q13242	12	120461672-120495946	Predicted intracellular proteins	mRNA processing, mRNA splicing	Repressor, RNA-binding		Evidence at protein level	Evidence at protein level	Evidence at protein level	Evidence at protein level	Low tissue specificity	Detected in all			Low cell type specificity	Detected in all			Low cancer specificity	Detected in all			Low region specificity	Detected in all			Low immune cell specificity	Detected in all			Low lineage specificity	Detected in all			Low cancer specificity	Detected in all			Thyroid - Thyroid glandular cells	Low region specificity	Detected in all			Low region specificity	Detected in all
TAF15	hTAFII68, Npl3, RBP56, TAF2N	ENSG00000270647	TATA-box binding protein associated factor 15	Q92804	17	35809482-35864615	Cancer-related genes, Disease related genes, Plasma proteins, Predicted intracellular proteins		DNA-binding, RNA-binding	Cancer-related genes, Proto-oncogene	Evidence at protein level	Evidence at protein level	Evidence at protein level	Evidence at protein level	Low tissue specificity	Detected in all			Low cell type specificity	Detected in all			Low cancer specificity	Detected in all			Low region specificity	Detected in all			Not detected in immune cells	Not detected			Not detected	Not detected			Low cancer specificity	Detected in all				Low region specificity	Detected in all			Low region specificity	Detected in all
TAP1	ABCB2, D6S114E, PSF1, RING4	ENSG00000168394	Transporter 1, ATP binding cassette subfamily B member	Q03518	6	32845209-32853816	Cancer-related genes, Disease related genes, Enzymes, Human disease related genes, Plasma proteins, Potential drug targets, Predicted intracellular proteins, Predicted membrane proteins, Transporters	Adaptive immunity, Host-virus interaction, Immunity, Peptide transport, Protein transport, Transport	Translocase	Cancer-related genes	Evidence at protein level	Evidence at protein level	Evidence at protein level	Evidence at protein level	Low tissue specificity	Detected in all			Cell type enhanced	Detected in many		NK-cells: 122.2	Low cancer specificity	Detected in all			Low region specificity	Detected in all			Low immune cell specificity	Detected in all			Low lineage specificity	Detected in all			Low cancer specificity	Detected in all			Heart muscle - Endothelial cells, Skin - Keratinocyte (other), Thyroid - T-cells	Low region specificity	Detected in all			Low region specificity	Detected in all
TICRR	C15orf42, FLJ41618, MGC45866, SLD3, Treslin	ENSG00000140534	TOPBP1 interacting checkpoint and replication regulator	Q7Z2Z1	15	89575469-89631056	Metabolic proteins, Predicted intracellular proteins	Cell cycle, DNA damage, DNA repair			Evidence at protein level	Evidence at protein level	Evidence at protein level	Evidence at protein level	Tissue enhanced	Detected in some		bone marrow: 3.4;esophagus: 4.1;lymphoid tissue: 4.0	Cell type enhanced	Detected in some		Extravillous trophoblasts: 6.0;Oocytes: 11.8;Spermatocytes: 6.1;Spermatogonia: 4.5;Squamous epithelial cells: 8.4;Undifferentiated cells: 3.7	Low cancer specificity	Detected in many			Low region specificity	Detected in single			Not detected in immune cells	Not detected			Not detected	Not detected			Low cancer specificity	Detected in all			Skin - Mitotic cells (Skin), Testis - Spermatocytes	Not detected	Not detected			Not detected	Not detected
TINAGL1	ARG1, LCN7, LIECG3, P3ECSL, TINAGRP	ENSG00000142910	Tubulointerstitial nephritis antigen like 1	Q9GZM7	1	31576485-31587686	Enzymes, Predicted intracellular proteins, Predicted secreted proteins				Evidence at protein level	Evidence at transcript level	Evidence at protein level	Evidence at protein level	Low tissue specificity	Detected in many			Cell type enhanced	Detected in many		Adipocytes: 315.0;Cytotrophoblasts: 1165.2;Ductal cells: 358.8;Smooth muscle cells: 371.6;Syncytiotrophoblasts: 1713.9	Cancer enhanced	Detected in all		urothelial cancer: 87.8	Low region specificity	Detected in all			Immune cell enhanced	Detected in single		basophil: 2.0	Lineage enriched	Detected in single	4	granulocytes: 2.0	Cancer enhanced	Detected in many		head and neck cancer: 328.7	Adipose subcutaneous - Endothelial cells, Adipose visceral - Endothelial cells, Breast - Endothelial cells, Liver - Vascular Endothelial cells, Lung - Smooth muscle cells, Skin - Endothelial cells, Testis - Endothelial cells	Low region specificity	Detected in all			Low region specificity	Detected in all
TMEM123	KCT3, PORIMIN	ENSG00000152558	Transmembrane protein 123	Q8N131	11	102396332-102470384	Predicted intracellular proteins, Predicted membrane proteins		Receptor		Evidence at protein level	Evidence at transcript level	Evidence at protein level	Evidence at protein level	Low tissue specificity	Detected in all			Cell type enhanced	Detected in many		Langerhans cells: 495.5	Low cancer specificity	Detected in all			Low region specificity	Detected in all			Low immune cell specificity	Detected in all			Low lineage specificity	Detected in all			Low cancer specificity	Detected in all			Skeletal muscle - Endothelial cells, Thyroid - Thyroid glandular cells	Low region specificity	Detected in all			Low region specificity	Detected in all
TMEM139	FLJ90586	ENSG00000178826	Transmembrane protein 139	Q8IV31	7	143279957-143288048	Predicted membrane proteins, Transporters				Evidence at protein level	Evidence at transcript level	Evidence at protein level	Evidence at protein level	Tissue enhanced	Detected in many		intestine: 32.9;kidney: 31.1	Cell type enhanced	Detected in many		Alveolar cells type 1: 37.3;Collecting duct cells: 50.6;Distal enterocytes: 44.5;Ductal cells: 43.3;Proximal enterocytes: 85.8;Proximal tubular cells: 86.3	Low cancer specificity	Detected in many			Low region specificity	Detected in all			Not detected in immune cells	Not detected			Not detected	Not detected			Low cancer specificity	Detected in many			Colon - Colon enterocytes, Liver - Hepatocytes, Skin - Eccrine sweat gland cells, Testis - Early spermatids, Testis - Late spermatids	Not detected	Not detected			Low region specificity	Detected in all
TMEM169	FLJ34263	ENSG00000163449	Transmembrane protein 169	Q96HH4	2	216081866-216102783	Predicted intracellular proteins, Predicted membrane proteins				Evidence at protein level	Evidence at protein level	Evidence at transcript level	Evidence at protein level	Tissue enhanced	Detected in some		brain: 6.2;retina: 3.3	Cell type enhanced	Detected in some		Bipolar cells: 15.3;Cone photoreceptor cells: 18.7;Excitatory neurons: 12.6;Inhibitory neurons: 13.4;Oligodendrocyte precursor cells: 10.4;Oligodendrocytes: 8.7;Rod photoreceptor cells: 11.2	Cancer enhanced	Detected in many		glioma: 3.2	Low region specificity	Detected in all			Low immune cell specificity	Detected in many			Low lineage specificity	Detected in many			Cancer enriched	Detected in many	5	Neuroblastoma: 19.5	Adipose subcutaneous - Adipocytes (Subcutaneous), Liver - Hepatocytes	Low region specificity	Detected in all			Low region specificity	Detected in all
TNK2	ACK, ACK1, p21cdc42Hs	ENSG00000061938	Tyrosine kinase non receptor 2	Q07912	3	195863364-195911945	Cancer-related genes, Enzymes, Plasma proteins, Predicted intracellular proteins	Endocytosis	Kinase, Serine/threonine-protein kinase, Transferase, Tyrosine-protein kinase	Cancer-related genes	Evidence at protein level	Evidence at protein level	Evidence at protein level	Evidence at protein level	Low tissue specificity	Detected in all			Cell type enhanced	Detected in many		Horizontal cells: 65.5;Oligodendrocyte precursor cells: 230.2	Low cancer specificity	Detected in all			Low region specificity	Detected in all			Low immune cell specificity	Detected in many			Low lineage specificity	Detected in many			Low cancer specificity	Detected in all				Low region specificity	Detected in all			Low region specificity	Detected in all
TRAF3IP3	T3JAM	ENSG00000009790	TRAF3 interacting protein 3	Q9Y228	1	209756032-209782320	Predicted intracellular proteins, Predicted membrane proteins				Evidence at protein level	Evidence at protein level	Evidence at protein level	Evidence at protein level	Tissue enriched	Detected in many	4	lymphoid tissue: 127.0	Cell type enhanced	Detected in many		B-cells: 124.2;dendritic cells: 58.4;granulocytes: 68.9;monocytes: 68.3;NK-cells: 232.3;T-cells: 153.8	Low cancer specificity	Detected in many			Low region specificity	Detected in all			Low immune cell specificity	Detected in all			Low lineage specificity	Detected in all			Group enriched	Detected in some	17	Leukemia: 48.6;lymphoma: 38.1;Myeloma: 70.7	Adipose subcutaneous - T-cells, Heart muscle - T-cells, Liver - T-cells, Prostate - T-cells, Thyroid - T-cells	Not detected	Not detected			Low region specificity	Detected in all
TRPV3	VRL3	ENSG00000167723	Transient receptor potential cation channel subfamily V member 3	Q8NET8	17	3510502-3557812	Disease related genes, FDA approved drug targets, Human disease related genes, Predicted membrane proteins, Transporters	Calcium transport, Ion transport, Transport	Calcium channel, Ion channel	Disease variant, FDA approved drug targets, Palmoplantar keratoderma	Evidence at protein level	Evidence at transcript level	Evidence at protein level	Evidence at protein level	Group enriched	Detected in some	4	intestine: 5.1;skeletal muscle: 1.5;skin 1: 4.7	Cell type enhanced	Detected in many		Basal keratinocytes: 13.2;Plasma cells: 14.2;Proximal enterocytes: 21.8;Schwann cells: 15.1;Skeletal myocytes: 8.8;Suprabasal keratinocytes: 13.4	Cancer enhanced	Detected in some		head and neck cancer: 1.6	Low region specificity	Detected in all			Not detected in immune cells	Not detected			Not detected	Not detected			Cancer enhanced	Detected in some		Myeloma: 3.0		Not detected	Not detected			Low region specificity	Detected in all
TSC1	hamartin, KIAA0243, LAM, TSC	ENSG00000165699	TSC complex subunit 1	Q92574	9	132891348-132946874	Cancer-related genes, Disease related genes, Human disease related genes, Plasma proteins, Predicted intracellular proteins, Predicted membrane proteins		Chaperone	Cancer-related genes, Disease variant, Epilepsy, Tumor suppressor	Evidence at protein level	Evidence at protein level	Evidence at protein level	Evidence at protein level	Low tissue specificity	Detected in all			Cell type enriched	Detected in all	4	Late spermatids: 406.6	Low cancer specificity	Detected in all			Low region specificity	Detected in all			Low immune cell specificity	Detected in many			Low lineage specificity	Detected in all			Low cancer specificity	Detected in all				Low region specificity	Detected in all			Low region specificity	Detected in all
TTLL2	C6orf104, dJ366N23.3, NYD-TSPG	ENSG00000120440	Tubulin tyrosine ligase like 2	Q9BWV7	6	167325071-167359503	Predicted intracellular proteins		Ligase		Evidence at protein level	Evidence at transcript level	Evidence at transcript level	Evidence at protein level	Tissue enriched	Detected in some	11	testis: 17.9	Group enriched	Detected in some	289	Early spermatids: 226.8;Late spermatids: 365.9	Not detected	Not detected			Not detected	Not detected			Not detected in immune cells	Not detected			Not detected	Not detected			Not detected	Not detected			Testis - Late spermatids	Not detected	Not detected
TTLL9	C20orf125, dJ310O13.1	ENSG00000131044	Tubulin tyrosine ligase like 9	Q3SXZ7	20	31870634-31945000	Cancer-related genes, Predicted intracellular proteins		Ligase	Cancer-related genes	Evidence at protein level	Evidence at transcript level	Evidence at transcript level	Evidence at protein level	Tissue enhanced	Detected in some		choroid plexus: 15.0;fallopian tube: 6.0;testis: 4.9	Cell type enhanced	Detected in some		Ciliated cells: 41.7;Early spermatids: 36.1;Late spermatids: 70.2;Oligodendrocyte precursor cells: 14.1;Oligodendrocytes: 26.1	Cancer enhanced	Detected in some		glioma: 1.2	Region enhanced	Detected in all		choroid plexus: 22.3	Not detected in immune cells	Not detected			Not detected	Not detected			Not detected	Not detected			Breast - Breast glandular cells, Lung - Respiratory ciliated cells, Testis - Early spermatids, Testis - Late spermatids	Low region specificity	Detected in many			Low region specificity	Detected in many
UBE2G2	UBC7	ENSG00000184787	Ubiquitin conjugating enzyme E2 G2	P60604	21	44768580-44801826	Enzymes, Metabolic proteins, Plasma proteins, Predicted intracellular proteins	Ubl conjugation pathway	Transferase		Evidence at protein level	Evidence at transcript level	Evidence at protein level	Evidence at protein level	Low tissue specificity	Detected in all			Cell type enhanced	Detected in all		Late spermatids: 204.7	Low cancer specificity	Detected in all			Low region specificity	Detected in all			Low immune cell specificity	Detected in all			Low lineage specificity	Detected in all			Low cancer specificity	Detected in all				Low region specificity	Detected in all			Low region specificity	Detected in all
UBE2Q2	DKFZp762C143	ENSG00000140367	Ubiquitin conjugating enzyme E2 Q2	Q8WVN8	15	75843307-75901078	Enzymes, Metabolic proteins, Predicted intracellular proteins	Ubl conjugation pathway	Transferase		Evidence at protein level	Evidence at transcript level	Evidence at protein level	Evidence at protein level	Low tissue specificity	Detected in all			Cell type enhanced	Detected in all		Extravillous trophoblasts: 143.5;Rod photoreceptor cells: 159.8	Low cancer specificity	Detected in all			Low region specificity	Detected in all			Low immune cell specificity	Detected in many			Low lineage specificity	Detected in all			Low cancer specificity	Detected in all			Testis - Spermatocytes, Testis - Spermatogonia	Low region specificity	Detected in all			Low region specificity	Detected in all
UTP11	CGI-94, UTP11L	ENSG00000183520	UTP11 small subunit processome component	Q9Y3A2	1	38009258-38024820	Predicted intracellular proteins	rRNA processing			Evidence at protein level	Evidence at protein level	Evidence at protein level	Evidence at protein level	Group enriched	Detected in all	5	skeletal muscle: 107.5;tongue: 82.2	Low cell type specificity	Detected in all			Low cancer specificity	Detected in all			Low region specificity	Detected in all			Low immune cell specificity	Detected in all			Low lineage specificity	Detected in all			Low cancer specificity	Detected in all			Testis - Spermatocytes	Low region specificity	Detected in all			Low region specificity	Detected in all
WASHC2A	bA56A21.1, bA98I6.1, FAM21A, FAM21B, FLJ10824	ENSG00000099290	WASH complex subunit 2A	Q641Q2	10	50067888-50133509	Predicted intracellular proteins, Transporters	Protein transport, Transport			Evidence at protein level	Evidence at protein level	Evidence at protein level	Evidence at protein level	Low tissue specificity	Detected in all			Cell type enhanced	Detected in many		Cardiomyocytes: 66.1	Low cancer specificity	Detected in all			Low region specificity	Detected in all			Low immune cell specificity	Detected in all			Low lineage specificity	Detected in all			Low cancer specificity	Detected in all
YPEL5	CGI-127	ENSG00000119801	Yippee like 5	P62699	2	30146941-30160533	Predicted intracellular proteins				Evidence at protein level	Evidence at transcript level	Evidence at protein level	Evidence at protein level	Tissue enriched	Detected in all	4	bone marrow: 432.9	Cell type enhanced	Detected in all		Late spermatids: 573.6	Low cancer specificity	Detected in all			Low region specificity	Detected in all			Low immune cell specificity	Detected in all			Low lineage specificity	Detected in all			Low cancer specificity	Detected in all			Testis - Early spermatids	Low region specificity	Detected in all			Low region specificity	Detected in all
ZSCAN25	FLJ32468, ZNF498	ENSG00000197037	Zinc finger and SCAN domain containing 25	Q6NSZ9	7	99616946-99632408	Predicted intracellular proteins, Transcription factors	Transcription, Transcription regulation	DNA-binding		Evidence at protein level	Evidence at transcript level	Evidence at protein level	Evidence at protein level	Low tissue specificity	Detected in all			Cell type enhanced	Detected in many		Astrocytes: 32.8;Excitatory neurons: 46.5;Inhibitory neurons: 43.1;Microglial cells: 31.3;Oligodendrocyte precursor cells: 44.8;Oligodendrocytes: 41.3	Low cancer specificity	Detected in all			Low region specificity	Detected in all			Low immune cell specificity	Detected in all			Low lineage specificity	Detected in all			Low cancer specificity	Detected in all			Testis - Spermatocytes, Testis - Spermatogonia	Low region specificity	Detected in all			Low region specificity	Detected in all
ZSWIM8	4832404P21Rik, KIAA0913	ENSG00000214655	Zinc finger SWIM-type containing 8	A7E2V4	10	73785606-73801797	Predicted intracellular proteins	Ubl conjugation pathway			Evidence at protein level	Evidence at transcript level	Evidence at protein level	Evidence at protein level	Low tissue specificity	Detected in all			Low cell type specificity	Detected in many			Low cancer specificity	Detected in all			Low region specificity	Detected in all			Low immune cell specificity	Detected in many			Low lineage specificity	Detected in all			Low cancer specificity	Detected in all				Low region specificity	Detected in all			Low region specificity	Detected in all
CADPS	CAPS, CAPS1, KIAA1121, UNC-31	ENSG00000163618	Calcium dependent secretion activator	Q9ULU8	3	62398346-62875416	Plasma proteins, Predicted intracellular proteins	Exocytosis, Protein transport, Transport			Evidence at protein level	Evidence at protein level	Evidence at protein level	Evidence at protein level	Tissue enhanced	Detected in many		brain: 79.6;retina: 178.7	Cell type enhanced	Detected in many		Bipolar cells: 655.8;Cone photoreceptor cells: 300.7;Excitatory neurons: 801.7;Horizontal cells: 235.4;Inhibitory neurons: 1107.6;Oligodendrocyte precursor cells: 250.5	Cancer enhanced	Detected in many		glioma: 2.9	Low region specificity	Detected in all			Not detected in immune cells	Not detected			Not detected	Not detected			Cancer enhanced	Detected in many		Neuroblastoma: 11.1	Colon - Colon enteroendocrine cells, Lung - Mast cells, Skin - Fibroblast_2
CCL26	eotaxin-3, IMAC, MIP-4a, MIP-4alpha, SCYA26, TSC-1	ENSG00000006606	C-C motif chemokine ligand 26	Q9Y258	7	75769533-75789896	Human disease related genes, Predicted secreted proteins	Chemotaxis, Inflammatory response	Cytokine		Evidence at protein level	Evidence at transcript level	Evidence at protein level	Evidence at protein level	Tissue enhanced	Detected in many		choroid plexus: 47.1;ovary: 19.7	Cell type enhanced	Detected in some		Fibroblasts: 7.7;Leydig cells: 15.5;Ovarian stromal cells: 23.1;Sertoli cells: 5.4;Smooth muscle cells: 12.7	Cancer enhanced	Detected in many		testis cancer: 14.0	Region enriched	Detected in some	18	choroid plexus: 18.4	Not detected in immune cells	Not detected			Not detected	Not detected			Cancer enriched	Detected in many	6	ovarian cancer: 77.0						Region enriched	Detected in single
EIF6	b(2)gcn, EIF3A, ITGB4BP, p27BBP	ENSG00000242372	Eukaryotic translation initiation factor 6	P56537	20	35278907-35284985	Plasma proteins, Predicted intracellular proteins	Protein biosynthesis, Ribosome biogenesis	Initiation factor		Evidence at protein level	Evidence at protein level	Evidence at protein level	Evidence at protein level	Low tissue specificity	Detected in all			Cell type enhanced	Detected in all		Proximal tubular cells: 532.5	Low cancer specificity	Detected in all			Low region specificity	Detected in all			Low immune cell specificity	Detected in all			Low lineage specificity	Detected in all			Low cancer specificity	Detected in all			Testis - Early spermatids	Low region specificity	Detected in all			Low region specificity	Detected in all
FCRLB	FCRL2, FCRLM2, FCRLY, FLJ31052, FREB-2	ENSG00000162746	Fc receptor like B	Q6BAA4	1	161721544-161728143	Predicted intracellular proteins				Evidence at protein level	Evidence at protein level	Evidence at protein level	Evidence at protein level	Tissue enhanced	Detected in single		lymphoid tissue: 1.7	Cell type enhanced	Detected in many		Basal prostatic cells: 8.1;Erythroid cells: 7.4;NK-cells: 7.5;Proximal tubular cells: 7.8;Secretory cells: 6.9;Sertoli cells: 8.2	Cancer enhanced	Detected in many		urothelial cancer: 7.8	Not detected	Not detected			Low immune cell specificity	Detected in many			Low lineage specificity	Detected in many			Cancer enriched	Detected in some	17	lymphoma: 25.9		Not detected	Not detected			Not detected	Not detected
GALNT15	GALNT7, GALNTL2, pp-GalNAc-T15	ENSG00000131386	Polypeptide N-acetylgalactosaminyltransferase 15	Q8N3T1	3	16174680-16231992	Enzymes, Metabolic proteins, Predicted intracellular proteins		Glycosyltransferase, Transferase		Evidence at protein level	Evidence at transcript level	Evidence at protein level	Evidence at protein level	Tissue enhanced	Detected in all		adipose tissue: 110.1	Cell type enhanced	Detected in many		Adipocytes: 102.8;Astrocytes: 32.8;Early spermatids: 29.3;Endothelial cells: 61.0;Fibroblasts: 51.9;Muller glia cells: 46.4;Oligodendrocytes: 64.5	Cancer enriched	Detected in many	5	glioma: 21.3	Low region specificity	Detected in all			Not detected in immune cells	Not detected			Not detected	Not detected			Low cancer specificity	Detected in many			Kidney - Endothelial cells, Liver - Vascular Endothelial cells, Skin - Macrophages, Stomach - Endothelial cells	Low region specificity	Detected in many			Low region specificity	Detected in all
RIGI	DDX58, DKFZp434J1111, FLJ13599, RIG-1, RIG-I, RIG1	ENSG00000107201	RNA sensor RIG-I	O95786	9	32455302-32526208	Disease related genes, Enzymes, Human disease related genes, Potential drug targets, Predicted intracellular proteins	Antiviral defense, Host-virus interaction, Immunity, Innate immunity	Helicase, Hydrolase, RNA-binding	Disease variant	Evidence at protein level	Evidence at protein level	Evidence at protein level	Evidence at protein level	Low tissue specificity	Detected in all			Cell type enhanced	Detected in many		Astrocytes: 19.5;Microglial cells: 37.6;Oligodendrocyte precursor cells: 29.2;Schwann cells: 18.8	Low cancer specificity	Detected in all			Low region specificity	Detected in all			Immune cell enhanced	Detected in single		neutrophil: 1.3	Low lineage specificity	Detected in single			Low cancer specificity	Detected in many				Low region specificity	Detected in many			Low region specificity	Detected in all
SCAF1	FLJ00034, SR-A1	ENSG00000126461	SR-related CTD associated factor 1	Q9H7N4	19	49642209-49658642	Predicted intracellular proteins	mRNA processing, mRNA splicing	RNA-binding		Evidence at protein level	Evidence at transcript level	Evidence at protein level	Evidence at protein level	Low tissue specificity	Detected in all			Cell type enhanced	Detected in many		Late spermatids: 91.7	Low cancer specificity	Detected in all			Low region specificity	Detected in all			Low immune cell specificity	Detected in many			Low lineage specificity	Detected in all			Low cancer specificity	Detected in all				Low region specificity	Detected in all			Low region specificity	Detected in all
SEC14L2	C22orf6, KIAA1186, KIAA1658, SPF, TAP, TAP1	ENSG00000100003	SEC14 like lipid binding 2	O76054	22	30396941-30425303	Predicted intracellular proteins	Transcription, Transcription regulation, Transport	Activator		Evidence at protein level	Evidence at protein level	Evidence at protein level	Evidence at protein level	Tissue enhanced	Detected in many		epididymis: 83.9;liver: 236.2	Cell type enhanced	Detected in many		Hepatocytes: 139.2;Muller glia cells: 91.7;Proximal enterocytes: 49.3;Rod photoreceptor cells: 47.7	Low cancer specificity	Detected in all			Low region specificity	Detected in all			Immune cell enhanced	Detected in some		naive CD4 T-cell: 3.8;naive CD8 T-cell: 2.7	Lineage enriched	Detected in single	7	T-cells: 3.8	Low cancer specificity	Detected in many			Liver - Hepatocytes, Skin - Outer root sheath cells	Low region specificity	Detected in all			Low region specificity	Detected in all
SOX9	CMD1, CMPD1, SRA1	ENSG00000125398	SRY-box transcription factor 9	P48436	17	72121020-72126416	Cancer-related genes, Disease related genes, Human disease related genes, Predicted intracellular proteins, Transcription factors	Differentiation, Transcription, Transcription regulation	Activator, DNA-binding	Cancer-related genes, Disease variant	Evidence at protein level	Evidence at protein level	Evidence at protein level	Evidence at protein level	Tissue enhanced	Detected in many		salivary gland: 77.8	Cell type enhanced	Detected in many		Basal squamous epithelial cells: 202.8;Cholangiocytes: 190.8;Mucus glandular cells: 170.6;Salivary duct cells: 210.3;Sertoli cells: 168.6;Squamous epithelial cells: 275.6	Low cancer specificity	Detected in all			Low region specificity	Detected in all			Not detected in immune cells	Not detected			Not detected	Not detected			Low cancer specificity	Detected in many			Liver - Cholangiocyte, Prostate - Prostate basal glandular cells, Testis - Sertoli cells, Thyroid - Thyroid glandular cells	Low region specificity	Detected in all			Low region specificity	Detected in all
[truncated: 39 more columns]
