# Supplementary material for: Proteome-scale autoantibody profiling in PSC: Associations with clinical phenotypes and evidence for neuroendocrine deregulations
Source: JHEP Rep. 2025 Dec 23;8(3):101719. doi: 10.1016/j.jhepr.2025.101719 (PMC12925457; doi:10.1016/j.jhepr.2025.101719)
Supplement: Multimedia component 8 [file mmc8.xlsx]

## Sheet: KEGG brite
hsa00001 KEGG Orthology (KO) (106)
hsa:2027 K01689 ENO3; enolase 3
hsa:2998 K00693 GYS2; glycogen synthase 2
hsa:2731 K00281 GLDC; glycine decarboxylase
hsa:79944 K00109 L2HGDH; L-2-hydroxyglutarate dehydrogenase
hsa:5289 K00914 PIK3C3; phosphatidylinositol 3-kinase catalytic subunit type 3
hsa:514 K02135 ATP5F1E; ATP synthase F1 subunit epsilon
hsa:10434 K06128 LYPLA1; lysophospholipase 1
hsa:117248 K00710 GALNT15; polypeptide N-acetylgalactosaminyltransferase 15
hsa:51809 K00710 GALNT7; polypeptide N-acetylgalactosaminyltransferase 7
hsa:3052 K01764 HCCS; holocytochrome c synthase
hsa:8148 K14651 TAF15; TATA-box binding protein associated factor 15
hsa:8683 K21123 SRSF9; serine and arginine rich splicing factor 9
hsa:64965 K02996 MRPS9; mitochondrial ribosomal protein S9
hsa:2197 K02983 FAU; FAU ubiquitin like and ribosomal protein S30 fusion
hsa:55651 K11129 NHP2; NHP2 ribonucleoprotein
hsa:3692 K03264 EIF6; eukaryotic translation initiation factor 6
hsa:7327 K04555 UBE2G2; ubiquitin conjugating enzyme E2 G2
hsa:92912 K10582 UBE2Q2; ubiquitin conjugating enzyme E2 Q2
hsa:4193 K06643 MDM2; MDM2 proto-oncogene
hsa:29945 K03351 ANAPC4; anaphase promoting complex subunit 4
hsa:4849 K12580 CNOT3; CCR4-NOT transcription complex subunit 3
hsa:10347 K05645 ABCA7; ATP binding cassette subfamily A member 7
hsa:6890 K05653 TAP1; transporter 1, ATP binding cassette subfamily B member
hsa:369 K08845 ARAF; A-Raf proto-oncogene, serine/threonine kinase
hsa:3164 K04465 NR4A1; nuclear receptor subfamily 4 group A member 1
hsa:22821 K12380 RASA3; RAS p21 protein activator 3
hsa:23683 K06070 PRKD3; protein kinase D3
hsa:4163 K26734 MCC; MCC regulator of WNT signaling pathway
hsa:4209 K09262 MEF2D; myocyte enhancer factor 2D
hsa:1896 K05480 EDA; ectodysplasin A
hsa:23586 K12646 RIGI; RNA sensor RIG-I
hsa:7248 K07206 TSC1; TSC complex subunit 1
hsa:1395 K04579 CRHR2; corticotropin releasing hormone receptor 2
hsa:729438 K23081 CASTOR2; cytosolic arginine sensor for mTORC1 subunit 2
hsa:4987 K04216 OPRL1; opioid related nociceptin receptor 1
hsa:1144 K04816 CHRND; cholinergic receptor nicotinic delta subunit
hsa:10344 K21096 CCL26; C-C motif chemokine ligand 26
hsa:57689 K07523 LRRC4C; leucine rich repeat containing 4C
hsa:6383 K16336 SDC2; syndecan 2
hsa:387680 K18462 WASHC2A; WASH complex subunit 2A
hsa:6642 K17917 SNX1; sorting nexin 1
hsa:5827 K13347 PXMP2; peroxisomal membrane protein 2
hsa:8800 K13351 PEX11A; peroxisomal biogenesis factor 11 alpha
hsa:90381 K26117 TICRR; TOPBP1 interacting checkpoint and replication regulator
hsa:4627 K10352 MYH9; myosin heavy chain 9
hsa:80712 K18491 ESX1; ESX homeobox 1
hsa:3984 K05743 LIMK1; LIM domain kinase 1
hsa:388646 K20899 GBP7; guanylate binding protein 7
hsa:50509 K19721 COL5A3; collagen type V alpha 3 chain
hsa:1302 K19721 COL11A2; collagen type XI alpha 2 chain
hsa:4306 K08555 NR3C2; nuclear receptor subfamily 3 group C member 2
hsa:6512 K05618 SLC1A7; solute carrier family 1 member 7
hsa:6540 K05046 SLC6A13; solute carrier family 6 member 13
hsa:162514 K04972 TRPV3; transient receptor potential cation channel subfamily V member 3
hsa:3207 K21951 HOXA11; homeobox A11
hsa:10188 K08886 TNK2; tyrosine kinase non receptor 2
hsa:54768 K17570 HYDIN; HYDIN axonemal central pair apparatus protein
hsa:26469 K18024 PTPN18; protein tyrosine phosphatase non-receptor type 18
hsa:55347 K13702 ABHD10; abhydrolase domain containing 10, depalmitoylase
hsa:64641 K09103 EBF2; EBF transcription factor 2
hsa:402381 K22495 SOHLH1; spermatogenesis and oogenesis specific basic helix-loop-helix 1
hsa:8462 K09209 KLF11; KLF transcription factor 11
hsa:221785 K09229 ZSCAN25; zinc finger and SCAN domain containing 25
hsa:11281 K09368 POU6F2; POU class 6 homeobox 2
hsa:23316 K09313 CUX2; cut like homeobox 2
hsa:80714 K15611 PBX4; PBX homeobox 4
hsa:55323 K18733 LARP6; La ribonucleoprotein 6, translational regulator
hsa:51118 K14769 UTP11; UTP11 small subunit processome component
hsa:11103 K06961 KRR1; KRR1 small subunit processome component homolog
hsa:54888 K15335 NSUN2; NOP2/Sun RNA methyltransferase 2
hsa:84520 K15903 GON7; GON7 subunit of KEOPS complex
hsa:8661 K03254 EIF3A; eukaryotic translation initiation factor 3 subunit A
hsa:8668 K03246 EIF3I; eukaryotic translation initiation factor 3 subunit I
hsa:8618 K19933 CADPS; calcium dependent secretion activator
hsa:254102 K25573 EHBP1L1; EH domain binding protein 1 like 1
hsa:23149 K20042 FCHO1; FCH and mu domain containing endocytic adaptor 1
hsa:321 K20055 APBA2; amyloid beta precursor protein binding family A member 2
hsa:51411 K20119 BIN2; bridging integrator 2
hsa:89848 K20125 FCHSD1; FCH and double SH3 domains 1
hsa:2803 K20283 GOLGA4; golgin A4
hsa:7984 K20684 ARHGEF5; Rho guanine nucleotide exchange factor 5
hsa:123879 K17823 DCUN1D3; defective in cullin neddylation 1 domain containing 3
hsa:6468 K10262 FBXW4; F-box and WD repeat domain containing 4
hsa:23053 K25207 ZSWIM8; zinc finger SWIM-type containing 8
hsa:51646 K23339 YPEL5; yippee like 5
hsa:23133 K19415 PHF8; PHD finger protein 8
hsa:79810 K17711 PTCD2; pentatricopeptide repeat domain 2
hsa:55149 K18060 MTPAP; mitochondrial poly(A) polymerase
hsa:23479 K22068 ISCU; iron-sulfur cluster assembly enzyme
hsa:56172 K22734 ANKH; ANKH inorganic pyrophosphate transport regulator
hsa:112476 K23897 PRRT2; proline rich transmembrane protein 2
hsa:23541 K26544 SEC14L2; SEC14 like lipid binding 2
hsa:26146 K19680 TRAF3IP1; TRAF3 interacting protein 1
hsa:92749 K19754 DRC1; dynein regulatory complex subunit 1
hsa:51778 K26050 MYOZ2; myozenin 2
hsa:83887 K16600 TTLL2; tubulin tyrosine ligase like 2
hsa:164395 K16603 TTLL9; tubulin tyrosine ligase like 9
hsa:148252 K07840 DIRAS1; DIRAS family GTPase 1
hsa:79368 K06727 FCRL2; Fc receptor like 2
hsa:828 K23909 CAPS; calcyphosine
hsa:84034 K24246 EMILIN2; elastin microfibril interfacer 2
hsa:6462 K25754 SHBG; sex hormone binding globulin
hsa:101929726 K24578 MYMX; myomixer, myoblast fusion factor
hsa:4250 K25467 SCGB2A2; secretoglobin family 2A member 2
hsa:25928 K25738 SOSTDC1; sclerostin domain containing 1
hsa:80342 K26389 TRAF3IP3; TRAF3 interacting protein 3
hsa01000 Enzymes (24)
hsa:79944 K00109 L2HGDH; L-2-hydroxyglutarate dehydrogenase
hsa:2731 K00281 GLDC; glycine decarboxylase
hsa:23133 K19415 PHF8; PHD finger protein 8
hsa:54888 K15335 NSUN2; NOP2/Sun RNA methyltransferase 2
hsa:7327 K04555 UBE2G2; ubiquitin conjugating enzyme E2 G2
hsa:92912 K10582 UBE2Q2; ubiquitin conjugating enzyme E2 Q2
hsa:4193 K06643 MDM2; MDM2 proto-oncogene
hsa:2998 K00693 GYS2; glycogen synthase 2
hsa:117248 K00710 GALNT15; polypeptide N-acetylgalactosaminyltransferase 15
hsa:51809 K00710 GALNT7; polypeptide N-acetylgalactosaminyltransferase 7
hsa:5289 K00914 PIK3C3; phosphatidylinositol 3-kinase catalytic subunit type 3
hsa:55149 K18060 MTPAP; mitochondrial poly(A) polymerase
hsa:10188 K08886 TNK2; tyrosine kinase non receptor 2
hsa:3984 K05743 LIMK1; LIM domain kinase 1
hsa:369 K08845 ARAF; A-Raf proto-oncogene, serine/threonine kinase
hsa:23683 K06070 PRKD3; protein kinase D3
hsa:10434 K06128 LYPLA1; lysophospholipase 1
hsa:55347 K13702 ABHD10; abhydrolase domain containing 10, depalmitoylase
hsa:26469 K18024 PTPN18; protein tyrosine phosphatase non-receptor type 18
hsa:23586 K12646 RIGI; RNA sensor RIG-I
hsa:2027 K01689 ENO3; enolase 3
hsa:3052 K01764 HCCS; holocytochrome c synthase
hsa:164395 K16603 TTLL9; tubulin tyrosine ligase like 9
hsa:6890 K05653 TAP1; transporter 1, ATP binding cassette subfamily B member
hsa04131 Membrane trafficking (13)
hsa:8618 K19933 CADPS; calcium dependent secretion activator
hsa:254102 K25573 EHBP1L1; EH domain binding protein 1 like 1
hsa:23149 K20042 FCHO1; FCH and mu domain containing endocytic adaptor 1
hsa:321 K20055 APBA2; amyloid beta precursor protein binding family A member 2
hsa:4193 K06643 MDM2; MDM2 proto-oncogene
hsa:5289 K00914 PIK3C3; phosphatidylinositol 3-kinase catalytic subunit type 3
hsa:6642 K17917 SNX1; sorting nexin 1
hsa:51411 K20119 BIN2; bridging integrator 2
hsa:89848 K20125 FCHSD1; FCH and double SH3 domains 1
hsa:387680 K18462 WASHC2A; WASH complex subunit 2A
hsa:2803 K20283 GOLGA4; golgin A4
hsa:4209 K09262 MEF2D; myocyte enhancer factor 2D
hsa:7984 K20684 ARHGEF5; Rho guanine nucleotide exchange factor 5
hsa03000 Transcription factors (12)
hsa:64641 K09103 EBF2; EBF transcription factor 2
hsa:402381 K22495 SOHLH1; spermatogenesis and oogenesis specific basic helix-loop-helix 1
hsa:4306 K08555 NR3C2; nuclear receptor subfamily 3 group C member 2
hsa:3164 K04465 NR4A1; nuclear receptor subfamily 4 group A member 1
hsa:8462 K09209 KLF11; KLF transcription factor 11
hsa:221785 K09229 ZSCAN25; zinc finger and SCAN domain containing 25
hsa:3207 K21951 HOXA11; homeobox A11
hsa:80712 K18491 ESX1; ESX homeobox 1
hsa:11281 K09368 POU6F2; POU class 6 homeobox 2
hsa:23316 K09313 CUX2; cut like homeobox 2
hsa:80714 K15611 PBX4; PBX homeobox 4
hsa:4209 K09262 MEF2D; myocyte enhancer factor 2D
hsa04121 Ubiquitin system (9)
hsa:2197 K02983 FAU; FAU ubiquitin like and ribosomal protein S30 fusion
hsa:7327 K04555 UBE2G2; ubiquitin conjugating enzyme E2 G2
hsa:92912 K10582 UBE2Q2; ubiquitin conjugating enzyme E2 Q2
hsa:4193 K06643 MDM2; MDM2 proto-oncogene
hsa:123879 K17823 DCUN1D3; defective in cullin neddylation 1 domain containing 3
hsa:6468 K10262 FBXW4; F-box and WD repeat domain containing 4
hsa:23053 K25207 ZSWIM8; zinc finger SWIM-type containing 8
hsa:29945 K03351 ANAPC4; anaphase promoting complex subunit 4
hsa:51646 K23339 YPEL5; yippee like 5
hsa02000 Transporters (8)
hsa:10347 K05645 ABCA7; ATP binding cassette subfamily A member 7
hsa:6890 K05653 TAP1; transporter 1, ATP binding cassette subfamily B member
hsa:6512 K05618 SLC1A7; solute carrier family 1 member 7
hsa:6540 K05046 SLC6A13; solute carrier family 6 member 13
hsa:56172 K22734 ANKH; ANKH inorganic pyrophosphate transport regulator
hsa:8800 K13351 PEX11A; peroxisomal biogenesis factor 11 alpha
hsa:112476 K23897 PRRT2; proline rich transmembrane protein 2
hsa:23541 K26544 SEC14L2; SEC14 like lipid binding 2
hsa04812 Cytoskeleton proteins (5)
hsa:4627 K10352 MYH9; myosin heavy chain 9
hsa:51778 K26050 MYOZ2; myozenin 2
hsa:92749 K19754 DRC1; dynein regulatory complex subunit 1
hsa:83887 K16600 TTLL2; tubulin tyrosine ligase like 2
hsa:164395 K16603 TTLL9; tubulin tyrosine ligase like 9
hsa03019 Messenger RNA biogenesis (4)
hsa:8148 K14651 TAF15; TATA-box binding protein associated factor 15
hsa:55323 K18733 LARP6; La ribonucleoprotein 6, translational regulator
hsa:4849 K12580 CNOT3; CCR4-NOT transcription complex subunit 3
hsa:2027 K01689 ENO3; enolase 3
hsa03009 Ribosome biogenesis (4)
hsa:55651 K11129 NHP2; NHP2 ribonucleoprotein
hsa:51118 K14769 UTP11; UTP11 small subunit processome component
hsa:11103 K06961 KRR1; KRR1 small subunit processome component homolog
hsa:3692 K03264 EIF6; eukaryotic translation initiation factor 6
hsa01001 Protein kinases (4)
hsa:23683 K06070 PRKD3; protein kinase D3
hsa:3984 K05743 LIMK1; LIM domain kinase 1
hsa:369 K08845 ARAF; A-Raf proto-oncogene, serine/threonine kinase
hsa:10188 K08886 TNK2; tyrosine kinase non receptor 2
hsa03012 Translation factors (3)
hsa:3692 K03264 EIF6; eukaryotic translation initiation factor 6
hsa:8661 K03254 EIF3A; eukaryotic translation initiation factor 3 subunit A
hsa:8668 K03246 EIF3I; eukaryotic translation initiation factor 3 subunit I
hsa03029 Mitochondrial biogenesis (3)
hsa:79810 K17711 PTCD2; pentatricopeptide repeat domain 2
hsa:55149 K18060 MTPAP; mitochondrial poly(A) polymerase
hsa:23479 K22068 ISCU; iron-sulfur cluster assembly enzyme
hsa01003 Glycosyltransferases (3)
hsa:117248 K00710 GALNT15; polypeptide N-acetylgalactosaminyltransferase 15
hsa:51809 K00710 GALNT7; polypeptide N-acetylgalactosaminyltransferase 7
hsa:2998 K00693 GYS2; glycogen synthase 2
hsa03037 Cilium and associated proteins (3)
hsa:26146 K19680 TRAF3IP1; TRAF3 interacting protein 1
hsa:92749 K19754 DRC1; dynein regulatory complex subunit 1
hsa:54768 K17570 HYDIN; HYDIN axonemal central pair apparatus protein
hsa04990 Domain-containing proteins not elsewhere classified (3)
hsa:828 K23909 CAPS; calcyphosine
hsa:6642 K17917 SNX1; sorting nexin 1
hsa:84034 K24246 EMILIN2; elastin microfibril interfacer 2
hsa03036 Chromosome and associated proteins (2)
hsa:23133 K19415 PHF8; PHD finger protein 8
hsa:29945 K03351 ANAPC4; anaphase promoting complex subunit 4
hsa03310 Nuclear receptors (2)
hsa:4306 K08555 NR3C2; nuclear receptor subfamily 3 group C member 2
hsa:3164 K04465 NR4A1; nuclear receptor subfamily 4 group A member 1
hsa03011 Ribosome (2)
hsa:2197 K02983 FAU; FAU ubiquitin like and ribosomal protein S30 fusion
hsa:64965 K02996 MRPS9; mitochondrial ribosomal protein S9
hsa04030 G protein-coupled receptors (2)
hsa:4987 K04216 OPRL1; opioid related nociceptin receptor 1
hsa:1395 K04579 CRHR2; corticotropin releasing hormone receptor 2
hsa01009 Protein phosphatases and associated proteins (2)
hsa:54768 K17570 HYDIN; HYDIN axonemal central pair apparatus protein
hsa:26469 K18024 PTPN18; protein tyrosine phosphatase non-receptor type 18
hsa04147 Exosome (2)
hsa:2027 K01689 ENO3; enolase 3
hsa:4627 K10352 MYH9; myosin heavy chain 9
hsa03032 DNA replication proteins (2)
hsa:90381 K26117 TICRR; TOPBP1 interacting checkpoint and replication regulator
hsa:55651 K11129 NHP2; NHP2 ribonucleoprotein
hsa00536 Glycosaminoglycan binding proteins (2)
hsa:50509 K19721 COL5A3; collagen type V alpha 3 chain
hsa:1302 K19721 COL11A2; collagen type XI alpha 2 chain
hsa04090 CD molecules (2)
hsa:79368 K06727 FCRL2; Fc receptor like 2
hsa:6383 K16336 SDC2; syndecan 2
hsa04052 Cytokines and growth factors (2)
hsa:10344 K21096 CCL26; C-C motif chemokine ligand 26
hsa:1896 K05480 EDA; ectodysplasin A
hsa03016 Transfer RNA biogenesis (2)
hsa:54888 K15335 NSUN2; NOP2/Sun RNA methyltransferase 2
hsa:84520 K15903 GON7; GON7 subunit of KEOPS complex
hsa04040 Ion channels (2)
hsa:1144 K04816 CHRND; cholinergic receptor nicotinic delta subunit
hsa:162514 K04972 TRPV3; transient receptor potential cation channel subfamily V member 3
hsa04054 Pattern recognition receptors (1)
hsa:23586 K12646 RIGI; RNA sensor RIG-I
hsa03041 Spliceosome (1)
hsa:8683 K21123 SRSF9; serine and arginine rich splicing factor 9
hsa04031 GTP-binding proteins (1)
hsa:148252 K07840 DIRAS1; DIRAS family GTPase 1
hsa03021 Transcription machinery (1)
hsa:8148 K14651 TAF15; TATA-box binding protein associated factor 15
hsa00535 Proteoglycans (1)
hsa:6383 K16336 SDC2; syndecan 2
hsa01002 Peptidases and inhibitors (1)
hsa:55347 K13702 ABHD10; abhydrolase domain containing 10, depalmitoylase

## Sheet: KEGG pathways
hsa01100 Metabolic pathways - Homo sapiens (human) (9)
hsa:117248 K00710 GALNT15; polypeptide N-acetylgalactosaminyltransferase 15
hsa:2027 K01689 ENO3; enolase 3
hsa:2731 K00281 GLDC; glycine decarboxylase
hsa:2998 K00693 GYS2; glycogen synthase 2
hsa:3052 K01764 HCCS; holocytochrome c synthase
hsa:514 K02135 ATP5F1E; ATP synthase F1 subunit epsilon
hsa:51809 K00710 GALNT7; polypeptide N-acetylgalactosaminyltransferase 7
hsa:5289 K00914 PIK3C3; phosphatidylinositol 3-kinase catalytic subunit type 3
hsa:79944 K00109 L2HGDH; L-2-hydroxyglutarate dehydrogenase
hsa05168 Herpes simplex virus 1 infection - Homo sapiens (human) (4)
hsa:23586 K12646 RIGI; RNA sensor RIG-I
hsa:6890 K05653 TAP1; transporter 1, ATP binding cassette subfamily B member
hsa:7248 K07206 TSC1; TSC complex subunit 1
hsa:8683 K21123 SRSF9; serine and arginine rich splicing factor 9
hsa05022 Pathways of neurodegeneration - multiple diseases - Homo sapiens (human) (4)
hsa:369 K08845 ARAF; A-Raf proto-oncogene, serine/threonine kinase
hsa:514 K02135 ATP5F1E; ATP synthase F1 subunit epsilon
hsa:5289 K00914 PIK3C3; phosphatidylinositol 3-kinase catalytic subunit type 3
hsa:7327 K04555 UBE2G2; ubiquitin conjugating enzyme E2 G2
hsa04151 PI3K-Akt signaling pathway - Homo sapiens (human) (4)
hsa:2998 K00693 GYS2; glycogen synthase 2
hsa:3164 K04465 NR4A1; nuclear receptor subfamily 4 group A member 1
hsa:4193 K06643 MDM2; MDM2 proto-oncogene
hsa:7248 K07206 TSC1; TSC complex subunit 1
hsa04120 Ubiquitin mediated proteolysis - Homo sapiens (human) (4)
hsa:29945 K03351 ANAPC4; anaphase promoting complex subunit 4
hsa:4193 K06643 MDM2; MDM2 proto-oncogene
hsa:7327 K04555 UBE2G2; ubiquitin conjugating enzyme E2 G2
hsa:92912 K10582 UBE2Q2; ubiquitin conjugating enzyme E2 Q2
hsa04810 Regulation of actin cytoskeleton - Homo sapiens (human) (3)
hsa:369 K08845 ARAF; A-Raf proto-oncogene, serine/threonine kinase
hsa:3984 K05743 LIMK1; LIM domain kinase 1
hsa:4627 K10352 MYH9; myosin heavy chain 9
hsa04144 Endocytosis - Homo sapiens (human) (3)
hsa:387680 K18462 WASHC2A; WASH complex subunit 2A
hsa:4193 K06643 MDM2; MDM2 proto-oncogene
hsa:6642 K17917 SNX1; sorting nexin 1
hsa05010 Alzheimer disease - Homo sapiens (human) (3)
hsa:369 K08845 ARAF; A-Raf proto-oncogene, serine/threonine kinase
hsa:514 K02135 ATP5F1E; ATP synthase F1 subunit epsilon
hsa:5289 K00914 PIK3C3; phosphatidylinositol 3-kinase catalytic subunit type 3
hsa05163 Human cytomegalovirus infection - Homo sapiens (human) (3)
hsa:4193 K06643 MDM2; MDM2 proto-oncogene
hsa:6890 K05653 TAP1; transporter 1, ATP binding cassette subfamily B member
hsa:7248 K07206 TSC1; TSC complex subunit 1
hsa05208 Chemical carcinogenesis - reactive oxygen species - Homo sapiens (human) (3)
hsa:23683 K06070 PRKD3; protein kinase D3
hsa:369 K08845 ARAF; A-Raf proto-oncogene, serine/threonine kinase
hsa:514 K02135 ATP5F1E; ATP synthase F1 subunit epsilon
hsa05205 Proteoglycans in cancer - Homo sapiens (human) (3)
hsa:369 K08845 ARAF; A-Raf proto-oncogene, serine/threonine kinase
hsa:4193 K06643 MDM2; MDM2 proto-oncogene
hsa:6383 K16336 SDC2; syndecan 2
hsa04110 Cell cycle - Homo sapiens (human) (3)
hsa:29945 K03351 ANAPC4; anaphase promoting complex subunit 4
hsa:4193 K06643 MDM2; MDM2 proto-oncogene
hsa:90381 K26117 TICRR; TOPBP1 interacting checkpoint and replication regulator
hsa04910 Insulin signaling pathway - Homo sapiens (human) (3)
hsa:2998 K00693 GYS2; glycogen synthase 2
hsa:369 K08845 ARAF; A-Raf proto-oncogene, serine/threonine kinase
hsa:7248 K07206 TSC1; TSC complex subunit 1
hsa05202 Transcriptional misregulation in cancer - Homo sapiens (human) (3)
hsa:3207 K21951 HOXA11; homeobox A11
hsa:4193 K06643 MDM2; MDM2 proto-oncogene
hsa:8148 K14651 TAF15; TATA-box binding protein associated factor 15
hsa04080 Neuroactive ligand-receptor interaction - Homo sapiens (human) (3)
hsa:1144 K04816 CHRND; cholinergic receptor nicotinic delta subunit
hsa:1395 K04579 CRHR2; corticotropin releasing hormone receptor 2
hsa:4987 K04216 OPRL1; opioid related nociceptin receptor 1
hsa05169 Epstein-Barr virus infection - Homo sapiens (human) (3)
hsa:23586 K12646 RIGI; RNA sensor RIG-I
hsa:4193 K06643 MDM2; MDM2 proto-oncogene
hsa:6890 K05653 TAP1; transporter 1, ATP binding cassette subfamily B member
hsa04146 Peroxisome - Homo sapiens (human) (2)
hsa:5827 K13347 PXMP2; peroxisomal membrane protein 2
hsa:8800 K13351 PEX11A; peroxisomal biogenesis factor 11 alpha
hsa05220 Chronic myeloid leukemia - Homo sapiens (human) (2)
hsa:369 K08845 ARAF; A-Raf proto-oncogene, serine/threonine kinase
hsa:4193 K06643 MDM2; MDM2 proto-oncogene
hsa04360 Axon guidance - Homo sapiens (human) (2)
hsa:3984 K05743 LIMK1; LIM domain kinase 1
hsa:57689 K07523 LRRC4C; leucine rich repeat containing 4C
hsa03010 Ribosome - Homo sapiens (human) (2)
hsa:2197 K02983 FAU; FAU ubiquitin like and ribosomal protein S30 fusion
hsa:64965 K02996 MRPS9; mitochondrial ribosomal protein S9
hsa00514 Other types of O-glycan biosynthesis - Homo sapiens (human) (2)
hsa:117248 K00710 GALNT15; polypeptide N-acetylgalactosaminyltransferase 15
hsa:51809 K00710 GALNT7; polypeptide N-acetylgalactosaminyltransferase 7
hsa05219 Bladder cancer - Homo sapiens (human) (2)
hsa:369 K08845 ARAF; A-Raf proto-oncogene, serine/threonine kinase
hsa:4193 K06643 MDM2; MDM2 proto-oncogene
hsa01522 Endocrine resistance - Homo sapiens (human) (2)
hsa:369 K08845 ARAF; A-Raf proto-oncogene, serine/threonine kinase
hsa:4193 K06643 MDM2; MDM2 proto-oncogene
hsa05170 Human immunodeficiency virus 1 infection - Homo sapiens (human) (2)
hsa:3984 K05743 LIMK1; LIM domain kinase 1
hsa:6890 K05653 TAP1; transporter 1, ATP binding cassette subfamily B member
hsa05165 Human papillomavirus infection - Homo sapiens (human) (2)
hsa:4193 K06643 MDM2; MDM2 proto-oncogene
hsa:7248 K07206 TSC1; TSC complex subunit 1
hsa04714 Thermogenesis - Homo sapiens (human) (2)
hsa:514 K02135 ATP5F1E; ATP synthase F1 subunit epsilon
hsa:7248 K07206 TSC1; TSC complex subunit 1
hsa05200 Pathways in cancer - Homo sapiens (human) (2)
hsa:369 K08845 ARAF; A-Raf proto-oncogene, serine/threonine kinase
hsa:4193 K06643 MDM2; MDM2 proto-oncogene
hsa04270 Vascular smooth muscle contraction - Homo sapiens (human) (2)
hsa:369 K08845 ARAF; A-Raf proto-oncogene, serine/threonine kinase
hsa:4627 K10352 MYH9; myosin heavy chain 9
hsa05012 Parkinson disease - Homo sapiens (human) (2)
hsa:514 K02135 ATP5F1E; ATP synthase F1 subunit epsilon
hsa:7327 K04555 UBE2G2; ubiquitin conjugating enzyme E2 G2
hsa04974 Protein digestion and absorption - Homo sapiens (human) (2)
hsa:1302 K19721 COL11A2; collagen type XI alpha 2 chain
hsa:50509 K19721 COL5A3; collagen type V alpha 3 chain
hsa04721 Synaptic vesicle cycle - Homo sapiens (human) (2)
hsa:6512 K05618 SLC1A7; solute carrier family 1 member 7
hsa:6540 K05046 SLC6A13; solute carrier family 6 member 13
hsa00512 Mucin type O-glycan biosynthesis - Homo sapiens (human) (2)
hsa:117248 K00710 GALNT15; polypeptide N-acetylgalactosaminyltransferase 15
hsa:51809 K00710 GALNT7; polypeptide N-acetylgalactosaminyltransferase 7
hsa04145 Phagosome - Homo sapiens (human) (2)
hsa:5289 K00914 PIK3C3; phosphatidylinositol 3-kinase catalytic subunit type 3
hsa:6890 K05653 TAP1; transporter 1, ATP binding cassette subfamily B member
hsa05214 Glioma - Homo sapiens (human) (2)
hsa:369 K08845 ARAF; A-Raf proto-oncogene, serine/threonine kinase
hsa:4193 K06643 MDM2; MDM2 proto-oncogene
hsa04150 mTOR signaling pathway - Homo sapiens (human) (2)
hsa:7248 K07206 TSC1; TSC complex subunit 1
hsa:729438 K23081 CASTOR2; cytosolic arginine sensor for mTORC1 subunit 2
hsa04218 Cellular senescence - Homo sapiens (human) (2)
hsa:4193 K06643 MDM2; MDM2 proto-oncogene
hsa:7248 K07206 TSC1; TSC complex subunit 1
hsa04914 Progesterone-mediated oocyte maturation - Homo sapiens (human) (2)
hsa:29945 K03351 ANAPC4; anaphase promoting complex subunit 4
hsa:369 K08845 ARAF; A-Raf proto-oncogene, serine/threonine kinase
hsa04140 Autophagy - animal - Homo sapiens (human) (2)
hsa:5289 K00914 PIK3C3; phosphatidylinositol 3-kinase catalytic subunit type 3
hsa:7248 K07206 TSC1; TSC complex subunit 1
hsa03018 RNA degradation - Homo sapiens (human) (2)
hsa:2027 K01689 ENO3; enolase 3
hsa:4849 K12580 CNOT3; CCR4-NOT transcription complex subunit 3
hsa03008 Ribosome biogenesis in eukaryotes - Homo sapiens (human) (2)
hsa:3692 K03264 EIF6; eukaryotic translation initiation factor 6
hsa:55651 K11129 NHP2; NHP2 ribonucleoprotein
hsa04934 Cushing syndrome - Homo sapiens (human) (2)
hsa:1395 K04579 CRHR2; corticotropin releasing hormone receptor 2
hsa:3164 K04465 NR4A1; nuclear receptor subfamily 4 group A member 1
hsa05218 Melanoma - Homo sapiens (human) (2)
hsa:369 K08845 ARAF; A-Raf proto-oncogene, serine/threonine kinase
hsa:4193 K06643 MDM2; MDM2 proto-oncogene
hsa05131 Shigellosis - Homo sapiens (human) (2)
hsa:4193 K06643 MDM2; MDM2 proto-oncogene
hsa:5289 K00914 PIK3C3; phosphatidylinositol 3-kinase catalytic subunit type 3
hsa01200 Carbon metabolism - Homo sapiens (human) (2)
hsa:2027 K01689 ENO3; enolase 3
hsa:2731 K00281 GLDC; glycine decarboxylase
hsa04068 FoxO signaling pathway - Homo sapiens (human) (2)
hsa:369 K08845 ARAF; A-Raf proto-oncogene, serine/threonine kinase
hsa:4193 K06643 MDM2; MDM2 proto-oncogene
hsa04060 Cytokine-cytokine receptor interaction - Homo sapiens (human) (2)
hsa:10344 K21096 CCL26; C-C motif chemokine ligand 26
hsa:1896 K05480 EDA; ectodysplasin A
hsa04371 Apelin signaling pathway - Homo sapiens (human) (2)
hsa:4209 K09262 MEF2D; myocyte enhancer factor 2D
hsa:5289 K00914 PIK3C3; phosphatidylinositol 3-kinase catalytic subunit type 3
hsa05215 Prostate cancer - Homo sapiens (human) (2)
hsa:369 K08845 ARAF; A-Raf proto-oncogene, serine/threonine kinase
hsa:4193 K06643 MDM2; MDM2 proto-oncogene
hsa04928 Parathyroid hormone synthesis, secretion and action - Homo sapiens (human) (2)
hsa:369 K08845 ARAF; A-Raf proto-oncogene, serine/threonine kinase
hsa:4209 K09262 MEF2D; myocyte enhancer factor 2D
hsa04064 NF-kappa B signaling pathway - Homo sapiens (human) (2)
hsa:1896 K05480 EDA; ectodysplasin A
hsa:23586 K12646 RIGI; RNA sensor RIG-I
hsa05415 Diabetic cardiomyopathy - Homo sapiens (human) (2)
hsa:2998 K00693 GYS2; glycogen synthase 2
hsa:514 K02135 ATP5F1E; ATP synthase F1 subunit epsilon
hsa04514 Cell adhesion molecules - Homo sapiens (human) (2)
hsa:57689 K07523 LRRC4C; leucine rich repeat containing 4C
hsa:6383 K16336 SDC2; syndecan 2
hsa05160 Hepatitis C - Homo sapiens (human) (2)
hsa:23586 K12646 RIGI; RNA sensor RIG-I
hsa:369 K08845 ARAF; A-Raf proto-oncogene, serine/threonine kinase
hsa05161 Hepatitis B - Homo sapiens (human) (2)
hsa:23586 K12646 RIGI; RNA sensor RIG-I
hsa:369 K08845 ARAF; A-Raf proto-oncogene, serine/threonine kinase
hsa05171 Coronavirus disease - COVID-19 - Homo sapiens (human) (2)
hsa:2197 K02983 FAU; FAU ubiquitin like and ribosomal protein S30 fusion
hsa:23586 K12646 RIGI; RNA sensor RIG-I
hsa04925 Aldosterone synthesis and secretion - Homo sapiens (human) (2)
hsa:23683 K06070 PRKD3; protein kinase D3
hsa:3164 K04465 NR4A1; nuclear receptor subfamily 4 group A member 1
hsa04152 AMPK signaling pathway - Homo sapiens (human) (2)
hsa:2998 K00693 GYS2; glycogen synthase 2
hsa:7248 K07206 TSC1; TSC complex subunit 1
hsa05231 Choline metabolism in cancer - Homo sapiens (human) (2)
hsa:10434 K06128 LYPLA1; lysophospholipase 1
hsa:7248 K07206 TSC1; TSC complex subunit 1
hsa05014 Amyotrophic lateral sclerosis - Homo sapiens (human) (2)
hsa:514 K02135 ATP5F1E; ATP synthase F1 subunit epsilon
hsa:5289 K00914 PIK3C3; phosphatidylinositol 3-kinase catalytic subunit type 3
hsa05016 Huntington disease - Homo sapiens (human) (2)
hsa:514 K02135 ATP5F1E; ATP synthase F1 subunit epsilon
hsa:5289 K00914 PIK3C3; phosphatidylinositol 3-kinase catalytic subunit type 3
hsa04010 MAPK signaling pathway - Homo sapiens (human) (2)
hsa:3164 K04465 NR4A1; nuclear receptor subfamily 4 group A member 1
hsa:369 K08845 ARAF; A-Raf proto-oncogene, serine/threonine kinase
hsa02010 ABC transporters - Homo sapiens (human) (2)
hsa:10347 K05645 ABCA7; ATP binding cassette subfamily A member 7
hsa:6890 K05653 TAP1; transporter 1, ATP binding cassette subfamily B member
hsa00564 Glycerophospholipid metabolism - Homo sapiens (human) (1)
hsa:10434 K06128 LYPLA1; lysophospholipase 1
hsa04730 Long-term depression - Homo sapiens (human) (1)
hsa:369 K08845 ARAF; A-Raf proto-oncogene, serine/threonine kinase
hsa05135 Yersinia infection - Homo sapiens (human) (1)
hsa:3984 K05743 LIMK1; LIM domain kinase 1
hsa00785 Lipoic acid metabolism - Homo sapiens (human) (1)
hsa:2731 K00281 GLDC; glycine decarboxylase
hsa04666 Fc gamma R-mediated phagocytosis - Homo sapiens (human) (1)
hsa:3984 K05743 LIMK1; LIM domain kinase 1
hsa04726 Serotonergic synapse - Homo sapiens (human) (1)
hsa:369 K08845 ARAF; A-Raf proto-oncogene, serine/threonine kinase
hsa04922 Glucagon signaling pathway - Homo sapiens (human) (1)
hsa:2998 K00693 GYS2; glycogen synthase 2
hsa00630 Glyoxylate and dicarboxylate metabolism - Homo sapiens (human) (1)
hsa:2731 K00281 GLDC; glycine decarboxylase
hsa05211 Renal cell carcinoma - Homo sapiens (human) (1)
hsa:369 K08845 ARAF; A-Raf proto-oncogene, serine/threonine kinase
hsa04015 Rap1 signaling pathway - Homo sapiens (human) (1)
hsa:23683 K06070 PRKD3; protein kinase D3
hsa00650 Butanoate metabolism - Homo sapiens (human) (1)
hsa:79944 K00109 L2HGDH; L-2-hydroxyglutarate dehydrogenase
hsa04012 ErbB signaling pathway - Homo sapiens (human) (1)
hsa:369 K08845 ARAF; A-Raf proto-oncogene, serine/threonine kinase
hsa04623 Cytosolic DNA-sensing pathway - Homo sapiens (human) (1)
hsa:23586 K12646 RIGI; RNA sensor RIG-I
hsa04650 Natural killer cell mediated cytotoxicity - Homo sapiens (human) (1)
hsa:369 K08845 ARAF; A-Raf proto-oncogene, serine/threonine kinase
hsa04022 cGMP-PKG signaling pathway - Homo sapiens (human) (1)
hsa:4209 K09262 MEF2D; myocyte enhancer factor 2D
hsa01230 Biosynthesis of amino acids - Homo sapiens (human) (1)
hsa:2027 K01689 ENO3; enolase 3
hsa05017 Spinocerebellar ataxia - Homo sapiens (human) (1)
hsa:5289 K00914 PIK3C3; phosphatidylinositol 3-kinase catalytic subunit type 3
hsa04724 Glutamatergic synapse - Homo sapiens (human) (1)
hsa:6512 K05618 SLC1A7; solute carrier family 1 member 7
hsa05203 Viral carcinogenesis - Homo sapiens (human) (1)
hsa:4193 K06643 MDM2; MDM2 proto-oncogene
hsa04622 RIG-I-like receptor signaling pathway - Homo sapiens (human) (1)
hsa:23586 K12646 RIGI; RNA sensor RIG-I
hsa04612 Antigen processing and presentation - Homo sapiens (human) (1)
hsa:6890 K05653 TAP1; transporter 1, ATP binding cassette subfamily B member
hsa04024 cAMP signaling pathway - Homo sapiens (human) (1)
hsa:1395 K04579 CRHR2; corticotropin releasing hormone receptor 2
hsa04931 Insulin resistance - Homo sapiens (human) (1)
hsa:2998 K00693 GYS2; glycogen synthase 2
hsa05212 Pancreatic cancer - Homo sapiens (human) (1)
hsa:369 K08845 ARAF; A-Raf proto-oncogene, serine/threonine kinase
hsa05210 Colorectal cancer - Homo sapiens (human) (1)
hsa:369 K08845 ARAF; A-Raf proto-oncogene, serine/threonine kinase
hsa04919 Thyroid hormone signaling pathway - Homo sapiens (human) (1)
hsa:4193 K06643 MDM2; MDM2 proto-oncogene
hsa04072 Phospholipase D signaling pathway - Homo sapiens (human) (1)
hsa:7248 K07206 TSC1; TSC complex subunit 1
hsa03040 Spliceosome - Homo sapiens (human) (1)
hsa:8683 K21123 SRSF9; serine and arginine rich splicing factor 9
hsa05167 Kaposi sarcoma-associated herpesvirus infection - Homo sapiens (human) (1)
hsa:5289 K00914 PIK3C3; phosphatidylinositol 3-kinase catalytic subunit type 3
hsa04727 GABAergic synapse - Homo sapiens (human) (1)
hsa:6540 K05046 SLC6A13; solute carrier family 6 member 13
hsa05152 Tuberculosis - Homo sapiens (human) (1)
hsa:5289 K00914 PIK3C3; phosphatidylinositol 3-kinase catalytic subunit type 3
hsa05213 Endometrial cancer - Homo sapiens (human) (1)
hsa:369 K08845 ARAF; A-Raf proto-oncogene, serine/threonine kinase
hsa01524 Platinum drug resistance - Homo sapiens (human) (1)
hsa:4193 K06643 MDM2; MDM2 proto-oncogene
hsa04814 Motor proteins - Homo sapiens (human) (1)
hsa:4627 K10352 MYH9; myosin heavy chain 9
hsa04750 Inflammatory mediator regulation of TRP channels - Homo sapiens (human) (1)
hsa:162514 K04972 TRPV3; transient receptor potential cation channel subfamily V member 3
hsa00190 Oxidative phosphorylation - Homo sapiens (human) (1)
hsa:514 K02135 ATP5F1E; ATP synthase F1 subunit epsilon
hsa04960 Aldosterone-regulated sodium reabsorption - Homo sapiens (human) (1)
hsa:4306 K08555 NR3C2; nuclear receptor subfamily 3 group C member 2
hsa05340 Primary immunodeficiency - Homo sapiens (human) (1)
hsa:6890 K05653 TAP1; transporter 1, ATP binding cassette subfamily B member
hsa00260 Glycine, serine and threonine metabolism - Homo sapiens (human) (1)
hsa:2731 K00281 GLDC; glycine decarboxylase
hsa05034 Alcoholism - Homo sapiens (human) (1)
hsa:369 K08845 ARAF; A-Raf proto-oncogene, serine/threonine kinase
hsa05221 Acute myeloid leukemia - Homo sapiens (human) (1)
hsa:369 K08845 ARAF; A-Raf proto-oncogene, serine/threonine kinase
hsa05226 Gastric cancer - Homo sapiens (human) (1)
hsa:369 K08845 ARAF; A-Raf proto-oncogene, serine/threonine kinase
hsa05166 Human T-cell leukemia virus 1 infection - Homo sapiens (human) (1)
hsa:29945 K03351 ANAPC4; anaphase promoting complex subunit 4
hsa04066 HIF-1 signaling pathway - Homo sapiens (human) (1)
hsa:2027 K01689 ENO3; enolase 3
hsa04070 Phosphatidylinositol signaling system - Homo sapiens (human) (1)
hsa:5289 K00914 PIK3C3; phosphatidylinositol 3-kinase catalytic subunit type 3
hsa04141 Protein processing in endoplasmic reticulum - Homo sapiens (human) (1)
hsa:7327 K04555 UBE2G2; ubiquitin conjugating enzyme E2 G2
hsa04530 Tight junction - Homo sapiens (human) (1)
hsa:4627 K10352 MYH9; myosin heavy chain 9
hsa04310 Wnt signaling pathway - Homo sapiens (human) (1)
hsa:4163 K26734 MCC; MCC regulator of WNT signaling pathway
hsa04211 Longevity regulating pathway - Homo sapiens (human) (1)
hsa:7248 K07206 TSC1; TSC complex subunit 1
hsa00562 Inositol phosphate metabolism - Homo sapiens (human) (1)
hsa:5289 K00914 PIK3C3; phosphatidylinositol 3-kinase catalytic subunit type 3
hsa05418 Fluid shear stress and atherosclerosis - Homo sapiens (human) (1)
hsa:6383 K16336 SDC2; syndecan 2
hsa05144 Malaria - Homo sapiens (human) (1)
hsa:6383 K16336 SDC2; syndecan 2
hsa04136 Autophagy - other - Homo sapiens (human) (1)
hsa:5289 K00914 PIK3C3; phosphatidylinositol 3-kinase catalytic subunit type 3
hsa04550 Signaling pathways regulating pluripotency of stem cells - Homo sapiens (human) (1)
hsa:80712 K18491 ESX1; ESX homeobox 1
hsa00010 Glycolysis / Gluconeogenesis - Homo sapiens (human) (1)
hsa:2027 K01689 ENO3; enolase 3
hsa04062 Chemokine signaling pathway - Homo sapiens (human) (1)
hsa:10344 K21096 CCL26; C-C motif chemokine ligand 26
hsa00860 Porphyrin metabolism - Homo sapiens (human) (1)
hsa:3052 K01764 HCCS; holocytochrome c synthase
hsa04114 Oocyte meiosis - Homo sapiens (human) (1)
hsa:29945 K03351 ANAPC4; anaphase promoting complex subunit 4
hsa05164 Influenza A - Homo sapiens (human) (1)
hsa:23586 K12646 RIGI; RNA sensor RIG-I
hsa05132 Salmonella infection - Homo sapiens (human) (1)
hsa:5289 K00914 PIK3C3; phosphatidylinositol 3-kinase catalytic subunit type 3
hsa03022 Basal transcription factors - Homo sapiens (human) (1)
hsa:8148 K14651 TAF15; TATA-box binding protein associated factor 15
hsa04927 Cortisol synthesis and secretion - Homo sapiens (human) (1)
hsa:3164 K04465 NR4A1; nuclear receptor subfamily 4 group A member 1
hsa01521 EGFR tyrosine kinase inhibitor resistance - Homo sapiens (human) (1)
hsa:369 K08845 ARAF; A-Raf proto-oncogene, serine/threonine kinase
hsa05224 Breast cancer - Homo sapiens (human) (1)
hsa:369 K08845 ARAF; A-Raf proto-oncogene, serine/threonine kinase
hsa04061 Viral protein interaction with cytokine and cytokine receptor - Homo sapiens (human) (1)
hsa:10344 K21096 CCL26; C-C motif chemokine ligand 26
hsa05130 Pathogenic Escherichia coli infection - Homo sapiens (human) (1)
hsa:4627 K10352 MYH9; myosin heavy chain 9
hsa04625 C-type lectin receptor signaling pathway - Homo sapiens (human) (1)
hsa:4193 K06643 MDM2; MDM2 proto-oncogene
hsa04720 Long-term potentiation - Homo sapiens (human) (1)
hsa:369 K08845 ARAF; A-Raf proto-oncogene, serine/threonine kinase
hsa05225 Hepatocellular carcinoma - Homo sapiens (human) (1)
hsa:369 K08845 ARAF; A-Raf proto-oncogene, serine/threonine kinase
hsa05020 Prion disease - Homo sapiens (human) (1)
hsa:514 K02135 ATP5F1E; ATP synthase F1 subunit epsilon
hsa04014 Ras signaling pathway - Homo sapiens (human) (1)
hsa:22821 K12380 RASA3; RAS p21 protein activator 3
hsa04115 p53 signaling pathway - Homo sapiens (human) (1)
hsa:4193 K06643 MDM2; MDM2 proto-oncogene
hsa00500 Starch and sucrose metabolism - Homo sapiens (human) (1)
hsa:2998 K00693 GYS2; glycogen synthase 2
hsa05223 Non-small cell lung cancer - Homo sapiens (human) (1)
hsa:369 K08845 ARAF; A-Raf proto-oncogene, serine/threonine kinase
hsa04621 NOD-like receptor signaling pathway - Homo sapiens (human) (1)
hsa:388646 K20899 GBP7; guanylate binding protein 7
hsa05162 Measles - Homo sapiens (human) (1)
hsa:23586 K12646 RIGI; RNA sensor RIG-I
hsa05206 MicroRNAs in cancer - Homo sapiens (human) (1)
hsa:4193 K06643 MDM2; MDM2 proto-oncogene

## Sheet: Diseases
H00069 Glycogen storage disease (2)
hsa:2027 K01689 ENO3; enolase 3
hsa:2998 K00693 GYS2; glycogen synthase 2
H00564 Primary ciliary dyskinesia (2)
hsa:54768 K17570 HYDIN; HYDIN axonemal central pair apparatus protein
hsa:92749 K19754 DRC1; dynein regulatory complex subunit 1
H00604 Deafness, autosomal dominant (2)
hsa:1302 K19721 COL11A2; collagen type XI alpha 2 chain
hsa:4627 K10352 MYH9; myosin heavy chain 9
H01282 Spermatogenic failure (2)
hsa:402381 K22495 SOHLH1; spermatogenesis and oogenesis specific basic helix-loop-helix 1
hsa:92749 K19754 DRC1; dynein regulatory complex subunit 1
H00025 Penile cancer (1)
hsa:4193 K06643 MDM2; MDM2 proto-oncogene
H00028 Choriocarcinoma (1)
hsa:4193 K06643 MDM2; MDM2 proto-oncogene
H00036 Osteosarcoma (1)
hsa:4193 K06643 MDM2; MDM2 proto-oncogene
H00037 Rhabdomyosarcoma (1)
hsa:4193 K06643 MDM2; MDM2 proto-oncogene
H00042 Glioma (1)
hsa:4193 K06643 MDM2; MDM2 proto-oncogene
H00056 Alzheimer disease (1)
hsa:10347 K05645 ABCA7; ATP binding cassette subfamily A member 7
H00191 Nonketotic hyperglycinemia (1)
hsa:2731 K00281 GLDC; glycine decarboxylase
H00233 MYH9-related disease (1)
hsa:4627 K10352 MYH9; myosin heavy chain 9
H00243 Hyperkalemic distal renal tubular acidosis (RTA type 4) (1)
hsa:4306 K08555 NR3C2; nuclear receptor subfamily 3 group C member 2
H00292 Hypertrophic cardiomyopathy (1)
hsa:51778 K26050 MYOZ2; myozenin 2
H00410 Maturity onset diabetes of the young (MODY) (1)
hsa:8462 K09209 KLF11; KLF transcription factor 11
H00431 Ossification of the posterior longitudinal ligament of spine (1)
hsa:1302 K19721 COL11A2; collagen type XI alpha 2 chain
H00491 Craniometaphyseal dysplasia (1)
hsa:56172 K22734 ANKH; ANKH inorganic pyrophosphate transport regulator
H00507 Dyskeratosis congenita (1)
hsa:55651 K11129 NHP2; NHP2 ribonucleoprotein
H00538 Senior-Loken syndrome (1)
hsa:26146 K19680 TRAF3IP1; TRAF3 interacting protein 1
H00578 Epstein syndrome (1)
hsa:4627 K10352 MYH9; myosin heavy chain 9
H00599 Ovarian dysgenesis (1)
hsa:402381 K22495 SOHLH1; spermatogenesis and oogenesis specific basic helix-loop-helix 1
H00603 Hypertension exacerbated in pregnancy (1)
hsa:4306 K08555 NR3C2; nuclear receptor subfamily 3 group C member 2
H00605 Deafness, autosomal recessive (1)
hsa:1302 K19721 COL11A2; collagen type XI alpha 2 chain
H00606 Early infantile epileptic encephalopathy (1)
hsa:23316 K09313 CUX2; cut like homeobox 2
H00625 Tooth agenesis (1)
hsa:1896 K05480 EDA; ectodysplasin A
H00651 Hypohidrotic ectodermal dysplasia (1)
hsa:1896 K05480 EDA; ectodysplasin A
H00658 X-linked syndromic intellectual developmental disorder (1)
hsa:23133 K19415 PHF8; PHD finger protein 8
H00768 Autosomal recessive intellectual developmental disorder (1)
hsa:54888 K15335 NSUN2; NOP2/Sun RNA methyltransferase 2
H00770 Congenital myasthenic syndrome (1)
hsa:1144 K04816 CHRND; cholinergic receptor nicotinic delta subunit
H00831 Primary dystonia (1)
hsa:112476 K23897 PRRT2; proline rich transmembrane protein 2
H00867 Radioulnar synostosis with amegakaryocytic thrombocytopenia (1)
hsa:3207 K21951 HOXA11; homeobox A11
H00896 Lymphangioleiomyomatosis (1)
hsa:7248 K07206 TSC1; TSC complex subunit 1
H00898 Myopathy with lactic acidosis and sideroblastic anaemia (1)
hsa:23479 K22068 ISCU; iron-sulfur cluster assembly enzyme
H00915 Tuberous sclerosis complex (1)
hsa:7248 K07206 TSC1; TSC complex subunit 1
H00984 Bare lymphocyte syndrome type1 (1)
hsa:6890 K05653 TAP1; transporter 1, ATP binding cassette subfamily B member
H00986 Multiple pterygium syndrome (1)
hsa:1144 K04816 CHRND; cholinergic receptor nicotinic delta subunit
H01236 Familial articular chondrocalcinosis (1)
hsa:56172 K22734 ANKH; ANKH inorganic pyrophosphate transport regulator
H01251 Focal cortical dysplasia of Taylor (1)
hsa:7248 K07206 TSC1; TSC complex subunit 1
H01280 L-2-hydroxyglutaric aciduria (1)
hsa:79944 K00109 L2HGDH; L-2-hydroxyglutarate dehydrogenase
H01351 Spastic ataxia (1)
hsa:55149 K18060 MTPAP; mitochondrial poly(A) polymerase
H01369 ATP synthase deficiency (1)
hsa:514 K02135 ATP5F1E; ATP synthase F1 subunit epsilon
H01439 Williams-Beuren syndrome (1)
hsa:3984 K05743 LIMK1; LIM domain kinase 1
H01513 Retinoblastoma (1)
hsa:4193 K06643 MDM2; MDM2 proto-oncogene
H01571 Singleton-Merten syndrome (1)
hsa:23586 K12646 RIGI; RNA sensor RIG-I
H01633 High blood pressure (1)
hsa:4306 K08555 NR3C2; nuclear receptor subfamily 3 group C member 2
H01667 Medulloblastoma (1)
hsa:4193 K06643 MDM2; MDM2 proto-oncogene
H01691 Renal angiomyolipoma (1)
hsa:7248 K07206 TSC1; TSC complex subunit 1
H01692 Subependymal giant cell astrocytoma (1)
hsa:7248 K07206 TSC1; TSC complex subunit 1
H01722 Galloway-Mowat syndrome (1)
hsa:84520 K15903 GON7; GON7 subunit of KEOPS complex
H01740 Macrothrombocytopenia (1)
hsa:4627 K10352 MYH9; myosin heavy chain 9
H01760 Hepatic glycogen storage disease (1)
hsa:2998 K00693 GYS2; glycogen synthase 2
H01762 Muscle glycogen storage disease (1)
hsa:2027 K01689 ENO3; enolase 3
H01904 Microphthalmia with linear skin defects syndrome (1)
hsa:3052 K01764 HCCS; holocytochrome c synthase
H01950 Glycogen storage disease type 0a (1)
hsa:2998 K00693 GYS2; glycogen synthase 2
H01953 Glycogen storage disease type XIII (1)
hsa:2027 K01689 ENO3; enolase 3
H02051 May-Hegglin anomaly (1)
hsa:4627 K10352 MYH9; myosin heavy chain 9
H02052 Sebastian syndrome (1)
hsa:4627 K10352 MYH9; myosin heavy chain 9
H02053 Fechtner syndrome (1)
hsa:4627 K10352 MYH9; myosin heavy chain 9
H02072 Stickler syndrome (1)
hsa:1302 K19721 COL11A2; collagen type XI alpha 2 chain
H02079 Oto-spondylo-megaepiphyseal dysplasia (1)
hsa:1302 K19721 COL11A2; collagen type XI alpha 2 chain
H02080 Fibrochondrogenesis (1)
hsa:1302 K19721 COL11A2; collagen type XI alpha 2 chain
H02170 Microphthalmia, syndromic (1)
hsa:3052 K01764 HCCS; holocytochrome c synthase
H02263 Focal nonepidermolytic palmoplantar keratoderma (1)
hsa:162514 K04972 TRPV3; transient receptor potential cation channel subfamily V member 3
H02301 Nephroblastoma (1)
hsa:11281 K09368 POU6F2; POU class 6 homeobox 2
H02310 Renal tubular acidosis (1)
hsa:4306 K08555 NR3C2; nuclear receptor subfamily 3 group C member 2
H02362 Benign familial infantile seizure (1)
hsa:112476 K23897 PRRT2; proline rich transmembrane protein 2
H02371 Intellectual developmental disorder with autism and speech delay (1)
hsa:4849 K12580 CNOT3; CCR4-NOT transcription complex subunit 3
H02425 Erdheim-Chester disease (1)
hsa:369 K08845 ARAF; A-Raf proto-oncogene, serine/threonine kinase
H02517 Olmsted syndrome (1)
hsa:162514 K04972 TRPV3; transient receptor potential cation channel subfamily V member 3
H02526 Disorders of adaptive immunity (1)
hsa:23149 K20042 FCHO1; FCH and mu domain containing endocytic adaptor 1
H02535 Neurodevelopmental disorder with dysmorphic facies (1)
hsa:90416 CCDC32; coiled-coil domain containing 32

## Sheet: Modules
hsa_M00056 O-glycan biosynthesis, mucin type core (2)
hsa:117248 K00710 GALNT15; polypeptide N-acetylgalactosaminyltransferase 15
hsa:51809 K00710 GALNT7; polypeptide N-acetylgalactosaminyltransferase 7
hsa_M00003 Gluconeogenesis, oxaloacetate => fructose-6P (1)
hsa:2027 K01689 ENO3; enolase 3
hsa_M00346 Formaldehyde assimilation, serine pathway (1)
hsa:2027 K01689 ENO3; enolase 3
hsa_M00001 Glycolysis (Embden-Meyerhof pathway), glucose => pyruvate (1)
hsa:2027 K01689 ENO3; enolase 3
hsa_M00854 Glycogen biosynthesis, glucose-1P => glycogen/starch (1)
hsa:2998 K00693 GYS2; glycogen synthase 2
hsa_M00158 F-type ATPase, eukaryotes (1)
hsa:514 K02135 ATP5F1E; ATP synthase F1 subunit epsilon
hsa_M00621 Glycine cleavage system (1)
hsa:2731 K00281 GLDC; glycine decarboxylase
hsa_M00532 Photorespiration (1)
hsa:2731 K00281 GLDC; glycine decarboxylase
hsa_M00002 Glycolysis, core module involving three-carbon compounds (1)
hsa:2027 K01689 ENO3; enolase 3

## Sheet: Networks
06164 Kaposi sarcoma-associated herpesvirus (KSHV) (4)
hsa:369 K08845 ARAF; A-Raf proto-oncogene, serine/threonine kinase
hsa:6890 K05653 TAP1; transporter 1, ATP binding cassette subfamily B member
hsa:5289 K00914 PIK3C3; phosphatidylinositol 3-kinase catalytic subunit type 3
hsa:4193 K06643 MDM2; MDM2 proto-oncogene
06167 Human cytomegalovirus (HCMV) (4)
hsa:369 K08845 ARAF; A-Raf proto-oncogene, serine/threonine kinase
hsa:7248 K07206 TSC1; TSC complex subunit 1
hsa:6890 K05653 TAP1; transporter 1, ATP binding cassette subfamily B member
hsa:4193 K06643 MDM2; MDM2 proto-oncogene
06162 Hepatitis B virus (HBV) (3)
hsa:369 K08845 ARAF; A-Raf proto-oncogene, serine/threonine kinase
hsa:23586 K12646 RIGI; RNA sensor RIG-I
hsa:4193 K06643 MDM2; MDM2 proto-oncogene
06163 Hepatitis C virus (HCV) (3)
hsa:369 K08845 ARAF; A-Raf proto-oncogene, serine/threonine kinase
hsa:23586 K12646 RIGI; RNA sensor RIG-I
hsa:4193 K06643 MDM2; MDM2 proto-oncogene
06165 Epstein-Barr virus (EBV) (3)
hsa:23586 K12646 RIGI; RNA sensor RIG-I
hsa:6890 K05653 TAP1; transporter 1, ATP binding cassette subfamily B member
hsa:4193 K06643 MDM2; MDM2 proto-oncogene
06166 Human papillomavirus (HPV) (3)
hsa:369 K08845 ARAF; A-Raf proto-oncogene, serine/threonine kinase
hsa:7248 K07206 TSC1; TSC complex subunit 1
hsa:6890 K05653 TAP1; transporter 1, ATP binding cassette subfamily B member
06168 Herpes simplex virus 1 (HSV-1) (3)
hsa:7248 K07206 TSC1; TSC complex subunit 1
hsa:23586 K12646 RIGI; RNA sensor RIG-I
hsa:6890 K05653 TAP1; transporter 1, ATP binding cassette subfamily B member
06170 Influenza A virus (IAV) (3)
hsa:369 K08845 ARAF; A-Raf proto-oncogene, serine/threonine kinase
hsa:23586 K12646 RIGI; RNA sensor RIG-I
hsa:4193 K06643 MDM2; MDM2 proto-oncogene
06263 Hepatocellular carcinoma (3)
hsa:369 K08845 ARAF; A-Raf proto-oncogene, serine/threonine kinase
hsa:23586 K12646 RIGI; RNA sensor RIG-I
hsa:4193 K06643 MDM2; MDM2 proto-oncogene
06017 Glycogen metabolism (2)
hsa:2998 K00693 GYS2; glycogen synthase 2
hsa:2027 K01689 ENO3; enolase 3
06160 Human T-cell leukemia virus 1 (HTLV-1) (2)
hsa:6890 K05653 TAP1; transporter 1, ATP binding cassette subfamily B member
hsa:29945 K03351 ANAPC4; anaphase promoting complex subunit 4
06161 Human immunodeficiency virus 1 (HIV-1) (2)
hsa:3984 K05743 LIMK1; LIM domain kinase 1
hsa:6890 K05653 TAP1; transporter 1, ATP binding cassette subfamily B member
06171 SARS coronavirus 2 (SARS-CoV-2) (2)
hsa:23586 K12646 RIGI; RNA sensor RIG-I
hsa:2197 K02983 FAU; FAU ubiquitin like and ribosomal protein S30 fusion
06181 Salmonella (2)
hsa:369 K08845 ARAF; A-Raf proto-oncogene, serine/threonine kinase
hsa:5289 K00914 PIK3C3; phosphatidylinositol 3-kinase catalytic subunit type 3
06230 Cell cycle (cancer) (2)
hsa:4193 K06643 MDM2; MDM2 proto-oncogene
hsa:29945 K03351 ANAPC4; anaphase promoting complex subunit 4
06240 Transcription (cancer) (2)
hsa:3207 K21951 HOXA11; homeobox A11
hsa:4193 K06643 MDM2; MDM2 proto-oncogene
06265 Bladder cancer (2)
hsa:369 K08845 ARAF; A-Raf proto-oncogene, serine/threonine kinase
hsa:4193 K06643 MDM2; MDM2 proto-oncogene
06266 Non-small cell lung cancer (2)
hsa:369 K08845 ARAF; A-Raf proto-oncogene, serine/threonine kinase
hsa:4193 K06643 MDM2; MDM2 proto-oncogene
06268 Melanoma (2)
hsa:369 K08845 ARAF; A-Raf proto-oncogene, serine/threonine kinase
hsa:4193 K06643 MDM2; MDM2 proto-oncogene
06270 Breast cancer (2)
hsa:369 K08845 ARAF; A-Raf proto-oncogene, serine/threonine kinase
hsa:4193 K06643 MDM2; MDM2 proto-oncogene
06273 Glioma (2)
hsa:369 K08845 ARAF; A-Raf proto-oncogene, serine/threonine kinase
hsa:4193 K06643 MDM2; MDM2 proto-oncogene
06276 Chronic myeloid leukemia (2)
hsa:369 K08845 ARAF; A-Raf proto-oncogene, serine/threonine kinase
hsa:4193 K06643 MDM2; MDM2 proto-oncogene
06310 CRH-ACTH-cortisol signaling (2)
hsa:1395 K04579 CRHR2; corticotropin releasing hormone receptor 2
hsa:3164 K04465 NR4A1; nuclear receptor subfamily 4 group A member 1
06360 Cushing syndrome (2)
hsa:1395 K04579 CRHR2; corticotropin releasing hormone receptor 2
hsa:3164 K04465 NR4A1; nuclear receptor subfamily 4 group A member 1
06462 Spinocerebellar ataxia (2)
hsa:5289 K00914 PIK3C3; phosphatidylinositol 3-kinase catalytic subunit type 3
hsa:7248 K07206 TSC1; TSC complex subunit 1
06466 Pathways of neurodegeneration (2)
hsa:5289 K00914 PIK3C3; phosphatidylinositol 3-kinase catalytic subunit type 3
hsa:369 K08845 ARAF; A-Raf proto-oncogene, serine/threonine kinase
06526 MAPK signaling (2)
hsa:369 K08845 ARAF; A-Raf proto-oncogene, serine/threonine kinase
hsa:22821 K12380 RASA3; RAS p21 protein activator 3
06032 Lipoic acid metabolism (1)
hsa:2731 K00281 GLDC; glycine decarboxylase
06033 Glycine, serine and arginine metabolism (1)
hsa:2731 K00281 GLDC; glycine decarboxylase
06169 Measles virus (MV) (1)
hsa:23586 K12646 RIGI; RNA sensor RIG-I
06210 ERK signaling (cancer) (1)
hsa:369 K08845 ARAF; A-Raf proto-oncogene, serine/threonine kinase
06220 Calcium signaling (cancer) (1)
hsa:369 K08845 ARAF; A-Raf proto-oncogene, serine/threonine kinase
06223 TNF signaling (cancer) (1)
hsa:23683 K06070 PRKD3; protein kinase D3
06229 MHC presentation (cancer) (1)
hsa:6890 K05653 TAP1; transporter 1, ATP binding cassette subfamily B member
06260 Colorectal cancer (1)
hsa:369 K08845 ARAF; A-Raf proto-oncogene, serine/threonine kinase
06261 Gastric cancer (1)
hsa:369 K08845 ARAF; A-Raf proto-oncogene, serine/threonine kinase
06262 Pancreatic cancer (1)
hsa:369 K08845 ARAF; A-Raf proto-oncogene, serine/threonine kinase
06264 Renal cell carcinoma (1)
hsa:369 K08845 ARAF; A-Raf proto-oncogene, serine/threonine kinase
06271 Endometrial cancer (1)
hsa:369 K08845 ARAF; A-Raf proto-oncogene, serine/threonine kinase
06274 Thyroid cancer (1)
hsa:369 K08845 ARAF; A-Raf proto-oncogene, serine/threonine kinase
06275 Acute myeloid leukemia (1)
hsa:369 K08845 ARAF; A-Raf proto-oncogene, serine/threonine kinase
06324 GHRH-GH-IGF signaling (1)
hsa:369 K08845 ARAF; A-Raf proto-oncogene, serine/threonine kinase
06460 Alzheimer disease (1)
hsa:369 K08845 ARAF; A-Raf proto-oncogene, serine/threonine kinase
06461 Huntington disease (1)
hsa:5289 K00914 PIK3C3; phosphatidylinositol 3-kinase catalytic subunit type 3
06509 DNA replication (1)
hsa:90381 K26117 TICRR; TOPBP1 interacting checkpoint and replication regulator
06510 Telomere length regulation (1)
hsa:55651 K11129 NHP2; NHP2 ribonucleoprotein
06512 Chromosome cohesion and segregation (1)
hsa:29945 K03351 ANAPC4; anaphase promoting complex subunit 4
06515 Regulation of kinetochore-microtubule interactions (1)
hsa:29945 K03351 ANAPC4; anaphase promoting complex subunit 4
06519 RLR signaling (1)
hsa:23586 K12646 RIGI; RNA sensor RIG-I
06522 mTOR signaling (1)
hsa:7248 K07206 TSC1; TSC complex subunit 1
06529 Thermogenesis (1)
hsa:514 K02135 ATP5F1E; ATP synthase F1 subunit epsilon
06532 Autophagy (1)
hsa:5289 K00914 PIK3C3; phosphatidylinositol 3-kinase catalytic subunit type 3
