# Supplementary material for: Proteome-scale autoantibody profiling in PSC: Associations with clinical phenotypes and evidence for neuroendocrine deregulations
Source: JHEP Rep. 2025 Dec 23;8(3):101719. doi: 10.1016/j.jhepr.2025.101719 (PMC12925457; doi:10.1016/j.jhepr.2025.101719)
Supplement: Multimedia component 9 [file mmc9.xlsx]

## Sheet: KEGG mapper
H00069 Glycogen storage disease (2)
hsa:2027 K01689 ENO3; enolase 3
hsa:2998 K00693 GYS2; glycogen synthase 2
H00564 Primary ciliary dyskinesia (2)
hsa:54768 K17570 HYDIN; HYDIN axonemal central pair apparatus protein
hsa:92749 K19754 DRC1; dynein regulatory complex subunit 1
H00604 Deafness, autosomal dominant (2)
hsa:1302 K19721 COL11A2; collagen type XI alpha 2 chain
hsa:4627 K10352 MYH9; myosin heavy chain 9
H01282 Spermatogenic failure (2)
hsa:402381 K22495 SOHLH1; spermatogenesis and oogenesis specific basic helix-loop-helix 1
hsa:92749 K19754 DRC1; dynein regulatory complex subunit 1
H00025 Penile cancer (1)
hsa:4193 K06643 MDM2; MDM2 proto-oncogene
H00028 Choriocarcinoma (1)
hsa:4193 K06643 MDM2; MDM2 proto-oncogene
H00036 Osteosarcoma (1)
hsa:4193 K06643 MDM2; MDM2 proto-oncogene
H00037 Rhabdomyosarcoma (1)
hsa:4193 K06643 MDM2; MDM2 proto-oncogene
H00042 Glioma (1)
hsa:4193 K06643 MDM2; MDM2 proto-oncogene
H00056 Alzheimer disease (1)
hsa:10347 K05645 ABCA7; ATP binding cassette subfamily A member 7
H00191 Nonketotic hyperglycinemia (1)
hsa:2731 K00281 GLDC; glycine decarboxylase
H00233 MYH9-related disease (1)
hsa:4627 K10352 MYH9; myosin heavy chain 9
H00243 Hyperkalemic distal renal tubular acidosis (RTA type 4) (1)
hsa:4306 K08555 NR3C2; nuclear receptor subfamily 3 group C member 2
H00292 Hypertrophic cardiomyopathy (1)
hsa:51778 K26050 MYOZ2; myozenin 2
H00410 Maturity onset diabetes of the young (MODY) (1)
hsa:8462 K09209 KLF11; KLF transcription factor 11
H00431 Ossification of the posterior longitudinal ligament of spine (1)
hsa:1302 K19721 COL11A2; collagen type XI alpha 2 chain
H00442 Campomelic dysplasia (1)
hsa:6662 K18435 SOX9; SRY-box transcription factor 9
H00491 Craniometaphyseal dysplasia (1)
hsa:56172 K22734 ANKH; ANKH inorganic pyrophosphate transport regulator
H00507 Dyskeratosis congenita (1)
hsa:55651 K11129 NHP2; NHP2 ribonucleoprotein
H00538 Senior-Loken syndrome (1)
hsa:26146 K19680 TRAF3IP1; TRAF3 interacting protein 1
H00578 Epstein syndrome (1)
hsa:4627 K10352 MYH9; myosin heavy chain 9
H00599 Ovarian dysgenesis (1)
hsa:402381 K22495 SOHLH1; spermatogenesis and oogenesis specific basic helix-loop-helix 1
H00603 Hypertension exacerbated in pregnancy (1)
hsa:4306 K08555 NR3C2; nuclear receptor subfamily 3 group C member 2
H00605 Deafness, autosomal recessive (1)
hsa:1302 K19721 COL11A2; collagen type XI alpha 2 chain
H00606 Early infantile epileptic encephalopathy (1)
hsa:23316 K09313 CUX2; cut like homeobox 2
H00625 Tooth agenesis (1)
hsa:1896 K05480 EDA; ectodysplasin A
H00651 Hypohidrotic ectodermal dysplasia (1)
hsa:1896 K05480 EDA; ectodysplasin A
H00658 X-linked syndromic intellectual developmental disorder (1)
hsa:23133 K19415 PHF8; PHD finger protein 8
H00768 Autosomal recessive intellectual developmental disorder (1)
hsa:54888 K15335 NSUN2; NOP2/Sun RNA methyltransferase 2
H00770 Congenital myasthenic syndrome (1)
hsa:1144 K04816 CHRND; cholinergic receptor nicotinic delta subunit
H00831 Primary dystonia (1)
hsa:112476 K23897 PRRT2; proline rich transmembrane protein 2
H00867 Radioulnar synostosis with amegakaryocytic thrombocytopenia (1)
hsa:3207 K21951 HOXA11; homeobox A11
H00896 Lymphangioleiomyomatosis (1)
hsa:7248 K07206 TSC1; TSC complex subunit 1
H00898 Myopathy with lactic acidosis and sideroblastic anaemia (1)
hsa:23479 K22068 ISCU; iron-sulfur cluster assembly enzyme
H00915 Tuberous sclerosis complex (1)
hsa:7248 K07206 TSC1; TSC complex subunit 1
H00984 Bare lymphocyte syndrome type1 (1)
hsa:6890 K05653 TAP1; transporter 1, ATP binding cassette subfamily B member
H00986 Multiple pterygium syndrome (1)
hsa:1144 K04816 CHRND; cholinergic receptor nicotinic delta subunit
H01236 Familial articular chondrocalcinosis (1)
hsa:56172 K22734 ANKH; ANKH inorganic pyrophosphate transport regulator
H01251 Focal cortical dysplasia of Taylor (1)
hsa:7248 K07206 TSC1; TSC complex subunit 1
H01280 L-2-hydroxyglutaric aciduria (1)
hsa:79944 K00109 L2HGDH; L-2-hydroxyglutarate dehydrogenase
H01351 Spastic ataxia (1)
hsa:55149 K18060 MTPAP; mitochondrial poly(A) polymerase
H01369 ATP synthase deficiency (1)
hsa:514 K02135 ATP5F1E; ATP synthase F1 subunit epsilon
H01439 Williams-Beuren syndrome (1)
hsa:3984 K05743 LIMK1; LIM domain kinase 1
H01513 Retinoblastoma (1)
hsa:4193 K06643 MDM2; MDM2 proto-oncogene
H01571 Singleton-Merten syndrome (1)
hsa:23586 K12646 RIGI; RNA sensor RIG-I
H01633 High blood pressure (1)
hsa:4306 K08555 NR3C2; nuclear receptor subfamily 3 group C member 2
H01667 Medulloblastoma (1)
hsa:4193 K06643 MDM2; MDM2 proto-oncogene
H01691 Renal angiomyolipoma (1)
hsa:7248 K07206 TSC1; TSC complex subunit 1
H01692 Subependymal giant cell astrocytoma (1)
hsa:7248 K07206 TSC1; TSC complex subunit 1
H01722 Galloway-Mowat syndrome (1)
hsa:84520 K15903 GON7; GON7 subunit of KEOPS complex
H01740 Macrothrombocytopenia (1)
hsa:4627 K10352 MYH9; myosin heavy chain 9
H01760 Hepatic glycogen storage disease (1)
hsa:2998 K00693 GYS2; glycogen synthase 2
H01762 Muscle glycogen storage disease (1)
hsa:2027 K01689 ENO3; enolase 3
H01904 Microphthalmia with linear skin defects syndrome (1)
hsa:3052 K01764 HCCS; holocytochrome c synthase
H01950 Glycogen storage disease type 0a (1)
hsa:2998 K00693 GYS2; glycogen synthase 2
H01953 Glycogen storage disease type XIII (1)
hsa:2027 K01689 ENO3; enolase 3
H02051 May-Hegglin anomaly (1)
hsa:4627 K10352 MYH9; myosin heavy chain 9
H02052 Sebastian syndrome (1)
hsa:4627 K10352 MYH9; myosin heavy chain 9
H02053 Fechtner syndrome (1)
hsa:4627 K10352 MYH9; myosin heavy chain 9
H02072 Stickler syndrome (1)
hsa:1302 K19721 COL11A2; collagen type XI alpha 2 chain
H02079 Oto-spondylo-megaepiphyseal dysplasia (1)
hsa:1302 K19721 COL11A2; collagen type XI alpha 2 chain
H02080 Fibrochondrogenesis (1)
hsa:1302 K19721 COL11A2; collagen type XI alpha 2 chain
H02170 Microphthalmia, syndromic (1)
hsa:3052 K01764 HCCS; holocytochrome c synthase
H02263 Focal nonepidermolytic palmoplantar keratoderma (1)
hsa:162514 K04972 TRPV3; transient receptor potential cation channel subfamily V member 3
H02301 Nephroblastoma (1)
hsa:11281 K09368 POU6F2; POU class 6 homeobox 2
H02310 Renal tubular acidosis (1)
hsa:4306 K08555 NR3C2; nuclear receptor subfamily 3 group C member 2
H02362 Benign familial infantile seizure (1)
hsa:112476 K23897 PRRT2; proline rich transmembrane protein 2
H02371 Intellectual developmental disorder with autism and speech delay (1)
hsa:4849 K12580 CNOT3; CCR4-NOT transcription complex subunit 3
H02425 Erdheim-Chester disease (1)
hsa:369 K08845 ARAF; A-Raf proto-oncogene, serine/threonine kinase
H02517 Olmsted syndrome (1)
hsa:162514 K04972 TRPV3; transient receptor potential cation channel subfamily V member 3
H02526 Disorders of adaptive immunity (1)
hsa:23149 K20042 FCHO1; FCH and mu domain containing endocytic adaptor 1
H02535 Neurodevelopmental disorder with dysmorphic facies (1)
hsa:90416 CCDC32; coiled-coil domain containing 32

## Sheet: DisGeNET
Gene	Gene::synonym	Ensembl	Gene::description	Uniprot	diseases
BANP	BEND1,::DKFZp761H172,::FLJ10177,::FLJ20538,::SMAR1,::SMARBP1	ENSG00000172530	BTG3::associated::nuclear::protein	Q8N9N5	Malignant neoplasm of breast;Premature Birth;Necrotizing Enterocolitis;Breast Carcinoma;Systolic Pressure
CCDC9	DKFZP586M1019	ENSG00000105321	Coiled-coil::domain::containing::9	Q9Y3X0	Body Height;White Blood Cell Count procedure;Eosinophil count procedure;Asthenozoospermia
L2HGDH	C14orf160,::FLJ12618	ENSG00000087299	L-2-hydroxyglutarate::dehydrogenase	Q9H9P8	L-2-HYDROXYGLUTARIC ACIDURIA;Combined D-2- and L-2-hydroxyglutaric aciduria;L-2-hydroxyglutaric acidemia;Intellectual Disability;Dystonia
MYH9	DFNA17,::EPSTS,::FTNS,::MHA,::NMHC-II-A,::NMMHCA	ENSG00000100345	Myosin::heavy::chain::9	P35579	May-Hegglin anomaly;SEBASTIAN SYNDROME;DEAFNESS, AUTOSOMAL DOMINANT 17;Fechtner syndrome (disorder);Epstein syndrome (disorder)
SARM1	KIAA0524,::SAMD2,::SARM	ENSG00000004139	Sterile::alpha::and::TIR::motif::containing::1	Q6SZW1	Respiratory Syncytial Virus Infections;Amyotrophic Lateral Sclerosis;Low density lipoprotein cholesterol measurement;Folate Malabsorption, Hereditary;High density lipoprotein measurement
ESX1	ESX1L,::ESXR1	ENSG00000123576	ESX::homeobox::1	Q8N693	Tuberculosis;Fetal Growth Retardation;Azoospermia;Malignant Neoplasms;Ependymoma
HOXA11	HOX1,::HOX1I	ENSG00000005073	Homeobox::A11	P31270	Radioulnar Synostosis with Amegakaryocytic Thrombocytopenia;RADIOULNAR SYNOSTOSIS WITH AMEGAKARYOCYTIC THROMBOCYTOPENIA 1;Endometrial Neoplasms;Kidney Diseases;Limb Deformities, Congenital
SLC6A13	GAT2	ENSG00000010379	Solute::carrier::family::6::member::13	Q9NSD5	Schizophrenia;Bipolar Disorder;Unipolar Depression;Major Depressive Disorder;Chronic Kidney Diseases
UBE2Q2	DKFZp762C143	ENSG00000140367	Ubiquitin::conjugating::enzyme::E2::Q2	Q8WVN8	Arthritis, Gouty;Diabetes;Diabetes Mellitus;Glomerular Filtration Rate;Gout
ABCA7	ABCX	ENSG00000064687	ATP::binding::cassette::subfamily::A::member::7	Q8IZY2	Alzheimer's Disease;Familial Alzheimer Disease (FAD);Alzheimer Disease, Late Onset;ALZHEIMER DISEASE 9, SUSCEPTIBILITY TO;Presenile dementia
C1orf52	FLJ44982,::gm117	ENSG00000162642	Chromosome::1::open::reading::frame::52	Q8N6N3	Alzheimer's Disease;Malignant neoplasm of breast;Neoplasms;Breast Carcinoma;Carcinoma
MRPS9	MRP-S9,::RPMS9,::S9mt	ENSG00000135972	Mitochondrial::ribosomal::protein::S9	P82933	NA
PRR3	CAT56,::Em:AB014077.1,::Em:AB023052.2	ENSG00000204576	Proline::rich::3	P79522	Corpuscular Hemoglobin Concentration Mean;Graves Disease;Thyroid associated opthalmopathies
SNX1	HsT17379,::MGC8664,::SNX1A,::Vps5	ENSG00000028528	Sorting::nexin::1	Q13596	Non-Small Cell Lung Carcinoma;Colorectal Carcinoma;Neoplasms;Malignant Neoplasms;Carcinoma
WASHC2A	bA56A21.1,::bA98I6.1,::FAM21A,::FAM21B,::FLJ10824	ENSG00000099290	WASH::complex::subunit::2A	Q641Q2	NA
ALDH16A1	MGC10204	ENSG00000161618	Aldehyde::dehydrogenase::16::family::member::A1	Q8IZ83	Hyperuricemia;Gout;Gout, HPRT-Related;Blood Protein Measurement;MAST SYNDROME
CDC42EP2	BORG1,::CEP2	ENSG00000149798	CDC42::effector::protein::2	O14613	Red Blood Cell Count measurement
EMILIN2	FLJ33200,::FOAP-10	ENSG00000132205	Elastin::microfibril::interfacer::2	Q9BXX0	Neoplasms;Malignant neoplasm of breast;Breast Carcinoma;Congenital Abnormality;Heart Diseases
FAM156B	TMEM29B	ENSG00000179304	Family::with::sequence::similarity::156::member::B	Q8NDB6	NA
FCHSD1	FLJ00007	ENSG00000197948	FCH::and::double::SH3::domains::1	Q86WN1	NA
GLDC	GCSP,::NKH	ENSG00000178445	Glycine::decarboxylase	P23378	Nonketotic Hyperglycinemia;Seizures;Hyperglycinemia, Nonketotic, Type I;Hyperglycinemia, Nonketotic, Type II;Hyperglycinemia, Nonketotic, Type III
LEKR1	FLJ16641	ENSG00000197980	Leucine,::glutamate::and::lysine::rich::1	Q6ZMV7	Body Height;Bone Density;Bone Mineral Density Test;Breast Carcinoma;Interleukin 2 Measurement
PYHIN1	IFIX,::MGC23885	ENSG00000163564	Pyrin::and::HIN::domain::family::member::1	Q6K0P9	Asthma;Prostatic Neoplasms;Malignant neoplasm of prostate;Mammary Neoplasms;Malignant neoplasm of breast
SHBG	ABP,::MGC126834,::MGC138391,::TEBG	ENSG00000129214	Sex::hormone::binding::globulin	P04278	Alcoholic Intoxication, Chronic;Diabetes Mellitus, Non-Insulin-Dependent;Malignant neoplasm of prostate;Metabolic Syndrome X;Erectile dysfunction
BIN2	BRAP-1	ENSG00000110934	Bridging::integrator::2	Q9UBW5	Alzheimer's Disease;Malignant Neoplasms;Neurofibromatosis 2;Primary malignant neoplasm
CCDC69	DKFZP434C171,::FLJ13705	ENSG00000198624	Coiled-coil::domain::containing::69	A6NI79	White Blood Cell Count procedure;Chronic Obstructive Airway Disease;Vital capacity;Monocyte count procedure;Red cell distribution width determination
CCL26	eotaxin-3,::IMAC,::MIP-4a,::MIP-4alpha,::SCYA26,::TSC-1	ENSG00000006606	C-C::motif::chemokine::ligand::26	Q9Y258	Asthma;Eosinophilia;Eosinophilic esophagitis;Eosinophilic disorder;Chronic rhinosinusitis with nasal polyps
CLUL1	NA	ENSG00000079101	Clusterin::like::1	Q15846	Malignant neoplasm of breast;Breast Carcinoma;Mammary Neoplasms, Human;Mammary Neoplasms;Mammary Carcinoma, Human
CUX2	CDP2,::CUTL2,::KIAA0293	ENSG00000111249	Cut::like::homeobox::2	O14529	EPILEPTIC ENCEPHALOPATHY, EARLY INFANTILE, 67;Intellectual Disability;Autistic behavior;Bipolar Disorder;MAJOR AFFECTIVE DISORDER 2
ENO3	NA	ENSG00000108515	Enolase::3	P13929	Glycogen Storage Disease XIII;Glycogen Storage Disease;Liver diseases;Liver Dysfunction;Aortic Valve Stenosis
LARP6	acheron,::FLJ11196	ENSG00000166173	La::ribonucleoprotein::6,::translational::regulator	Q9BRS8	Renal Cell Carcinoma;Neoplasms;Conventional (Clear Cell) Renal Cell Carcinoma;Tumor Cell Invasion;Renal carcinoma
RBM43	C2orf38,::FLJ45645	ENSG00000184898	RNA::binding::motif::protein::43	Q6ZSC3	Gastroesophageal reflux disease;Adenocarcinoma Of Esophagus
TSC1	hamartin,::KIAA0243,::LAM,::TSC	ENSG00000165699	TSC::complex::subunit::1	Q92574	Tuberous Sclerosis;FOCAL CORTICAL DYSPLASIA OF TAYLOR;Lymphangioleiomyomatosis;TUBEROUS SCLEROSIS 1 (disorder);Bladder Neoplasm
ANKH	ANK,::CCAL2,::CMDJ,::CPPDD,::HANK,::SLC62A1	ENSG00000154122	ANKH::inorganic::pyrophosphate::transport::regulator	Q9HCJ1	CRANIOMETAPHYSEAL DYSPLASIA, AUTOSOMAL DOMINANT;Calcium pyrophosphate arthropathy;Calcium pyrophosphate deposition disease;Schwartz-Lelek syndrome;Endometriosis
EBF2	COE2,::FLJ11500	ENSG00000221818	EBF::transcription::factor::2	Q9HAK2	Anus, Imperforate;Cardiovascular Diseases;Dupuytren Contracture;Hernia, Inguinal;Waist-Hip Ratio
FAM53C	C5orf6	ENSG00000120709	Family::with::sequence::similarity::53::member::C	Q9NYF3	Schizophrenia
NSUN2	FLJ20303,::Misu,::MRT5,::SAKI,::TRM4	ENSG00000037474	NOP2/Sun::RNA::methyltransferase::2	Q08J23	MENTAL RETARDATION, AUTOSOMAL RECESSIVE 5;Intellectual Disability;Dubowitz syndrome;Autism Spectrum Disorders;Microcephaly
TAF15	hTAFII68,::Npl3,::RBP56,::TAF2N	ENSG00000270647	TATA-box::binding::protein::associated::factor::15	Q92804	Amyotrophic Lateral Sclerosis;Extraskeletal Myxoid Chondrosarcoma;Malignant neoplasm of stomach;Osteosarcoma;Stomach Neoplasms
TRAF3IP3	T3JAM	ENSG00000009790	TRAF3::interacting::protein::3	Q9Y228	Colorectal Carcinoma;Cleft upper lip;Red Blood Cell Count measurement;White Blood Cell Count procedure;Mean Corpuscular Volume (result)
TTLL9	C20orf125,::dJ310O13.1	ENSG00000131044	Tubulin::tyrosine::ligase::like::9	Q3SXZ7	Liver neoplasms;Polycystic Ovary Syndrome;Precancerous Conditions;Condition, Preneoplastic;Malignant neoplasm of liver
METTL18	AsTP2,::C1orf156,::HPM1,::MGC9084	ENSG00000171806	Methyltransferase::like::18	O95568	Ischemic stroke
PTPN18	BDP1	ENSG00000072135	Protein::tyrosine::phosphatase::non-receptor::type::18	Q99952	Liver Cirrhosis, Experimental;Gastrointestinal Stromal Tumors;Malignant neoplasm of endometrium;Neoplasm Metastasis;Endometrial Carcinoma
RASA3	GAP1IP4BP,::GAPIII	ENSG00000185989	RAS::p21::protein::activator::3	Q14644	Aplastic Anemia;White Blood Cell Count procedure;Short stature;Anemia;Colorectal Neoplasms
SEC23IP	iPLA1√É∆í√Ü‚Äô√É‚Äö√Ü‚Äô,::iPLA1beta,::p125,::p125A	ENSG00000107651	SEC23::interacting::protein	Q9Y6Y8	Coronavirus Infections;Attention deficit hyperactivity disorder;Tumor Cell Invasion;Liver carcinoma
TNK2	ACK,::ACK1,::p21cdc42Hs	ENSG00000061938	Tyrosine::kinase::non::receptor::2	Q07912	Adenocarcinoma of lung (disorder);Liver neoplasms;Precancerous Conditions;Gastric Adenocarcinoma;Condition, Preneoplastic
EIF3I	eIF3-beta,::eIF3-p36,::EIF3S2,::TRIP-1	ENSG00000084623	Eukaryotic::translation::initiation::factor::3::subunit::I	Q13347	Malignant tumor of colon;Neoplastic Cell Transformation;Colonic Neoplasms;Neoplasm Metastasis;Neoplasms
POU6F2	RPF-1	ENSG00000106536	POU::class::6::homeobox::2	P78424	Wilms tumor and radial bilateral aplasia;Nephroblastoma;Autistic Disorder;Abdominal Pain;Aniridia
TINAGL1	ARG1,::LCN7,::LIECG3,::P3ECSL,::TINAGRP	ENSG00000142910	Tubulointerstitial::nephritis::antigen::like::1	Q9GZM7	Intelligence;Neoplasms;Neoplasm Metastasis;Liver carcinoma;Rheumatoid Arthritis
ZSWIM8	4832404P21Rik,::KIAA0913	ENSG00000214655	Zinc::finger::SWIM-type::containing::8	A7E2V4	NA
GOLGA4	GCP2,::GOLG,::golgin-240,::p230	ENSG00000144674	Golgin::A4	Q13439	Prostatic Neoplasms;Dermatologic disorders;Arsenic Poisoning, Inorganic;Nervous System, Organic Arsenic Poisoning;Arsenic Poisoning
NR4A1	GFRP1,::HMR,::N10,::NAK-1,::NGFIB,::NUR77,::TR3	ENSG00000123358	Nuclear::receptor::subfamily::4::group::A::member::1	P22736	Malignant neoplasm of pancreas;Endometriosis;Endometrioma;Involutional Depression;Insulin Resistance
OXLD1	C17orf90,::MGC104712	ENSG00000204237	Oxidoreductase::like::domain::containing::1	Q5BKU9	NA
PBX4	NA	ENSG00000105717	PBX::homeobox::4	Q9BYU1	Colorectal Carcinoma;Craniofacial Abnormalities;Diabetes Mellitus, Non-Insulin-Dependent;Body Height;Low density lipoprotein cholesterol measurement
RIGI	DDX58,::DKFZp434J1111,::FLJ13599,::RIG-1,::RIG-I,::RIG1	ENSG00000107201	RNA::sensor::RIG-I	O95786	Psoriasis;SINGLETON-MERTEN SYNDROME 2;Hepatitis C;Influenza;Singleton Merten syndrome
ZSCAN25	FLJ32468,::ZNF498	ENSG00000197037	Zinc::finger::and::SCAN::domain::containing::25	Q6NSZ9	Mucocutaneous Lymph Node Syndrome;Epilepsy
DIRAS1	Di-Ras1,::GBTS1,::RIG	ENSG00000176490	DIRAS::family::GTPase::1	O95057	Neoplasms;Anemia;Astrocytoma;Renal Cell Carcinoma;Myoclonic Epilepsy
MTPAP	FLJ10486,::PAPD1,::SPAX4,::TENT6	ENSG00000107951	Mitochondrial::poly(A)::polymerase	Q9NVV4	SPASTIC ATAXIA 4, AUTOSOMAL RECESSIVE;melanoma;Dysarthria;Myoclonus;Nystagmus
NHP2	FLJ20479,::NOLA2	ENSG00000145912	NHP2::ribonucleoprotein	Q9NX24	DYSKERATOSIS CONGENITA, AUTOSOMAL RECESSIVE 2;Dyskeratosis Congenita;Dyskeratosis Congenita, Autosomal Recessive;HOYERAAL-HREIDARSSON SYNDROME;Alopecia
SCGB2A2	MGB1,::MGC71974,::PSBP1,::UGB2	ENSG00000110484	Secretoglobin::family::2A::member::2	Q13296	Malignant neoplasm of breast;Neoplasms;Breast Carcinoma;Mammary Neoplasms;Neoplasm Metastasis
TTLL2	C6orf104,::dJ366N23.3,::NYD-TSPG	ENSG00000120440	Tubulin::tyrosine::ligase::like::2	Q9BWV7	NA
ARAF	ARAF1	ENSG00000078061	A-Raf::proto-oncogene,::serine/threonine::kinase	P10398	Adenocarcinoma of lung (disorder);Malignant neoplasm of breast;Breast Carcinoma;Mammary Neoplasms, Human;Adenocarcinoma of large intestine
ATRAID	APR3,::C2orf28,::HSPC013,::p18	ENSG00000138085	All-trans::retinoic::acid::induced::differentiation::factor	Q6UW56	Neoplasms;Carcinogenesis;Malignant Neoplasms;leukemia;Lymphoma
COL11A2	DFNA13,::DFNB53,::HKE5	ENSG00000204248	Collagen::type::XI::alpha::2::chain	P13942	Otospondylomegaepiphyseal dysplasia;Deafness, Autosomal Dominant 13;Pierre Robin syndrome with fetal chondrodysplasia;Deafness, Autosomal Recessive 53;Stickler syndrome, type 3
DCUN1D3	DKFZp686O0290,::FLJ41725,::MGC48972,::SCCRO3	ENSG00000188215	Defective::in::cullin::neddylation::1::domain::containing::3	Q8IWE4	Malignant Neoplasms;Neoplasms
FMC1	C7orf55,::HSPC268	ENSG00000164898	Formation::of::mitochondrial::complex::V::assembly::factor::1::homolog	Q96HJ9	Secondary Parkinson Disease;Parkinson Disease, Secondary Vascular;Atherosclerotic Parkinsonism;PARKINSON DISEASE, MITOCHONDRIAL (disorder);Asthma
GALNT15	GALNT7,::GALNTL2,::pp-GalNAc-T15	ENSG00000131386	Polypeptide::N-acetylgalactosaminyltransferase::15	Q8N3T1	Colorectal Carcinoma
GALNT7	GALNAC-T7	ENSG00000109586	Polypeptide::N-acetylgalactosaminyltransferase::7	Q86SF2	Coronary heart disease;Neoplasms;Tumor Cell Invasion;Laryngeal Squamous Cell Carcinoma;Malignant Neoplasms
GON7	C14orf142	ENSG00000170270	GON7::subunit::of::KEOPS::complex	Q9BXV9	Galloway Mowat syndrome
LIMK1	LIMK	ENSG00000106683	LIM::domain::kinase::1	P53667	Williams Syndrome;Depressive disorder;Autistic Disorder;Glaucoma;Congestive heart failure
MCC	NA	ENSG00000171444	MCC::regulator::of::WNT::signaling::pathway	P23508	Colorectal Carcinoma;Adenomatous Polyposis Coli;Autistic Disorder;Rectal Carcinoma;Profound Mental Retardation
CCDC74B	DKFZp434E2321	ENSG00000152076	Coiled-coil::domain::containing::74B	Q96LY2	NA
EIF3A	EIF3,::eIF3-p170,::eIF3-theta,::EIF3S10,::KIAA0139,::TIF32	ENSG00000107581	Eukaryotic::translation::initiation::factor::3::subunit::A	Q14152	Malignant neoplasm of prostate;Prostatic Neoplasms;Malignant neoplasm of breast;Malignant Neoplasms;Neoplasms
EIF6	b(2)gcn,::EIF3A,::ITGB4BP,::p27BBP	ENSG00000242372	Eukaryotic::translation::initiation::factor::6	P56537	Malignant neoplasm of breast;HIV Infections;Breast Carcinoma;Mammary Neoplasms, Human;Mammary Neoplasms
FBXW4	dactylin,::Fbw4,::SHFM3	ENSG00000107829	F-box::and::WD::repeat::domain::containing::4	P57775	SPLIT-HAND/FOOT MALFORMATION 3;Body Height;Leukemia, Myelocytic, Acute;Neoplasms;MYELODYSPLASTIC SYNDROME
HCCS	CCHL,::MLS	ENSG00000004961	Holocytochrome::c::synthase	P53701	MICROPHTHALMIA, SYNDROMIC 7;Microphthalmos;Disorder of eye;Anophthalmos;Sclerocornea
HYDIN	CILD5,::DKFZp434D0513,::KIAA1864,::PPP1R31	ENSG00000157423	HYDIN::axonemal::central::pair::apparatus::protein	Q4G0P3	Hydrocephalus;Ciliary Dyskinesia, Primary, 5;Cerebral ventriculomegaly;Ciliary Dyskinesia, Primary, 1, With Or Without Situs Inversus;Congenital Hydrocephalus
LYPLA1	APT-1,::LPL1	ENSG00000120992	Lysophospholipase::1	O75608	Tumor Cell Invasion;Malignant Neoplasms;Infection by Cryptococcus neoformans;melanoma;Neoplasms
MBLAC1	MGC49416	ENSG00000214309	Metallo-beta-lactamase::domain::containing::1	A4D2B0	Malignant Neoplasms;Primary malignant neoplasm
ABHD10	FLJ11342	ENSG00000144827	Abhydrolase::domain::containing::10,::depalmitoylase	Q9NUJ1	Lymphocyte Count measurement
ANAPC4	APC4	ENSG00000053900	Anaphase::promoting::complex::subunit::4	Q9UJX5	Colorectal Carcinoma;Body Height;Body Weight;Intelligence;White Blood Cell Count procedure
CCDC32	C15orf57,::MGC20481	ENSG00000128891	Coiled-coil::domain::containing::32	Q9BV29	NA
COL5A3	NA	ENSG00000080573	Collagen::type::V::alpha::3::chain	P25940	Prostatic Neoplasms;Malignant neoplasm of prostate;Eczema;Ehlers-Danlos Syndrome;Pain
PRRT2	DKFZp547J199,::DSPB3,::DYT10,::EKD1,::FICCA,::FLJ25513,::ICCA,::IFITMD1,::PKC	ENSG00000167371	Proline::rich::transmembrane::protein::2	Q7Z6L0	Infantile convulsions and paroxysmal choreoathetosis, familial (disorder);Episodic Kinesigenic Dyskinesia 1;SEIZURES, BENIGN FAMILIAL INFANTILE, 2;Intellectual Disability;Movement Disorders
TRPV3	VRL3	ENSG00000167723	Transient::receptor::potential::cation::channel::subfamily::V::member::3	Q8NET8	Olmsted syndrome;PALMOPLANTAR KERATODERMA, NONEPIDERMOLYTIC, FOCAL 2;Dermatitis, Atopic;Alopecia;Anhidrosis
UBE2G2	UBC7	ENSG00000184787	Ubiquitin::conjugating::enzyme::E2::G2	P60604	Malignant neoplasm of prostate
YPEL5	CGI-127	ENSG00000119801	Yippee::like::5	P62699	Non-Small Cell Lung Carcinoma;Chronic Lymphocytic Leukemia
DRC1	C2orf39,::CCDC164,::CILD21,::FLJ32660,::MGC16372	ENSG00000157856	Dynein::regulatory::complex::subunit::1	Q96MC2	CILIARY DYSKINESIA, PRIMARY, 21;Kartagener Syndrome;Ciliary Dyskinesia, Primary, 1, With Or Without Situs Inversus;Polynesian Bronchiectasis;Primary Ciliary Dyskinesia
KLF11	FKLF,::MODY7,::TIEG2,::Tieg3	ENSG00000172059	KLF::transcription::factor::11	O14901	MATURITY-ONSET DIABETES OF THE YOUNG, TYPE 7 (disorder);Maturity onset diabetes mellitus in young;Alcoholic Intoxication, Chronic;Monogenic diabetes;Hepatomegaly
CASTOR2	GATSL1,::GATSL2	ENSG00000274070	Cytosolic::arginine::sensor::for::mTORC1::subunit::2	A6NHX0	Kaposi Sarcoma;Carcinogenesis
CCNJL	FLJ14166	ENSG00000135083	Cyclin::J::like	Q8IV13	NA
CHRND	ACHRD	ENSG00000135902	Cholinergic::receptor::nicotinic::delta::subunit	Q07001	MYASTHENIC SYNDROME, CONGENITAL, 3A, SLOW-CHANNEL;MULTIPLE PTERYGIUM SYNDROME, LETHAL TYPE;MYASTHENIC SYNDROME, CONGENITAL, 3C, ASSOCIATED WITH ACETYLCHOLINE RECEPTOR DEFICIENCY;MYASTHENIC SYNDROME, CONGENITAL, 3B, FAST-CHANNEL;Myasthenic Syndromes, Congenital
CNN3	NA	ENSG00000117519	Calponin::3	Q15417	Carcinoma;Animal Mammary Neoplasms;Mammary Neoplasms, Experimental;Prostatic Neoplasms;Anaplastic carcinoma
FCRL2	CD307b,::FCRH2,::IRTA4,::SPAP1	ENSG00000132704	Fc::receptor::like::2	Q96LA5	White Blood Cell Count procedure;Chronic Lymphocytic Leukemia;B-CELL MALIGNANCY, LOW-GRADE;Autoimmune Diseases;Graves Disease
FCRLB	FCRL2,::FCRLM2,::FCRLY,::FLJ31052,::FREB-2	ENSG00000162746	Fc::receptor::like::B	Q6BAA4	White Blood Cell Count procedure;IGA Glomerulonephritis;Hematuria
KRR1	HRB2,::RIP-1	ENSG00000111615	KRR1::small::subunit::processome::component::homolog	Q13601	Neoplasms;Polycystic Ovary Syndrome;Malignant neoplasm of gallbladder;Gallbladder Carcinoma;Stage 0 Gallbladder Cancer AJCC v8
LRRC4C	KIAA1580,::NGL-1	ENSG00000148948	Leucine::rich::repeat::containing::4C	Q9HCJ2	Forced expiratory volume function;Myopia;Narcolepsy;Smoking;Adolescent idiopathic scoliosis
MDM2	HDM2,::MGC5370	ENSG00000135679	MDM2::proto-oncogene	Q00987	Malignant neoplasm of breast;melanoma;Breast Carcinoma;Malignant Neoplasms;Non-Small Cell Lung Carcinoma
MEF2D	NA	ENSG00000116604	Myocyte::enhancer::factor::2D	Q14814	Common Migraine;Migraine Disorders;Body Height;Headache;White Blood Cell Count procedure
MSANTD1	C4orf44,::LOC345222	ENSG00000188981	Myb/SANT::DNA::binding::domain::containing::1	Q6ZTZ1	Huntington Disease;Intelligence;Schizophrenia;Age at menarche
MYOZ2	C4orf5,::CS-1,::FATZ-2	ENSG00000172399	Myozenin::2	Q9NPC6	CARDIOMYOPATHY, FAMILIAL HYPERTROPHIC, 16;Hypertrophic Cardiomyopathy;Cardiomyopathies;Left Ventricular Hypertrophy;Waist-Hip Ratio
OPRL1	KOR-3,::NOCIR,::NOPr,::OOR,::ORL1,::PNOCR	ENSG00000125510	Opioid::related::nociceptin::receptor::1	P41146	Alcoholic Intoxication, Chronic;Cardiac Arrhythmia;Morphine Dependence;Substance Withdrawal Syndrome;Drug Withdrawal Symptoms
SDC2	CD362,::fibroglycan,::HSPG,::HSPG1,::SYND2	ENSG00000169439	Syndecan::2	P34741	Neoplasms;Tumor Cell Invasion;Colorectal Carcinoma;Malignant Neoplasms;Neoplasm Metastasis
TMEM139	FLJ90586	ENSG00000178826	Transmembrane::protein::139	Q8IV31	Neoplasm Invasiveness;Papillary thyroid carcinoma
EHBP1L1	DKFZp762C186,::TANGERIN	ENSG00000173442	EH::domain::binding::protein::1::like::1	Q8N3D4	Blood Pressure;Red Blood Cell Count measurement;Liver Cirrhosis;Non-alcoholic Fatty Liver Disease;Red cell distribution width determination
FAU	asr1,::FLJ22986,::Fub1,::Fubi,::MNSFbeta,::RPS30,::S30	ENSG00000149806	FAU::ubiquitin::like::and::ribosomal::protein::S30::fusion	P62861	NA
GBP7	FLJ38822,::GBP4L	ENSG00000213512	Guanylate::binding::protein::7	Q8N8V2	NA
ISCU	hnifU,::ISU2,::NIFUN	ENSG00000136003	Iron-sulfur::cluster::assembly::enzyme	Q9H1K1	MYOPATHY WITH EXERCISE INTOLERANCE, SWEDISH TYPE;Myopathy;Acidosis, Lactic;Sideroblastic anemia;Mitochondrial Myopathies
SEC14L2	C22orf6,::KIAA1186,::KIAA1658,::SPF,::TAP,::TAP1	ENSG00000100003	SEC14::like::lipid::binding::2	O76054	Carcinoma;Diabetes Mellitus, Insulin-Dependent;Neoplasms;Ankylosing spondylitis;Malignant Neoplasms
SLC1A7	EAAT5	ENSG00000162383	Solute::carrier::family::1::member::7	O00341	Colorectal Carcinoma;Body Height;Triglycerides measurement;High density lipoprotein measurement;Serum HDL cholesterol measurement
TAP1	ABCB2,::D6S114E,::PSF1,::RING4	ENSG00000168394	Transporter::1,::ATP::binding::cassette::subfamily::B::member	Q03518	Bare Lymphocyte Syndrome, Type I;Schizophrenia;Malignant neoplasm of prostate;Prostatic Neoplasms;Myocardial Ischemia
ARHGEF5	GEF5,::P60,::TIM,::TIM1	ENSG00000050327	Rho::guanine::nucleotide::exchange::factor::5	Q12774	Malignant neoplasm of prostate;Prostatic Neoplasms;Malignant neoplasm of breast;Breast Carcinoma;Asthma
ARPP19	ARPP-16,::ARPP-19,::ARPP16,::ENSAL	ENSG00000128989	CAMP::regulated::phosphoprotein::19	P56211	Alzheimer's Disease;Down Syndrome;Leukemia, Myelocytic, Acute;Neoplasms;Neurodegenerative Disorders
CNOT3	KIAA0691,::LENG2,::NOT3,::NOT3H	ENSG00000088038	CCR4-NOT::transcription::complex::subunit::3	O75175	Precursor T-Cell Lymphoblastic Leukemia-Lymphoma;Prostatic Neoplasms;Malignant neoplasm of prostate;Muscle hypotonia;Dysmorphic features
CRHR2	CRF-RB,::CRF2,::HM-CRF	ENSG00000106113	Corticotropin::releasing::hormone::receptor::2	Q13324	Anorexia;Mental Depression;Anxiety Disorders;Depressive disorder;Hypertensive disease
EDA	ED1,::ED1-A1,::ED1-A2,::EDA-A1,::EDA-A2,::EDA1,::EDA2,::HED,::ODT1,::XHED,::XLHED	ENSG00000158813	Ectodysplasin::A	Q92838	Christ-Siemens-Touraine syndrome;Tooth Agenesis, Selective, X-Linked, 1;Hypodontia;Oligodontia;Colorectal Carcinoma
FCHO1	KIAA0290	ENSG00000130475	FCH::and::mu::domain::containing::endocytic::adaptor::1	O14526	mathematical ability
PIK3C3	hVps34,::Vps34	ENSG00000078142	Phosphatidylinositol::3-kinase::catalytic::subunit::type::3	Q8NEB9	Schizophrenia;Bipolar Disorder;Body mass index;Neoplasms;Carcinogenesis
PRKD3	EPK2,::PRKCN	ENSG00000115825	Protein::kinase::D3	O94806	Weight Gain;Glioblastoma Multiforme;Red Blood Cell Count measurement;Diastolic blood pressure;Systolic Pressure
SRSF9	SFRS9,::SRp30c	ENSG00000111786	Serine::and::arginine::rich::splicing::factor::9	Q13242	HIV Infections;HIV Coinfection;Malignant neoplasm of urinary bladder;Bladder Neoplasm;Malignant tumor of cervix
UTP11	CGI-94,::UTP11L	ENSG00000183520	UTP11::small::subunit::processome::component	Q9Y3A2	Alzheimer's Disease
ATP5F1E	ATP5E	ENSG00000124172	ATP::synthase::F1::subunit::epsilon	P56381	MITOCHONDRIAL COMPLEX V (ATP SYNTHASE) DEFICIENCY, NUCLEAR TYPE 3;Isolated ATP synthase deficiency;Fluoride Poisoning;Acidosis, Lactic;Hypertrophic Cardiomyopathy
CADPS	CAPS,::CAPS1,::KIAA1121,::UNC-31	ENSG00000163618	Calcium::dependent::secretion::activator	Q9ULU8	Child Development Disorders, Pervasive;Glaucoma, Open-Angle;Waist-Hip Ratio;Impaired cognition;Viral Load result
CAPS	CAPS1,::MGC126562	ENSG00000105519	Calcyphosine	Q13938	Post-Traumatic Stress Disorder;Colorectal Carcinoma;Cryopyrin-Associated Periodic Syndromes;Mental disorders;Depressive Symptoms
MYMX	MINION	ENSG00000262179	Myomixer,::myoblast::fusion::factor	A0A1B0GTQ4	Chikungunya Fever;Enterovirus Infections;Hepatitis C;Malaria;Influenza A
NR3C2	MLR,::MR	ENSG00000151623	Nuclear::receptor::subfamily::3::group::C::member::2	P08235	Pseudohypoaldosteronism, Type I, Autosomal Dominant;Hypertension, Early-Onset, Autosomal Dominant, with Severe Exacerbation in Pregnancy;Pseudohypoaldosteronism, Type I, Autosomal Recessive;Pseudohypoaldosteronism;Mental Depression
PEX11A	MGC119947,::MGC138534,::PEX11alpha,::PMP28	ENSG00000166821	Peroxisomal::biogenesis::factor::11::alpha	O75192	Hepatitis, Toxic;Obesity;Zellweger Syndrome;Dyslipidemias;Dyslipoproteinemias
PTCD2	FLJ12598	ENSG00000049883	Pentatricopeptide::repeat::domain::2	Q8WV60	Systolic Pressure;Alzheimer's Disease
PXMP2	MPV17L3,::PMP22	ENSG00000176894	Peroxisomal::membrane::protein::2	Q9NR77	Charcot-Marie-Tooth Disease, Type Ia (disorder);Hereditary liability to pressure palsies;Hereditary Motor and Sensory Neuropathy Type I;Hereditary Motor and Sensory Neuropathies;Peripheral demyelinating neuropathy
SOHLH1	bA100C15.3,::bHLHe80,::C9orf157,::NOHLH,::SPATA27,::TEB2	ENSG00000165643	Spermatogenesis::and::oogenesis::specific::basic::helix-loop-helix::1	Q5JUK2	Ovarian Failure, Premature;SPERMATOGENIC FAILURE 32;Primary hypogonadism;Non-obstructive azoospermia;Azoospermia
SOSTDC1	DAND7,::DKFZp564D206,::USAG1	ENSG00000171243	Sclerostin::domain::containing::1	Q6X4U4	Neoplasms;Malignant Neoplasms;Primary malignant neoplasm;Malignant neoplasm of thyroid;Thyroid Neoplasm
TICRR	C15orf42,::FLJ41618,::MGC45866,::SLD3,::Treslin	ENSG00000140534	TOPBP1::interacting::checkpoint::and::replication::regulator	Q7Z2Z1	Liver carcinoma;Body Height;Orbital separation excessive;Polycystic Ovary Syndrome;Arachnoid Cysts
TMEM169	FLJ34263	ENSG00000163449	Transmembrane::protein::169	Q96HH4	NA
TRAF3IP1	DKFZP434F124,::FAP116,::IFT54,::MIP-T3,::MIPT3	ENSG00000204104	TRAF3::interacting::protein::1	Q8TDR0	SENIOR-LOKEN SYNDROME 9;Majewski Syndrome;Polydactyly;Renal dysplasia and retinal aplasia (disorder);Nephronophthisis
APBA2	D15S1518E,::HsT16821,::LIN-10,::MGC:14091,::MINT2,::X11L	ENSG00000034053	Amyloid::beta::precursor::protein::binding::family::A::member::2	Q99767	Schizophrenia;Dermatologic disorders;Neoplasms;Alzheimer's Disease;Carcinoma
PHF8	JHDM1F,::KDM7B,::KIAA1111,::ZNF422	ENSG00000172943	PHD::finger::protein::8	Q9UPP1	Siderius X-linked mental retardation syndrome;Cleft upper lip;Intellectual Disability;Mental Retardation;Cleft Palate
GYS2	NA	ENSG00000111713	Glycogen::synthase::2	P54840	Glycogen Storage Disease 0, Liver;Glycogen Storage Disease;Liver carcinoma;Fasting Hypoglycemia;Ketotic hypoglycemia
TMEM183A	C1orf37	ENSG00000163444	Transmembrane protein 183A	Q8IXX5	Crohn Disease
SRA1	SRA, STRAA1	ENSG00000213523	Steroid receptor RNA activator 1	Q9HD15	Idiopathic hypogonadotropic hypogonadism;Malignant neoplasm of prostate;Malignant neoplasm of breast;Cryptorchidism;Gynecomastia
